# Supplementary material for: Interaction of genetic variants activates latent metabolic pathways in yeast
Source: Nat Commun. 2025 Aug 27;16:8014. doi: 10.1038/s41467-025-63306-4 (PMC12391433; doi:10.1038/s41467-025-63306-4)
Supplement: Supplementary file 3 — Supplementary Data 1 [file 41467_2025_63306_MOESM3_ESM.xlsx]

## Sheet: README
Supplementray Table No 3
This Excel worksheet contains the list of differentially expressed genes (DEGs) identified using DESeq2 through pairwise comparisons of gene expression between the 0th time point and subsequent time points for two yeast strains: SS and MMTT.
Worksheet Columns
Gene ID: Unique identifier for each gene.
Log2 Fold Change: Logarithmic fold change in gene expression between the 0th time point and the specified time point for each strain.
Adjusted p-value: The p-value corrected for multiple testing using the Benjamini-Hochberg method (FDR). Genes with an adjusted p-value below 0.05 are considered significantly differentially expressed.
Worksheet names
Strain: Indicates whether the comparison is for the SS strain or the MMTT strain.
Time Point: The time point being compared with the 0th time point.

## Sheet: SS_30m
Gene ID	baseMean	log2FoldChange	stat	pvalue	padj
YOR135C	926.294	4.62495	7.92168	2.34318e-15	1.5064e-12
YNL037C	16298.9	4.25272	26.7686	7.49627e-158	4.33734e-154
YOR136W	11804.2	4.24531	19.0261	1.03679e-80	2.99942e-77
YLL024C	11851.7	3.14751	9.86665	5.80714e-23	8.40002e-20
YDR033W	967.633	3.03423	5.43618	5.44356e-08	1.49983e-05
YBL043W	3800.99	2.96305	8.45306	2.83767e-17	2.05234e-14
YPL106C	11254.4	2.9286	8.95772	3.31446e-19	3.19625e-16
YGL033W	118.528	2.88186	4.26088	2.03628e-05	0.00218183
YBR054W	3618.8	2.83828	7.22817	4.89539e-13	2.36039e-10
YNL064C	6920.03	2.83466	6.48557	8.83953e-11	3.19659e-08
YOR375C	12146.1	2.83248	7.48661	7.06755e-14	4.08929e-11
YLR410W-B	882.008	2.76996	3.86277	0.000112106	0.00888558
YIR032C	603.202	2.75684	5.29567	1.18581e-07	2.92957e-05
YLR308W	360.873	2.72702	4.98897	6.07012e-07	0.000121109
YLR168C	1510.35	2.69487	9.07613	1.125e-19	1.30185e-16
YJL191W	589.155	2.68398	6.10006	1.06031e-09	3.40829e-07
YHL016C	2214.85	2.65983	4.69265	2.69689e-06	0.000390105
YER052C	533.672	2.64005	6.82918	8.54016e-12	3.29422e-09
YGR239C	1427.9	2.63861	8.52866	1.48053e-17	1.22376e-14
YLR063W	78.1024	2.60103	3.61595	0.000299252	0.0216434
YKR034W	174.284	2.48823	3.58522	0.000336789	0.0234778
YPL240C	37820.9	2.38557	4.95606	7.19375e-07	0.000138743
YIL053W	3652.44	2.35447	5.34352	9.11601e-08	2.39751e-05
YLR448W	561.951	2.33249	4.92466	8.45078e-07	0.00015773
YMR186W	41806.8	2.30839	4.08385	4.42958e-05	0.0041338
YJR005C-A	662.995	2.27332	4.52053	6.16861e-06	0.000793146
YOL121C	1174.56	2.27129	4.76535	1.88529e-06	0.000311666
YER056C	2150.73	2.26829	3.82852	0.000128917	0.00994552
YLR304C	23734.8	2.23943	6.42234	1.34196e-10	4.56741e-08
YLR344W	1069.79	2.23837	4.86414	1.14954e-06	0.000207851
YNL142W	9242.73	2.23511	3.46685	0.000526604	0.0338548
YML026C	1269.6	2.1955	6.05731	1.38417e-09	4.21516e-07
YNL102W	572.672	2.18628	4.30109	1.69963e-05	0.00188943
YER062C	660.988	2.18409	4.781	1.74424e-06	0.000296829
YLR406C	610.996	2.14771	3.99254	6.53683e-05	0.00564509
YOR234C	560.061	2.13824	4.10701	4.00811e-05	0.00380179
YLR264W	329.515	2.13556	4.03617	5.43299e-05	0.00495668
YER056C-A	659.492	2.12661	3.48235	0.00049704	0.0323132
YBL075C	34682.8	2.12556	4.74489	2.08615e-06	0.000326229
YLR263W	354.286	2.10073	4.33586	1.45194e-05	0.00168019
YNL007C	6165.41	2.09614	7.19327	6.32574e-13	2.81544e-10
YER102W	523.89	2.08079	4.23849	2.25023e-05	0.00236725
YMR015C	1217.04	2.07454	4.48005	7.46271e-06	0.000918707
YPR124W	1408.03	2.06885	5.2912	1.21517e-07	2.92957e-05
YGR085C	953.046	2.0548	5.16811	2.3647e-07	5.06747e-05
YLL028W	543.957	2.04563	4.82224	1.41957e-06	0.000248897
YHL033C	1798.41	2.01888	4.20955	2.55883e-05	0.0025826
YER074W	1628.42	2.00903	3.37961	0.000725892	0.0429214
YML063W	3016.16	2.00373	4.48401	7.32529e-06	0.000918707
YLR413W	186.038	-2.0796	-3.63809	0.000274663	0.0203744
YMR169C	834.691	-2.08983	-4.03404	5.48268e-05	0.00495668
YLL057C	168.185	-2.20554	-4.75088	2.02532e-06	0.000325513
YBR296C	11028.7	-2.24001	-4.31953	1.56361e-05	0.00177393
YLR414C	2847.6	-2.45082	-4.45641	8.33423e-06	0.00100462
YGR144W	375.728	-2.51726	-5.19816	2.01273e-07	4.65827e-05
YER185W	139.989	-2.85168	-6.83157	8.39929e-12	3.29422e-09
YDR380W	1830.53	-3.14665	-10.7233	7.91712e-27	1.52695e-23
YJL052W	7036.03	-3.17765	-7.37418	1.65366e-13	8.69823e-11

## Sheet: SS_45m
Gene ID	baseMean	log2FoldChange	stat	pvalue	padj
YER053C-A	28.3718	6.60243	3.44727	0.000566288	0.0206959
YOR135C	926.294	4.72288	8.80628	1.29371e-18	6.37699e-16
YOR136W	11804.2	4.31165	21.1547	2.49612e-99	7.99755e-96
YNL037C	16298.9	4.29765	29.5096	2.1658e-191	1.38784e-187
YLR308W	360.873	3.57361	7.98573	1.39689e-15	4.71119e-13
YIR032C	603.202	3.54906	8.34595	7.06418e-17	2.66278e-14
YOR375C	12146.1	3.43323	10.8792	1.44788e-27	1.32543e-24
YHL016C	2214.85	3.40179	7.42608	1.11866e-13	3.25834e-11
YLL024C	11851.7	3.36235	11.8515	2.11355e-32	3.38591e-29
YNL064C	6920.03	3.23774	8.64671	5.30062e-18	2.26442e-15
YPL106C	11254.4	3.18034	11.0726	1.70457e-28	1.82049e-25
YDR033W	967.633	3.11078	6.1476	7.86621e-10	1.29248e-07
YBL043W	3800.99	3.09784	9.85796	6.33203e-23	4.5084e-20
YER052C	533.672	3.08684	9.29368	1.49051e-20	8.68287e-18
YKR034W	174.284	3.07907	5.35623	8.49784e-08	7.77917e-06
YLR063W	78.1024	3.07892	4.9645	6.88774e-07	5.31767e-05
YLR168C	1510.35	2.9606	11.3623	6.43897e-30	8.25218e-27
YFL034C-A	176.366	2.90118	5.08714	3.63503e-07	2.94852e-05
YNL142W	9242.73	2.90086	5.8434	5.11468e-09	6.42645e-07
YBR054W	3618.8	2.86739	8.0214	1.04543e-15	3.72174e-13
YIR030C	133.285	2.78103	4.49645	6.90965e-06	0.000409972
YGR239C	1427.9	2.75967	9.92922	3.10671e-23	2.48848e-20
YBR208C	3857.35	2.75174	5.24697	1.54622e-07	1.37614e-05
YPR123C	101.947	2.72799	3.31321	0.000922309	0.0321204
YOL121C	1174.56	2.64731	6.73448	1.64513e-11	4.39251e-09
YLR406C	610.996	2.63694	6.20156	5.59074e-10	9.68256e-08
YJL191W	589.155	2.62747	6.38218	1.74586e-10	3.29044e-08
YLR410W-B	882.008	2.60324	3.82038	0.000133245	0.00601293
YMR186W	41806.8	2.58269	5.41035	6.29008e-08	5.84157e-06
YNL065W	184.87	2.58016	3.6475	0.0002648	0.0106052
YPL240C	37820.9	2.54399	6.04776	1.46878e-09	2.18882e-07
YLR344W	1069.79	2.54239	6.60134	4.07455e-11	8.4225e-09
YML026C	1269.6	2.51631	8.3645	6.03681e-17	2.41774e-14
YER056C	2150.73	2.48257	4.8934	9.91073e-07	7.47153e-05
YLR264W	329.515	2.475	5.67265	1.40605e-08	1.60892e-06
YJR005C-A	662.995	2.44931	5.59878	2.15868e-08	2.30547e-06
YGL033W	118.528	2.43906	3.44924	0.000562171	0.0206959
YOR234C	560.061	2.43854	5.64456	1.65603e-08	1.79862e-06
YIL053W	3652.44	2.40163	6.04037	1.5376e-09	2.2393e-07
YNR069C	315.62	2.3966	3.33105	0.000865199	0.0302961
YER062C	660.988	2.38648	6.08267	1.18197e-09	1.80334e-07
YKL006W	808.211	2.38414	3.59693	0.000321999	0.0125815
YLR185W	453.111	2.3771	4.69076	2.72189e-06	0.000187547
YPL081W	503.79	2.37127	4.49668	6.90236e-06	0.000409972
YLR448W	561.951	2.36371	5.47347	4.41303e-08	4.28465e-06
YML063W	3016.16	2.35859	6.638	3.17971e-11	7.27698e-09
YER131W	662.97	2.3565	5.01327	5.35135e-07	4.23351e-05
YDR471W	1087.44	2.33562	5.57441	2.48375e-08	2.56707e-06
YBR191W	1237.67	2.32975	5.48155	4.21621e-08	4.15654e-06
YMR015C	1217.04	2.32509	6.02302	1.71197e-09	2.38485e-07
YPR145W	5148.7	2.32299	5.66038	1.51043e-08	1.69804e-06
YNL007C	6165.41	2.31665	9.4367	3.8472e-21	2.46529e-18
YNL162W	1216.02	2.30397	3.9701	7.18419e-05	0.00336031
YNL111C	105.418	2.29281	3.55911	0.00037211	0.0141933
YMR242C	965.309	2.2855	6.02528	1.68816e-09	2.38485e-07
YHR021C	659.965	2.27834	4.27734	1.89139e-05	0.00101342
YER074W	1628.42	2.26621	4.63771	3.52283e-06	0.00023035
YPR124W	1408.03	2.24218	6.69058	2.22292e-11	5.47864e-09
YGR085C	953.046	2.24076	6.61248	3.7793e-11	8.07259e-09
YJL190C	402.42	2.23718	3.52217	0.000428034	0.0161344
YHR010W	1821.65	2.23104	5.11582	3.12374e-07	2.6338e-05
YLR061W	154.706	2.23086	3.75999	0.00016992	0.0073077
YPL027W	82.5014	2.22752	3.44625	0.000568427	0.0206959
YER056C-A	659.492	2.22581	4.13209	3.59485e-05	0.00182594
YHL033C	1798.41	2.22375	5.52499	3.29507e-08	3.35155e-06
YIL069C	782.446	2.20309	4.73654	2.17399e-06	0.000154788
YOL058W	1780.17	2.20299	4.33114	1.48338e-05	0.000826568
YLR214W	2286.07	2.20218	6.29707	3.03324e-10	5.45908e-08
YLR304C	23734.8	2.18452	6.71966	1.82155e-11	4.669e-09
YHR141C	1836.31	2.18014	3.22986	0.00123849	0.0411205
YLR048W	1040.59	2.17878	5.86982	4.36263e-09	5.59115e-07
YIL121W	826.712	2.17629	7.69777	1.38463e-14	4.22509e-12
YPR138C	1090.93	2.17445	5.68279	1.32517e-08	1.54568e-06
YLR388W	289.01	2.17039	3.74331	0.000181615	0.0077072
YMR230W	1062.97	2.16644	5.45241	4.96913e-08	4.75256e-06
YLL028W	543.957	2.16423	5.79087	7.00217e-09	8.62882e-07
YCL025C	8832.05	2.15388	6.53961	6.16789e-11	1.19769e-08
YDR418W	718.771	2.15173	3.66805	0.000244409	0.0099125
YGR034W	956.486	2.14935	4.72044	2.35332e-06	0.000165715
YDR089W	812.46	2.14523	5.51264	3.53488e-08	3.5393e-06
YBR048W	760.946	2.13279	4.232	2.31619e-05	0.00122662
YJL177W	915.716	2.13199	4.48202	7.39386e-06	0.000434677
YDR447C	1395.88	2.12677	4.28652	1.81492e-05	0.000985593
YOR382W	6248.36	2.11946	3.67944	0.000233745	0.00959797
YDR222W	595.56	2.1104	6.18649	6.15168e-10	1.03737e-07
YOL120C	1627.68	2.09579	5.70494	1.16382e-08	1.40712e-06
YDL136W	1016.96	2.09456	4.59177	4.39511e-06	0.000273436
YOR293W	1075.33	2.09268	4.27659	1.8978e-05	0.00101342
YER102W	523.89	2.08456	4.62194	3.80177e-06	0.000241205
YFR031C-A	1572.71	2.08448	4.93113	8.17546e-07	6.23671e-05
YML130C	1009.05	2.07985	5.33523	9.54233e-08	8.61229e-06
YDR025W	858.295	2.07357	3.74049	0.000183662	0.00774278
YHR203C	1653.02	2.06128	6.01707	1.776e-09	2.42141e-07
YIR031C	389.909	2.05641	3.80871	0.000139692	0.00625977
YNL302C	1356.47	2.05611	4.37641	1.20648e-05	0.000678166
YPL143W	305.952	2.0559	3.52471	0.000423945	0.0160748
YMR143W	1708.56	2.05508	4.99499	5.88399e-07	4.59812e-05
YBR047W	835.112	2.03922	4.63085	3.64167e-06	0.000235716
YER117W	1662.15	2.03583	4.06407	4.82239e-05	0.00234105
YBR181C	1469.74	2.0341	4.68067	2.85937e-06	0.000194924
YPL079W	1161.33	2.02319	3.67791	0.000235156	0.00959797
YDR508C	2242.41	2.02234	4.6728	2.97124e-06	0.000200418
YDL171C	2016.14	2.02096	4.30786	1.6484e-05	0.000902814
YML024W	1496.43	2.01857	3.91624	8.99408e-05	0.0041653
YNL102W	572.672	2.01575	3.99143	6.56749e-05	0.00311737
YDL210W	390.775	2.01395	3.27385	0.00106092	0.0361614
YGL006W	2874.12	-2.04076	-6.61485	3.71931e-11	8.07259e-09
YER020W	3090.03	-2.08603	-3.20206	0.00136447	0.0446098
YBR005W	1719.17	-2.11587	-3.29606	0.000980526	0.0337807
YMR085W	886.308	-2.11731	-6.6577	2.78154e-11	6.60152e-09
YMR036C	612.535	-2.12126	-3.7	0.000215603	0.00897133
YOR134W	475.847	-2.19101	-4.30909	1.63927e-05	0.000902814
YJL165C	1188.51	-2.22959	-7.96697	1.62608e-15	5.20995e-13
YML054C	1469.37	-2.2423	-4.50098	6.7642e-06	0.000408915
YPR170C	67.1564	-2.27445	-4.19023	2.78667e-05	0.00144008
YLR142W	2834.34	-2.28363	-5.6826	1.32666e-08	1.54568e-06
YGR144W	375.728	-2.28991	-4.87354	1.09617e-06	8.16777e-05
YGR052W	297.525	-2.29818	-5.09549	3.47843e-07	2.85767e-05
YNL192W	3462.97	-2.37425	-5.91605	3.29773e-09	4.31263e-07
YDL234C	3839.77	-2.3821	-6.58154	4.65608e-11	9.3238e-09
YLL057C	168.185	-2.46099	-6.29536	3.0669e-10	5.45908e-08
YLR054C	414.467	-2.49896	-4.8352	1.33009e-06	9.68548e-05
YMR169C	834.691	-2.5127	-6.12603	9.00989e-10	1.44338e-07
YBR296C	11028.7	-2.57543	-6.01133	1.84013e-09	2.45657e-07
YLR120C	1290.06	-2.67672	-4.75135	2.0206e-06	0.000145483
YOR388C	192.768	-2.73158	-5.58311	2.36251e-08	2.4818e-06
YMR011W	781.133	-2.99079	-5.12204	3.02256e-07	2.58247e-05
YLR414C	2847.6	-3.20473	-7.41232	1.2411e-13	3.4578e-11
YER185W	139.989	-3.28455	-9.13055	6.81512e-20	3.63927e-17
YJL052W	7036.03	-3.3569	-8.74384	2.25317e-18	1.03131e-15
YDR380W	1830.53	-3.49127	-13.6159	3.22099e-42	6.88004e-39
YLR194C	1937.08	-3.68261	-4.85724	1.19035e-06	8.76758e-05

## Sheet: SS_1h10m
Gene ID	baseMean	log2FoldChange	stat	pvalue	padj
YER053C-A	28.3718	7.20605	3.82834	0.000129009	0.00526556
YOR135C	926.294	4.94658	9.33879	9.7438e-21	4.45988e-18
YOR136W	11804.2	4.41375	21.8103	1.85325e-105	5.9378e-102
YNL037C	16298.9	4.30848	29.6108	1.08556e-192	6.95626e-189
YKR034W	174.284	4.1178	8.09588	5.68505e-16	1.40115e-13
YLR308W	360.873	4.09651	9.63774	5.53962e-22	2.95816e-19
YLL024C	11851.7	3.94736	14.7936	1.61123e-49	3.4416e-46
YOR375C	12146.1	3.92727	13.09	3.7542e-39	4.81138e-36
YNL064C	6920.03	3.84867	11.0118	3.35122e-28	2.68432e-25
YMR254C	22.4714	3.80053	3.29894	0.00097049	0.0312508
YIR032C	603.202	3.79914	9.17265	4.61514e-20	1.97159e-17
YNL162W-A	22.1673	3.72088	3.2424	0.00118527	0.0368459
YHL016C	2214.85	3.6478	8.18827	2.65004e-16	6.79258e-14
YPL106C	11254.4	3.5816	13.1138	2.74503e-39	4.39754e-36
YER052C	533.672	3.45654	10.982	4.66634e-28	3.32243e-25
YIR030C	133.285	3.41558	6.13524	8.50312e-10	8.38277e-08
YBR208C	3857.35	3.23555	6.69751	2.11998e-11	2.77241e-09
YLR168C	1510.35	3.21368	12.8495	8.66194e-38	9.25095e-35
YNL142W	9242.73	3.19889	6.7599	1.38086e-11	1.84344e-09
YGR142W	38630.3	3.15764	7.27188	3.54508e-13	6.31025e-11
YBL043W	3800.99	3.08817	9.81412	9.78905e-23	5.70257e-20
YDR033W	967.633	3.05978	5.99997	1.97356e-09	1.85979e-07
YDR509W	40.6388	3.04085	3.94695	7.91516e-05	0.00333687
YGR035C	44.0364	3.03212	3.55437	0.000378889	0.0135771
YLR410W-B	882.008	3.02707	4.83334	1.34262e-06	8.86961e-05
YPL240C	37820.9	3.02261	7.92319	2.31498e-15	5.11531e-13
YMR186W	41806.8	2.99735	6.8282	8.59897e-12	1.17239e-09
YLR063W	78.1024	2.9418	4.63839	3.5113e-06	0.000212268
YPR123C	101.947	2.85046	3.55411	0.000379259	0.0135771
YJR005C-A	662.995	2.83618	7.10507	1.20261e-12	1.96219e-10
YNR069C	315.62	2.82296	4.35792	1.31305e-05	0.000713052
YNL065W	184.87	2.77061	4.09508	4.22018e-05	0.00191794
YML130C	1009.05	2.76162	8.74887	2.15508e-18	8.63109e-16
YBR054W	3618.8	2.68532	7.2391	4.51657e-13	7.8222e-11
YDR508C	2242.41	2.67864	7.68493	1.53078e-14	2.97249e-12
YGR239C	1427.9	2.67144	9.43395	3.94937e-21	1.94674e-18
YDL171C	2016.14	2.6504	6.97404	3.07971e-12	4.48517e-10
YHR054C	281.567	2.63219	3.2265	0.00125316	0.0384222
YFL034C-A	176.366	2.62101	4.33259	1.47362e-05	0.00077139
YPR124W	1408.03	2.61597	8.72125	2.75151e-18	9.79537e-16
YHR128W	307.108	2.59932	6.28146	3.35409e-10	3.53554e-08
YNL007C	6165.41	2.59859	11.4659	1.95826e-30	1.79265e-27
YJL191W	589.155	2.55729	6.1094	1.00005e-09	9.70958e-08
YPL027W	82.5014	2.53101	4.33155	1.48067e-05	0.00077139
YPR145W	5148.7	2.52057	6.50694	7.66967e-11	9.63672e-09
YLR344W	1069.79	2.51634	6.49224	8.4571e-11	1.04217e-08
YPR138C	1090.93	2.50655	7.30176	2.84036e-13	5.2003e-11
YGR234W	1156.74	2.48513	6.1651	7.04381e-10	7.05261e-08
YDR089W	812.46	2.48375	7.15859	8.15104e-13	1.37452e-10
YIL053W	3652.44	2.48157	6.3869	1.69278e-10	1.97225e-08
YLR406C	610.996	2.48025	5.60789	2.04803e-08	1.77349e-06
YLR214W	2286.07	2.47483	7.73335	1.04757e-14	2.16542e-12
YER056C	2150.73	2.4365	4.74186	2.11769e-06	0.000135701
YCR021C	6748.19	2.43598	3.75851	0.000170927	0.00663817
YLL028W	543.957	2.41278	7.05324	1.74802e-12	2.66698e-10
YOL121C	1174.56	2.40737	5.75239	8.79925e-09	8.05509e-07
YMR132C	99.888	2.40451	3.62016	0.000294419	0.0109054
YLR264W	329.515	2.38267	5.32007	1.03726e-07	8.41362e-06
YDR222W	595.56	2.3806	7.71994	1.16382e-14	2.33056e-12
YKL023C-A	95.6478	2.35705	3.69917	0.000216302	0.00820155
YMR069W	80.8893	2.34692	3.38086	0.000722586	0.0243702
YOR382W	6248.36	2.34128	4.40895	1.03873e-05	0.000583875
YPR158W	727.278	2.34124	5.74839	9.00987e-09	8.13172e-07
YGR211W	2175.38	2.29201	7.09611	1.2832e-12	2.00555e-10
YML026C	1269.6	2.28789	7.10254	1.22484e-12	1.96219e-10
YDL210W	390.775	2.28307	4.14903	3.33891e-05	0.00156353
YLR216C	4196.83	2.26268	5.01644	5.2639e-07	3.87713e-05
YIL121W	826.712	2.25644	8.2383	1.7468e-16	5.33022e-14
YNL124W	208.853	2.24297	3.1547	0.00160665	0.0479545
YDR214W	2574.96	2.23308	6.84001	7.9185e-12	1.10308e-09
YCL025C	8832.05	2.23137	6.97976	2.95683e-12	4.40637e-10
YNL102W	572.672	2.22644	4.82949	1.3688e-06	8.95027e-05
YOL058W	1780.17	2.21688	4.38198	1.17608e-05	0.000649681
YPR074C	575.231	2.20585	3.70695	0.000209771	0.00800126
YKL120W	218.11	2.20265	4.30893	1.64047e-05	0.000834297
YHR033W	2991.82	2.19187	8.37976	5.3034e-17	1.69921e-14
YPL081W	503.79	2.19176	3.90765	9.31964e-05	0.00387794
YIR031C	389.909	2.18417	4.27609	1.90206e-05	0.000959719
YCR012W	14375.5	2.18064	4.50054	6.77795e-06	0.00039021
YLR304C	23734.8	2.17869	6.68692	2.27911e-11	2.9209e-09
YLR061W	154.706	2.17187	3.58287	0.000339837	0.0124439
YGR085C	953.046	2.15869	6.17722	6.52417e-10	6.63602e-08
YBR048W	760.946	2.12426	4.20181	2.64795e-05	0.00131535
YER131W	662.97	2.12286	4.14876	3.34276e-05	0.00156353
YER062C	660.988	2.11179	4.8746	1.09027e-06	7.35419e-05
YNR012W	253.885	2.11064	4.70876	2.49232e-06	0.000156576
YHR174W	17121.2	2.09803	4.08424	4.42215e-05	0.00199557
YCL050C	1493.38	2.09763	4.61272	3.97431e-06	0.000235809
YNL162W	1216.02	2.08125	3.29171	0.000995799	0.0319054
YER056C-A	659.492	2.07774	3.63302	0.000280127	0.0104364
YNR068C	473.73	2.07745	4.91232	9.00067e-07	6.26917e-05
YOR234C	560.061	2.07016	4.19478	2.73132e-05	0.00134633
YPL267W	168.193	2.06891	3.48782	0.000486975	0.0171458
YNR056C	826.145	2.06767	5.16084	2.45838e-07	1.92113e-05
YLR448W	561.951	2.05762	4.24184	2.21691e-05	0.00110984
YML063W	3016.16	2.04034	5.08205	3.73379e-07	2.78211e-05
YOR108W	152.097	2.03631	3.23321	0.00122409	0.0377112
YDR471W	1087.44	2.03466	4.31657	1.58475e-05	0.000812406
YAL005C	34607.7	2.01355	4.80771	1.52667e-06	9.88169e-05
YJL034W	9286.61	2.00887	3.85752	0.000114541	0.004705
YJL159W	15371.4	-2.05067	-4.15968	3.18691e-05	0.00151272
YMR085W	886.308	-2.05734	-6.32061	2.60535e-10	2.92897e-08
YMR006C	474.102	-2.09542	-6.42371	1.32988e-10	1.57813e-08
YBR004C	580.75	-2.09831	-4.96351	6.92291e-07	5.00564e-05
YBR066C	450.044	-2.09855	-3.60593	0.000311041	0.0114549
IRT1	211.2	-2.10837	-3.36244	0.000772573	0.0259196
YFR015C	1282.94	-2.11629	-6.01335	1.81732e-09	1.73811e-07
YMR036C	612.535	-2.11729	-3.69004	0.000224223	0.00845187
YKL164C	1641.61	-2.14851	-4.16208	3.1536e-05	0.00150808
YGL006W	2874.12	-2.15456	-7.33947	2.14447e-13	4.04169e-11
YPL231W	4778.88	-2.19092	-6.29205	3.13293e-10	3.40268e-08
YPR170C	67.1564	-2.19141	-3.99109	6.57714e-05	0.00282861
YKL163W	10757.8	-2.22627	-4.18309	2.87575e-05	0.0014067
YBR284W	227.338	-2.24054	-4.96269	6.95228e-07	5.00564e-05
YKL096W	536.227	-2.25212	-4.85999	1.17393e-06	7.83601e-05
YJL165C	1188.51	-2.26735	-8.22283	1.98763e-16	5.78943e-14
YLR054C	414.467	-2.26945	-4.10921	3.97015e-05	0.00183027
YLR142W	2834.34	-2.29058	-5.71513	1.0962e-08	9.75618e-07
YLL057C	168.185	-2.3117	-5.71229	1.11465e-08	9.78448e-07
YGR144W	375.728	-2.34896	-5.1028	3.34663e-07	2.52296e-05
YMR238W	3281.97	-2.36361	-8.00429	1.20161e-15	2.85183e-13
YML054C	1469.37	-2.36805	-4.957	7.15887e-07	5.09711e-05
YNL192W	3462.97	-2.49631	-6.44193	1.17962e-10	1.42623e-08
YDR055W	2956.88	-2.50583	-4.46775	7.90463e-06	0.000448255
YOR388C	192.768	-2.62115	-5.26291	1.41795e-07	1.12175e-05
YKL182W	4676.61	-2.62202	-8.73571	2.42137e-18	9.12715e-16
YDR343C	141.577	-2.6357	-3.38986	0.000699292	0.0237093
YBR056W-A	289.95	-2.65674	-3.3204	0.000898884	0.0294621
YDL234C	3839.77	-2.66858	-7.94369	1.96261e-15	4.49158e-13
YJL052W	7036.03	-2.71798	-6.37967	1.77475e-10	2.03082e-08
YOR134W	475.847	-2.75181	-6.31233	2.74862e-10	3.03675e-08
YLR120C	1290.06	-2.86124	-5.27386	1.33584e-07	1.07001e-05
YDR380W	1830.53	-2.99264	-10.9628	5.77096e-28	3.69803e-25
YER185W	139.989	-3.00778	-8.21176	2.17976e-16	6.07301e-14
YDR034W-B	365.101	-3.01711	-5.59078	2.26046e-08	1.93134e-06
YBR296C	11028.7	-3.05143	-7.82599	5.03684e-15	1.07587e-12
YMR011W	781.133	-3.08652	-5.36966	7.8885e-08	6.48071e-06
YMR169C	834.691	-3.11334	-8.53176	1.44139e-17	4.86128e-15
YLR414C	2847.6	-3.43612	-8.18904	2.63326e-16	6.79258e-14
YLR194C	1937.08	-4.25915	-5.89822	3.67444e-09	3.41244e-07

## Sheet: SS_1h40m
Gene ID	baseMean	log2FoldChange	stat	pvalue	padj
YER053C-A	28.3718	7.14554	3.78798	0.000151876	0.00838986
YOR135C	926.294	4.54413	8.38097	5.24936e-17	2.24253e-14
YLR308W	360.873	4.39736	10.5769	3.81525e-26	4.07469e-23
YOR136W	11804.2	4.075	19.6386	7.23375e-86	2.31769e-82
YLL024C	11851.7	4.04627	15.289	9.04997e-53	1.93307e-49
YNL037C	16298.9	3.87528	25.7162	7.69451e-146	4.93064e-142
YKR034W	174.284	3.85351	7.39119	1.45521e-13	3.88541e-11
YNL064C	6920.03	3.55508	9.87443	5.37389e-23	3.82621e-20
YIR032C	603.202	3.54544	8.33254	7.91253e-17	2.98256e-14
YOR375C	12146.1	3.41648	10.8041	3.293e-27	4.22031e-24
YGR035C	44.0364	3.40726	4.21632	2.48325e-05	0.00171104
YGR142W	38630.3	3.37547	8.00604	1.18463e-15	3.99532e-13
YPL106C	11254.4	3.27905	11.574	5.58037e-31	8.93976e-28
YPL240C	37820.9	3.18536	8.56066	1.12225e-17	5.53181e-15
YBR208C	3857.35	3.10477	6.30505	2.88092e-10	4.73357e-08
YMR186W	41806.8	3.07598	7.09695	1.27545e-12	2.72436e-10
YHL016C	2214.85	2.98443	6.13371	8.58521e-10	1.2794e-07
YER052C	533.672	2.97428	8.77773	1.66802e-18	8.9072e-16
YDL171C	2016.14	2.97379	8.34168	7.32413e-17	2.93331e-14
YBL043W	3800.99	2.96988	9.25432	2.15589e-20	1.3815e-17
YHR054C	281.567	2.94415	3.84464	0.00012073	0.00678629
YNR069C	315.62	2.93364	4.62074	3.82382e-06	0.000298817
YDR033W	967.633	2.84047	5.35713	8.45525e-08	9.15667e-06
YLR168C	1510.35	2.78021	10.3043	6.74044e-25	5.39909e-22
YPR123C	101.947	2.77638	3.4055	0.000660426	0.0311177
YIR030C	133.285	2.77356	4.47416	7.67129e-06	0.000571601
YNL142W	9242.73	2.662	5.10889	3.24054e-07	3.00948e-05
YDR508C	2242.41	2.58051	7.23178	4.76713e-13	1.05337e-10
YLR410W-B	882.008	2.55328	3.70073	0.000214978	0.0112916
YFL034C-A	176.366	2.51966	4.04755	5.17568e-05	0.00318902
YHR216W	427.011	2.50486	5.45295	4.95415e-08	5.66896e-06
YMR069W	80.8893	2.47137	3.68707	0.000226853	0.0117232
YPL027W	82.5014	2.46878	4.1368	3.52189e-05	0.00227962
YML130C	1009.05	2.46502	7.25488	4.02007e-13	9.20022e-11
YNL007C	6165.41	2.45631	10.4391	1.64436e-25	1.5053e-22
YBR054W	3618.8	2.38413	5.94159	2.82267e-09	3.76826e-07
YLR304C	23734.8	2.31203	7.44314	9.83217e-14	2.73933e-11
YCL025C	8832.05	2.28268	7.2699	3.59762e-13	8.86674e-11
YIL053W	3652.44	2.27039	5.47305	4.42349e-08	5.15376e-06
YGR211W	2175.38	2.26178	6.92461	4.37171e-12	8.75434e-10
YPR138C	1090.93	2.22666	5.93493	2.93966e-09	3.84435e-07
YHR128W	307.108	2.22549	4.78186	1.73681e-06	0.000148228
YLL028W	543.957	2.22375	6.0863	1.15549e-09	1.68281e-07
YPR124W	1408.03	2.20256	6.47383	9.55504e-11	1.65483e-08
YGR239C	1427.9	2.19161	6.70125	2.06639e-11	3.89453e-09
YDR222W	595.56	2.18552	6.60537	3.96515e-11	7.25962e-09
YIL121W	826.712	2.17282	7.66993	1.72091e-14	5.01254e-12
YNR012W	253.885	2.16633	4.93306	8.09512e-07	7.10596e-05
YHR033W	2991.82	2.12928	7.93164	2.16267e-15	6.9292e-13
YDR089W	812.46	2.11244	5.35163	8.71656e-08	9.15667e-06
YPL267W	168.193	2.11162	3.61772	0.000297209	0.0149962
YPR158W	727.278	2.09503	4.68073	2.8585e-06	0.000231864
YPL241C	187.543	2.0785	3.3949	0.000686525	0.0321113
YCR012W	14375.5	2.0712	4.08308	4.4443e-05	0.00281971
YER056C	2150.73	2.06206	3.50335	0.000459453	0.0224746
YLR216C	4196.83	2.0576	4.20018	2.66701e-05	0.0018181
YAL005C	34607.7	2.04981	4.97959	6.37192e-07	5.75088e-05
YIR031C	389.909	2.04979	3.78303	0.000154928	0.00848529
YPR145W	5148.7	2.03567	4.42997	9.42451e-06	0.000694164
YLR214W	2286.07	2.02587	5.36949	7.89597e-08	8.72369e-06
YNR068C	473.73	2.00535	4.5698	4.88192e-06	0.000376908
YKL216W	745.603	-2.0192	-5.0851	3.67425e-07	3.36351e-05
YMR122W-A	818.692	-2.0538	-5.23722	1.63013e-07	1.63217e-05
YHR139C	11156	-2.08656	-3.36744	0.000758689	0.0349761
YLR300W	2278.52	-2.11249	-4.00099	6.30772e-05	0.00384951
YDR380W	1830.53	-2.12073	-6.19169	5.95235e-10	9.30308e-08
YJL165C	1188.51	-2.13773	-7.37373	1.6592e-13	4.25287e-11
YOR209C	1227.95	-2.19911	-6.98943	2.76005e-12	5.70529e-10
YNL192W	3462.97	-2.23243	-5.30625	1.11903e-07	1.15658e-05
YLL057C	168.185	-2.23545	-5.3542	8.59337e-08	9.15667e-06
YKL164C	1641.61	-2.24752	-4.51709	6.26954e-06	0.000478276
YDL234C	3839.77	-2.25333	-5.96892	2.38829e-09	3.2562e-07
YLR054C	414.467	-2.28817	-4.16102	3.16835e-05	0.00209307
IRT1	211.2	-2.29422	-3.89452	9.83921e-05	0.00568015
YPL231W	4778.88	-2.30376	-6.88339	5.84441e-12	1.13488e-09
YJL159W	15371.4	-2.31825	-5.21799	1.80876e-07	1.75614e-05
YOR134W	475.847	-2.32352	-4.77942	1.75801e-06	0.000148228
YGR087C	1535.26	-2.34354	-5.18141	2.20215e-07	2.0752e-05
YBR004C	580.75	-2.4353	-6.42178	1.34687e-10	2.27125e-08
YJL052W	7036.03	-2.45044	-5.38636	7.18996e-08	8.08303e-06
YMR238W	3281.97	-2.45327	-8.51816	1.62112e-17	7.42008e-15
YKL163W	10757.8	-2.54403	-5.26539	1.39894e-07	1.42292e-05
YDR034W-B	365.101	-2.54959	-4.30713	1.65387e-05	0.00117755
YMR169C	834.691	-2.60148	-6.479	9.23303e-11	1.64348e-08
YGR144W	375.728	-2.60846	-6.04283	1.51437e-09	2.15647e-07
YLR120C	1290.06	-2.63558	-4.63443	3.57919e-06	0.000283153
YKL182W	4676.61	-2.64064	-8.83043	1.04276e-18	6.07455e-16
YMR316W	1037.59	-2.65446	-3.70186	0.000214026	0.0112916
YBR066C	450.044	-2.7274	-5.62167	1.89115e-08	2.28651e-06
YBR296C	11028.7	-2.90392	-7.26285	3.79021e-13	8.99544e-11
YBR056W-A	289.95	-2.92822	-3.85033	0.000117957	0.00668913
YDR055W	2956.88	-2.94675	-5.77007	7.92395e-09	1.01553e-06
YER185W	139.989	-3.04631	-8.2604	1.45181e-16	5.16845e-14
YLR414C	2847.6	-3.34637	-7.88514	3.14181e-15	9.58702e-13
YMR011W	781.133	-3.3995	-6.15849	7.34406e-10	1.12049e-07
YLR194C	1937.08	-4.46198	-6.26105	3.82395e-10	6.12597e-08

## Sheet: SS_2h30m
Gene ID	baseMean	log2FoldChange	stat	pvalue	padj
YGR164W	69.0196	7.16928	4.1225	3.75e-05	0.00230855
YER053C-A	28.3718	7.13791	3.78483	0.000153815	0.00812119
YOR135C	926.294	4.60592	8.52922	1.47e-17	4.41e-15
YGR142W	38630.3	4.51916	11.8616	1.87e-32	1.96e-29
YOR136W	11804.2	4.29536	21.0514	2.22e-98	6.97e-95
YLL024C	11851.7	4.23858	16.2569	2e-59	4.18e-56
YNL037C	16298.9	4.08977	27.6459	3.12e-168	1.96e-164
YNL064C	6920.03	4.08943	11.9432	7.04e-33	8.85e-30
YPL240C	37820.9	3.81263	11.0186	3.11e-28	2.44e-25
YLR308W	360.873	3.75503	8.56008	1.13e-17	3.73e-15
YMR186W	41806.8	3.73484	9.34978	8.78e-21	4.24e-18
YPL106C	11254.4	3.5943	13.178	1.18e-39	1.85e-36
YHR054C	281.567	3.5835	5.12234	3.02e-07	2.53e-05
YBL043W	3800.99	3.1824	10.2572	1.1e-24	6.9e-22
YER052C	533.672	3.14345	9.55638	1.22e-21	6.39e-19
YDR509W	40.6388	3.04001	3.94139	8.1e-05	0.00454452
YIL053W	3652.44	3.01724	8.70038	3.31e-18	1.3e-15
YCR021C	6748.19	2.9945	5.22078	1.78e-07	1.55e-05
YCR013C	1750.5	2.96037	3.48377	0.000494407	0.0220309
YGR035C	44.0364	2.95009	3.40531	0.000660887	0.0280564
YBL075C	34682.8	2.87845	8.67326	4.2e-18	1.54e-15
YLR304C	23734.8	2.86701	10.5935	3.19e-26	2.23e-23
YNR069C	315.62	2.85537	4.43472	9.22e-06	0.000616225
YLR168C	1510.35	2.72322	9.97898	1.88e-23	1.08e-20
YML130C	1009.05	2.72282	8.55134	1.22e-17	3.82e-15
YCR012W	14375.5	2.69925	6.47791	9.3e-11	1.36e-08
YDR033W	967.633	2.65112	4.80558	1.54e-06	0.000116807
YDR508C	2242.41	2.64021	7.50764	6.02e-14	1.32e-11
YHR174W	17121.2	2.62874	6.05861	1.37e-09	1.69e-07
YNL007C	6165.41	2.61187	11.5599	6.58e-31	5.9e-28
YBR054W	3618.8	2.58631	6.81254	9.59e-12	1.63e-09
YGR211W	2175.38	2.57722	8.66727	4.43e-18	1.54e-15
YKR034W	174.284	2.57421	4.03644	5.43e-05	0.00318362
YCL050C	1493.38	2.52848	6.42821	1.29e-10	1.84e-08
YLR063W	78.1024	2.52797	3.62318	0.000291008	0.0141335
YOR375C	12146.1	2.50422	6.72329	1.78e-11	2.94e-09
YGR239C	1427.9	2.50297	8.47386	2.37e-17	6.78e-15
YLR410W-B	882.008	2.5012	3.5771	0.000347432	0.0165372
YHR216W	427.011	2.47651	5.35324	8.64e-08	7.75e-06
YHR128W	307.108	2.42267	5.57391	2.49e-08	2.48e-06
YLR216C	4196.83	2.41354	5.61603	1.95e-08	2.01e-06
YMR069W	80.8893	2.39403	3.49745	0.000469729	0.0212324
YDR214W	2574.96	2.386	7.68952	1.48e-14	3.57e-12
YPR158W	727.278	2.38292	5.92594	3.11e-09	3.68e-07
YIR030C	133.285	2.37173	3.45063	0.000559271	0.0242338
YAL005C	34607.7	2.3714	6.50538	7.75e-11	1.2e-08
YDL171C	2016.14	2.34817	5.69338	1.25e-08	1.3e-06
YLR214W	2286.07	2.34807	7.06537	1.6e-12	3.05e-10
YNR068C	473.73	2.322	6.03593	1.58e-09	1.91e-07
YJL034W	9286.61	2.31914	5.04426	4.55e-07	3.67e-05
YOL017W	403.252	2.31424	7.24415	4.35e-13	8.54e-11
YEL023C	543.67	2.30664	6.27552	3.48e-10	4.56e-08
YHR033W	2991.82	2.29423	9.10011	9.02e-20	3.86e-17
YPR124W	1408.03	2.27245	6.85678	7.04e-12	1.26e-09
YPL267W	168.193	2.27239	4.15848	3.2e-05	0.00201293
YLL028W	543.957	2.27163	6.33661	2.35e-10	3.21e-08
YLL027W	1745.76	2.27138	7.95661	1.77e-15	4.63e-13
YMR132C	99.888	2.2618	3.24315	0.00118215	0.0473088
YDR258C	11061.2	2.2373	6.12816	8.89e-10	1.14e-07
YDR528W	163.858	2.22556	3.38526	0.000711097	0.0297855
YFL034C-A	176.366	2.22333	3.25228	0.00114484	0.0461092
YPL241C	187.543	2.20451	3.80725	0.000140523	0.00754619
YOR027W	10320.2	2.18026	9.09792	9.21e-20	3.86e-17
YFL016C	3616.63	2.14428	5.8305	5.53e-09	6.2e-07
YLR376C	304.256	2.10785	5.15553	2.53e-07	2.15e-05
YNR012W	253.885	2.08053	4.57433	4.78e-06	0.000345017
YER103W	15797.4	2.07183	4.08701	4.37e-05	0.00263984
YJL191W	589.155	2.03191	4.03448	5.47e-05	0.00318362
YER056C	2150.73	2.01274	3.3411	0.000834459	0.0347212
YNL102W	572.672	2.00728	3.95985	7.5e-05	0.00424504
YPR170C	67.1564	-2.03525	-3.4878	0.00048701	0.0218563
YKL164C	1641.61	-2.07213	-3.88528	0.000102212	0.00563332
YFR015C	1282.94	-2.09525	-5.89761	3.69e-09	4.29e-07
YKL128C	171.652	-2.10668	-3.65471	0.000257476	0.0126384
YLR054C	414.467	-2.15173	-3.72928	0.00019203	0.00980913
YMR036C	612.535	-2.15272	-3.80475	0.000141945	0.00755798
YOL101C	301.177	-2.1704	-4.12769	3.66e-05	0.0022795
YJL165C	1188.51	-2.17186	-7.60469	2.86e-14	6.65e-12
YMR305C	187.111	-2.17462	-4.18783	2.82e-05	0.00180562
YLR110C	1582.58	-2.1753	-4.30428	1.68e-05	0.00109643
YKL217W	15201.2	-2.18161	-6.83883	7.98e-12	1.39e-09
YGR144W	375.728	-2.18594	-4.49052	7.11e-06	0.000494343
YER020W	3090.03	-2.22472	-3.61076	0.000305305	0.014643
YPL231W	4778.88	-2.22643	-6.47825	9.28e-11	1.36e-08
YML054C	1469.37	-2.22735	-4.4479	8.67e-06	0.000585831
YDR055W	2956.88	-2.24087	-3.68237	0.000231071	0.0115224
YJL158C	102.337	-2.25545	-3.54495	0.000392685	0.0181414
YCL064C	163.821	-2.26415	-5.56422	2.63e-08	2.51e-06
YLL057C	168.185	-2.27676	-5.55294	2.81e-08	2.63e-06
YJL217W	995.459	-2.30432	-4.55389	5.27e-06	0.000376
YJL079C	1581.86	-2.402	-5.74469	9.21e-09	9.98e-07
YLR142W	2834.34	-2.44137	-6.37972	1.77e-10	2.48e-08
YBR296C	11028.7	-2.45922	-5.56846	2.57e-08	2.51e-06
YNL192W	3462.97	-2.47087	-6.33172	2.42e-10	3.24e-08
YKL182W	4676.61	-2.49421	-8.04823	8.4e-16	2.29e-13
YLR120C	1290.06	-2.51372	-4.29182	1.77e-05	0.00114787
YBR066C	450.044	-2.55179	-5.06953	3.99e-07	3.3e-05
YOR134W	475.847	-2.55359	-5.60546	2.08e-08	2.1e-06
IRT1	211.2	-2.58314	-4.7483	2.05e-06	0.000153102
YDL234C	3839.77	-2.61555	-7.69079	1.46e-14	3.57e-12
YPR009W	239.135	-2.65406	-6.50345	7.85e-11	1.2e-08
YBR056W-A	289.95	-2.70853	-3.42128	0.000623263	0.0268217
YMR169C	834.691	-2.72718	-6.98853	2.78e-12	5.13e-10
YER185W	139.989	-2.76207	-7.26049	3.86e-13	7.82e-11
YMR011W	781.133	-3.00459	-5.15886	2.48e-07	2.14e-05
YLR414C	2847.6	-3.23237	-7.50588	6.1e-14	1.32e-11
YLR194C	1937.08	-4.05355	-5.52703	3.26e-08	3.01e-06
YDR343C	141.577	-4.32957	-6.70507	2.01e-11	3.24e-09

## Sheet: SS_3h50m
Gene ID	baseMean	log2FoldChange	stat	pvalue	padj
YGR164W	69.0196	8.91178	5.3034	1.13666e-07	1.27285e-05
YPR108W-A	15.6501	7.0385	3.79303	0.000148821	0.00757512
YER053C-A	28.3718	6.75613	3.54357	0.000394744	0.0177462
SNR6	75.8724	5.60396	3.92735	8.58872e-05	0.00459982
YFR032C	20.8687	5.18681	3.32392	0.000887605	0.0350433
YOL013W-A	23.1363	5.04349	3.78804	0.000151839	0.00766538
YGR142W	38630.3	4.7298	12.5716	3.0245e-36	3.72557e-33
RUF21	36.3554	4.43369	3.47119	0.000518167	0.0221624
YHR054C	281.567	4.38864	6.72788	1.7215e-11	3.21295e-09
YLL024C	11851.7	4.37824	16.9581	1.67815e-64	3.44524e-61
YPL240C	37820.9	4.11858	12.2173	2.51166e-34	2.57822e-31
YMR186W	41806.8	4.11779	10.6591	1.58051e-26	1.2168e-23
YOR136W	11804.2	3.95533	18.8728	1.9093e-79	5.8797e-76
YNL064C	6920.03	3.93713	11.3532	7.14755e-30	6.28883e-27
YNL037C	16298.9	3.92643	26.1762	4.95622e-151	3.05253e-147
YOR135C	926.294	3.81373	6.646	3.01169e-11	5.15251e-09
YCR013C	1750.5	3.71928	4.8332	1.34353e-06	0.000113353
YPL106C	11254.4	3.66326	13.528	1.06957e-41	1.64687e-38
YNL042W-B	97.7523	3.46486	4.99781	5.79846e-07	5.33026e-05
RPR1	1018.88	3.16513	5.28961	1.22581e-07	1.34817e-05
YHR079C-A	214.23	3.12107	4.96579	6.84221e-07	6.02016e-05
YHL046C	36.1557	3.06728	3.23478	0.00121737	0.0462827
YIL053W	3652.44	3.05626	8.86797	7.44899e-19	2.69872e-16
YER052C	533.672	3.02687	9.01879	1.90179e-19	7.80875e-17
YBL043W	3800.99	2.90658	8.95644	3.35337e-19	1.29084e-16
YLR308W	360.873	2.88209	5.80896	6.28611e-09	8.06587e-07
YML130C	1009.05	2.86367	9.25143	2.21509e-20	1.04944e-17
YBL075C	34682.8	2.82682	8.43472	3.32007e-17	1.02242e-14
YGL033W	118.528	2.82184	4.38477	1.16111e-05	0.000752442
YMR069W	80.8893	2.82151	4.5912	4.40702e-06	0.000339286
YER097W	65.1718	2.75475	3.5099	0.000448278	0.019721
YCL050C	1493.38	2.74915	7.35761	1.87236e-13	4.11853e-11
YCR021C	6748.19	2.69621	4.43967	9.00963e-06	0.000616559
YPL241C	187.543	2.62633	5.16015	2.4675e-07	2.49137e-05
YDR508C	2242.41	2.62398	7.43159	1.07302e-13	2.44768e-11
YLR168C	1510.35	2.62185	9.38085	6.54403e-21	3.35872e-18
YDR215C	60.8218	2.61885	3.24105	0.00119089	0.0455571
YLR304C	23734.8	2.59311	9.03854	1.58781e-19	6.98524e-17
YHR128W	307.108	2.56751	6.14325	8.08503e-10	1.24489e-07
YGR211W	2175.38	2.55207	8.52586	1.51674e-17	4.91664e-15
YLR216C	4196.83	2.53514	6.09917	1.06624e-09	1.56356e-07
YKR034W	174.284	2.53019	3.9154	9.02531e-05	0.00479197
YPR158W	727.278	2.5284	6.55018	5.7469e-11	9.56626e-09
YPL267W	168.193	2.49479	4.89162	1.00011e-06	8.67558e-05
YAL005C	34607.7	2.48867	7.0617	1.64481e-12	3.3768e-10
YMR132C	99.888	2.48784	3.82987	0.000128211	0.00658042
YGR239C	1427.9	2.46774	8.26884	1.35266e-16	3.96715e-14
YDR528W	163.858	2.46657	4.05567	4.99906e-05	0.0028247
YBR054W	3618.8	2.45995	6.26795	3.65839e-10	5.77745e-08
YKL153W	1744.27	2.45974	3.62366	0.00029046	0.0135526
YHR033W	2991.82	2.45627	10.2407	1.30276e-24	8.9152e-22
YDR214W	2574.96	2.45542	8.07375	6.8172e-16	1.82553e-13
YLR063W	78.1024	2.41745	3.34765	0.00081501	0.0325951
YNR068C	473.73	2.40574	6.41645	1.39487e-10	2.26079e-08
YLL027W	1745.76	2.38675	8.67843	4.01279e-18	1.37304e-15
YFL034C-A	176.366	2.38046	3.67209	0.000240571	0.0113975
YHR174W	17121.2	2.38042	5.13467	2.82641e-07	2.76315e-05
YDR033W	967.633	2.35875	3.95086	7.787e-05	0.00424426
YNL007C	6165.41	2.31764	9.44299	3.62278e-21	2.23127e-18
YLR214W	2286.07	2.31081	6.8673	6.54273e-12	1.25927e-09
YNL058C	231.934	2.29764	4.14753	3.36077e-05	0.00195273
YLR346C	427.283	2.26849	4.64727	3.36354e-06	0.000265591
YJL034W	9286.61	2.25928	4.8151	1.47126e-06	0.000122453
YJL038C	158.687	2.24222	3.97324	7.09028e-05	0.00389902
YOL017W	403.252	2.22042	6.70912	1.958e-11	3.54686e-09
YCR012W	14375.5	2.19059	4.53832	5.67052e-06	0.00042078
YHL022C	159.767	2.18027	3.44938	0.000561879	0.0235416
YIL029C	216.246	2.16814	4.38813	1.14327e-05	0.000752442
YJL191W	589.155	2.13949	4.45475	8.39894e-06	0.000581225
YNL102W	572.672	2.13371	4.45707	8.30875e-06	0.000581225
YMR118C	3932.24	2.11592	4.13133	3.60664e-05	0.00207601
YFL016C	3616.63	2.11538	5.68203	1.33108e-08	1.60747e-06
YML087C	447.557	2.08841	5.16029	2.46565e-07	2.49137e-05
YLL028W	543.957	2.07799	5.35476	8.56711e-08	9.77126e-06
YMR015C	1217.04	2.04129	4.72755	2.27242e-06	0.000184156
YOR027W	10320.2	2.0324	7.95582	1.77945e-15	4.56651e-13
YLR027C	6114.86	2.02517	6.11596	9.59789e-10	1.44179e-07
YDL171C	2016.14	2.02395	4.32003	1.56009e-05	0.000980471
YHR216W	427.011	2.02174	3.69261	0.000221961	0.0105973
YPL231W	4778.88	-2.01546	-5.36477	8.10526e-08	9.41893e-06
YKL216W	745.603	-2.02194	-5.10039	3.38956e-07	3.26192e-05
YLR286C	567.699	-2.02609	-4.1791	2.92667e-05	0.00175003
YKL164C	1641.61	-2.02722	-3.72183	0.000197786	0.00966795
YPR009W	239.135	-2.04535	-4.17373	2.99655e-05	0.00177459
YFR015C	1282.94	-2.06526	-5.73231	9.90706e-09	1.24526e-06
YOL155C	3477.93	-2.11023	-3.694	0.000220757	0.0105973
YJL165C	1188.51	-2.11834	-7.25223	4.09954e-13	8.70658e-11
YKL182W	4676.61	-2.12925	-6.08557	1.16077e-09	1.6626e-07
YGR144W	375.728	-2.14462	-4.3303	1.48906e-05	0.000945477
YOL101C	301.177	-2.16014	-4.08462	4.41481e-05	0.00251767
YER020W	3090.03	-2.21916	-3.59396	0.000325693	0.0148588
YNL192W	3462.97	-2.22229	-5.26293	1.41775e-07	1.53192e-05
YLR120C	1290.06	-2.26991	-3.60143	0.000316471	0.0146552
YJL217W	995.459	-2.27734	-4.45771	8.28389e-06	0.000581225
YMR036C	612.535	-2.38108	-4.54866	5.39876e-06	0.0004055
YJL079C	1581.86	-2.38961	-5.69108	1.2624e-08	1.55503e-06
YML054C	1469.37	-2.44646	-5.23673	1.63448e-07	1.70623e-05
YER185W	139.989	-2.4616	-6.06811	1.29424e-09	1.81164e-07
YOR134W	475.847	-2.51492	-5.46126	4.7277e-08	5.5996e-06
YLR414C	2847.6	-2.5269	-5.13835	2.77158e-07	2.75325e-05
YLL057C	168.185	-2.55633	-6.67662	2.44512e-11	4.30272e-09
YLR142W	2834.34	-2.58613	-7.01566	2.28866e-12	4.54705e-10
YKL217W	15201.2	-2.6239	-9.39403	5.77474e-21	3.23333e-18
YDL234C	3839.77	-2.64219	-7.81511	5.4917e-15	1.35293e-12
YMR011W	781.133	-2.71486	-4.41615	1.00474e-05	0.00068002
YCL064C	163.821	-2.82391	-7.77455	7.57153e-15	1.79358e-12
YMR169C	834.691	-3.03676	-8.21422	2.13554e-16	5.97855e-14
YLR194C	1937.08	-3.06079	-3.73314	0.000189105	0.0093927
YDR343C	141.577	-3.24956	-4.6197	3.843e-06	0.000299608

## Sheet: SS_5h40m
Gene ID	baseMean	log2FoldChange	stat	pvalue	padj
YGR164W	69.0196	9.63116	5.78913	7.07522e-09	1.1058e-06
YPR108W-A	15.6501	6.80396	3.64305	0.000269425	0.0148834
YER053C-A	28.3718	6.77956	3.55873	0.000372651	0.0197351
YFR032C	20.8687	5.44834	3.53489	0.000407946	0.0214272
YOL013W-A	23.1363	5.01566	3.76199	0.000168569	0.0101905
SNR6	75.8724	4.90473	3.3287	0.00087251	0.0390982
YLL024C	11851.7	4.49186	17.5294	8.5457e-69	2.73804e-65
YGR142W	38630.3	4.46423	11.6764	1.6829e-31	2.15681e-28
YNL064C	6920.03	4.1197	12.06	1.71859e-33	2.75318e-30
YMR186W	41806.8	3.82726	9.66574	4.21547e-22	3.37659e-19
YPL240C	37820.9	3.80438	10.9862	4.45216e-28	4.07563e-25
YHR054C	281.567	3.74708	5.44761	5.10506e-08	6.54265e-06
YOR135C	926.294	3.59861	6.13533	8.49849e-10	1.75672e-07
YNL042W-B	97.7523	3.51568	5.10318	3.33994e-07	3.62751e-05
YOR136W	11804.2	3.45253	15.6544	3.10261e-55	6.62717e-52
YLL052C	63.4535	3.38509	4.99296	5.94615e-07	6.24639e-05
YNL037C	16298.9	3.35034	21.0063	5.74675e-98	3.68252e-94
YHL046C	36.1557	3.33882	3.6696	0.000242928	0.0137759
YER097W	65.1718	3.30464	4.63326	3.59951e-06	0.000344264
YPL106C	11254.4	3.25853	11.47	1.86594e-30	1.99282e-27
YGL033W	118.528	3.21946	5.36254	8.20591e-08	9.9214e-06
YJR047C	30.7031	3.20164	3.43852	0.000584893	0.0281804
YER052C	533.672	3.1069	9.38398	6.35262e-21	4.07076e-18
YIL053W	3652.44	2.9689	8.49074	2.05331e-17	1.19615e-14
YPL241C	187.543	2.94276	6.18538	6.19515e-10	1.4178e-07
YML130C	1009.05	2.92801	9.575	1.01855e-21	7.25205e-19
RPR1	1018.88	2.89283	4.62364	3.77069e-06	0.000350182
YLR063W	78.1024	2.88244	4.48367	7.3369e-06	0.000644039
YLL053C	137.816	2.80002	3.51684	0.000436713	0.0227517
YFL034C-A	176.366	2.7239	4.60486	4.12738e-06	0.000377832
YNR069C	315.62	2.72014	4.10814	3.98853e-05	0.00283983
YDR523C	95.3829	2.64904	4.28483	1.82882e-05	0.00141194
YBL043W	3800.99	2.62772	7.6435	2.11388e-14	8.46611e-12
YPR158W	727.278	2.57186	6.73866	1.59857e-11	4.26817e-09
YHR079C-A	214.23	2.55213	3.62544	0.000288465	0.0156651
YNL065W	184.87	2.50014	3.46072	0.000538742	0.0264337
YGR211W	2175.38	2.49499	8.21164	2.18182e-16	9.9865e-14
YBL075C	34682.8	2.48977	6.87825	6.05914e-12	1.8489e-09
YBR054W	3618.8	2.48422	6.37259	1.85866e-10	4.58087e-08
YLR168C	1510.35	2.44269	8.33693	7.62455e-17	4.07151e-14
YCL050C	1493.38	2.39085	5.84659	5.01757e-09	8.24425e-07
YBR018C	167.665	2.36036	3.65314	0.000259056	0.014435
YMR015C	1217.04	2.35851	6.17524	6.60644e-10	1.4598e-07
YOR108W	152.097	2.35477	4.23427	2.29298e-05	0.00166971
YJL034W	9286.61	2.34734	5.15196	2.57772e-07	2.84794e-05
YDR528W	163.858	2.34023	3.703	0.000213062	0.0125257
YGR079W	293.475	2.32812	5.69968	1.2003e-08	1.6365e-06
YNR068C	473.73	2.32036	6.02387	1.703e-09	3.30691e-07
YDR508C	2242.41	2.30735	5.97924	2.24175e-09	3.98627e-07
YAL005C	34607.7	2.28014	6.07236	1.26046e-09	2.52408e-07
YMR319C	1278.55	2.26511	6.74361	1.54495e-11	4.26817e-09
YHR128W	307.108	2.25181	4.89024	1.00714e-06	0.00010244
YLR214W	2286.07	2.2515	6.55602	5.52624e-11	1.41649e-08
YLL012W	494.331	2.24506	5.7818	7.39046e-09	1.12757e-06
YCR072C	151.344	2.24176	4.74074	2.12937e-06	0.000209923
YGL255W	2299.98	2.22629	5.97494	2.30168e-09	3.98627e-07
YLR216C	4196.83	2.21659	4.83248	1.34843e-06	0.000135011
YDR033W	967.633	2.19037	3.45989	0.000540389	0.0264337
YER056C	2150.73	2.17483	3.8762	0.000106101	0.00673162
YDR258C	11061.2	2.15962	5.74301	9.30072e-09	1.29708e-06
YEL023C	543.67	2.15092	5.51681	3.45206e-08	4.6085e-06
YML087C	447.557	2.14318	5.42476	5.80325e-08	7.15139e-06
YGL101W	199.746	2.13573	4.03954	5.35562e-05	0.00361835
YLL027W	1745.76	2.1199	7.00102	2.54101e-12	8.1414e-10
YER156C	123.793	2.11889	4.52208	6.1234e-06	0.000544983
YML043C	235.701	2.11849	4.31493	1.59654e-05	0.00124764
YLR263W	354.286	2.11223	4.72788	2.26873e-06	0.000220274
YGR239C	1427.9	2.09411	6.15131	7.68443e-10	1.64139e-07
YOL017W	403.252	2.09058	5.98699	2.13756e-09	3.91808e-07
YNL102W	572.672	2.08791	4.27656	1.89799e-05	0.00143086
YNL007C	6165.41	2.07787	7.7211	1.15329e-14	4.92687e-12
YLR304C	23734.8	2.05539	5.98681	2.14003e-09	3.91808e-07
YNR012W	253.885	2.0525	4.44854	8.64575e-06	0.000738693
YDR214W	2574.96	2.03626	5.74282	9.31111e-09	1.29708e-06
YFL016C	3616.63	2.03206	5.25716	1.46299e-07	1.67408e-05
YHR033W	2991.82	2.00685	7.06985	1.55103e-12	5.23106e-10
YKL078W	159.813	2.00654	3.33462	0.000854162	0.038819
YOL124C	160.833	2.00009	3.78798	0.000151879	0.00926893
YPR160W	1903.7	-2.0037	-4.40565	1.05468e-05	0.000866461
YMR036C	612.535	-2.0258	-3.38646	0.000708017	0.0328766
YOL155C	3477.93	-2.03874	-3.45658	0.000547081	0.0265583
YER185W	139.989	-2.0587	-4.45671	8.32262e-06	0.000720694
YKL164C	1641.61	-2.07902	-3.90928	9.25722e-05	0.00599194
YAL061W	3324.18	-2.08299	-5.50136	3.76882e-08	4.92869e-06
YOR388C	192.768	-2.12635	-3.6821	0.000231318	0.0133539
YLR414C	2847.6	-2.20808	-4.06696	4.76312e-05	0.00328194
YLR142W	2834.34	-2.22832	-5.43817	5.38291e-08	6.76347e-06
YJL079C	1581.86	-2.27745	-5.2351	1.64899e-07	1.85382e-05
YDL234C	3839.77	-2.30428	-6.21162	5.24422e-10	1.24463e-07
YCL064C	163.821	-2.3189	-5.77529	7.68187e-09	1.14478e-06
YLL057C	168.185	-2.34867	-5.83742	5.30152e-09	8.49303e-07
YML054C	1469.37	-2.3844	-5.0135	5.34496e-07	5.70842e-05
YBR067C	4786.19	-2.41147	-7.22817	4.89559e-13	1.74283e-10
YKL217W	15201.2	-2.42518	-8.2463	1.63371e-16	8.05293e-14
YMR169C	834.691	-2.67407	-6.77192	1.27082e-11	3.70154e-09
YDR343C	141.577	-3.87783	-5.84762	4.98653e-09	8.24425e-07

## Sheet: SS_8h30m
Gene ID	baseMean	log2FoldChange	stat	pvalue	padj
YGR164W	69.0196	10.0928	6.10031	1.06e-09	1.26e-07
YER053C-A	28.3718	8.17061	4.43022	9.41e-06	0.000437113
YPR108W-A	15.6501	7.75086	4.24873	2.15e-05	0.000918413
YDR278C	9.55843	7.15513	3.39683	0.00068171	0.0206057
SNR6	75.8724	4.96514	3.38049	0.000723572	0.021466
YOL013W-A	23.1363	4.87879	3.63186	0.000281382	0.00934246
YLL024C	11851.7	4.81944	19.1762	5.85e-82	1.88e-78
YNL042W-B	97.7523	4.56267	7.25769	3.94e-13	7.65e-11
YGR142W	38630.3	4.111	10.4856	1.01e-25	1.07e-22
YFL034C-A	176.366	3.97595	8.01623	1.09e-15	3.18e-13
YNL037C	16298.9	3.89569	25.9015	6.41e-148	4.11e-144
YER097W	65.1718	3.85929	5.76752	8.04e-09	8.18e-07
YOR135C	926.294	3.85467	6.74376	1.54e-11	2.47e-09
YPL240C	37820.9	3.72132	10.6608	1.55e-26	2.49e-23
YKR034W	174.284	3.6961	6.97924	2.97e-12	5.28e-10
YGL033W	118.528	3.68546	6.50899	7.57e-11	1.05e-08
YMR186W	41806.8	3.67012	9.12846	6.95e-20	3.71e-17
YPL130W	25.5618	3.63159	3.34799	0.000814003	0.0236024
YNL285W	41.0083	3.57711	3.80562	0.000141451	0.00506379
YNL064C	6920.03	3.55854	9.88818	4.68e-23	3.34e-20
YOR136W	11804.2	3.52856	16.1412	1.31e-58	2.8e-55
YPL241C	187.543	3.51885	8.05353	8.04e-16	2.45e-13
YHR054C	281.567	3.48532	4.92527	8.42e-07	5.29e-05
YER052C	533.672	3.36707	10.5642	4.37e-26	5.6e-23
YNL065W	184.87	3.26781	5.25277	1.5e-07	1.17e-05
YGR160W	23.7121	3.21953	3.26842	0.0010815	0.030396
YOR375C	12146.1	3.11922	9.47427	2.69e-21	1.56e-18
YIL053W	3652.44	3.08127	8.97639	2.8e-19	1.38e-16
YPL106C	11254.4	3.03555	10.3363	4.83e-25	4.42e-22
YER056C	2150.73	2.94906	6.43568	1.23e-10	1.68e-08
YML130C	1009.05	2.93908	9.63074	5.93e-22	3.8e-19
YHR128W	307.108	2.90489	7.49041	6.87e-14	1.52e-11
RPR1	1018.88	2.89595	4.6313	3.63e-06	0.000194043
YLR063W	78.1024	2.89519	4.51363	6.37e-06	0.000314133
YIR030C	133.285	2.80879	4.56735	4.94e-06	0.000257036
YGL255W	2299.98	2.79191	8.73862	2.36e-18	1.01e-15
YOL121C	1174.56	2.77921	7.2757	3.45e-13	6.9e-11
YLR168C	1510.35	2.76644	10.2271	1.5e-24	1.2e-21
YBR054W	3618.8	2.76604	7.58519	3.32e-14	7.6e-12
YBL043W	3800.99	2.76319	8.28157	1.22e-16	4.1e-14
YGR159C	500.505	2.75689	5.40407	6.51e-08	5.72e-06
YLR308W	360.873	2.74165	5.36964	7.89e-08	6.76e-06
YHR153C	61.21	2.69408	3.24508	0.0011742	0.0327726
YHR079C-A	214.23	2.68275	3.93315	8.38e-05	0.00310542
YJL191W	589.155	2.61839	6.34595	2.21e-10	2.89e-08
YDR528W	163.858	2.61222	4.46507	8e-06	0.000382771
YPL081W	503.79	2.60988	5.28343	1.27e-07	1.04e-05
YCR072C	151.344	2.6064	6.1631	7.13e-10	8.79e-08
YDR033W	967.633	2.56932	4.56589	4.97e-06	0.000257036
YGR239C	1427.9	2.56888	8.84464	9.18e-19	4.2e-16
YCR021C	6748.19	2.54239	4.03699	5.41e-05	0.0021684
YNR069C	315.62	2.51817	3.62287	0.000291354	0.00957434
YGR211W	2175.38	2.51346	8.3137	9.28e-17	3.3e-14
YLR264W	329.515	2.50348	5.78301	7.34e-09	7.58e-07
YMR319C	1278.55	2.49008	7.94856	1.89e-15	5.26e-13
YJR063W	78.924	2.47975	3.63881	0.0002739	0.0091414
YOR234C	560.061	2.45606	5.7135	1.11e-08	1.07e-06
YPR158W	727.278	2.42172	6.09079	1.12e-09	1.31e-07
YOR108W	152.097	2.4089	4.40583	1.05e-05	0.000478685
YNL111C	105.418	2.40807	3.88174	0.000103711	0.00379761
YMR069W	80.8893	2.40288	3.51462	0.000440376	0.0139699
YBR208C	3857.35	2.39736	4.18479	2.85e-05	0.00120331
YLR406C	610.996	2.39011	5.26125	1.43e-07	1.13e-05
YJL190C	402.42	2.38793	3.95284	7.72e-05	0.00292825
YMR132C	99.888	2.38693	3.56643	0.00036188	0.0116529
YHR216W	427.011	2.36279	4.93611	7.97e-07	5.06e-05
YLR214W	2286.07	2.33345	6.98697	2.81e-12	5.14e-10
YIR032C	603.202	2.33269	4.34295	1.41e-05	0.000621287
YML087C	447.557	2.31529	6.25187	4.06e-10	5.1e-08
YKL006W	808.211	2.31485	3.41653	0.000634243	0.0194461
YLR448W	561.951	2.31173	5.26333	1.41e-07	1.13e-05
YDR281C	110.13	2.30294	3.59743	0.000321383	0.0104539
YNL162W	1216.02	2.29865	3.95381	7.69e-05	0.00292825
YLR061W	154.706	2.29593	3.96071	7.47e-05	0.00286741
YBL075C	34682.8	2.28747	5.9441	2.78e-09	3.02e-07
YDR471W	1087.44	2.27168	5.30648	1.12e-07	9.42e-06
YLL028W	543.957	2.27021	6.32415	2.55e-10	3.26e-08
YOL124C	160.833	2.26938	4.82542	1.4e-06	8.37e-05
YIL069C	782.446	2.26749	4.99098	6.01e-07	3.93e-05
YPL267W	168.193	2.26741	4.13718	3.52e-05	0.00145359
YML043C	235.701	2.26179	4.87488	1.09e-06	6.71e-05
YLR344W	1069.79	2.2557	5.36908	7.91e-08	6.76e-06
YLL027W	1745.76	2.24341	7.7778	7.38e-15	1.82e-12
YNR068C	473.73	2.24198	5.66234	1.49e-08	1.39e-06
YHR021C	659.965	2.23299	4.12501	3.71e-05	0.00151308
YGR079W	293.475	2.22902	5.26945	1.37e-07	1.11e-05
YPR124W	1408.03	2.22844	6.61585	3.69e-11	5.38e-09
YER131W	662.97	2.22293	4.51755	6.26e-06	0.000310763
YML026C	1269.6	2.20517	6.63961	3.15e-11	4.69e-09
YFL016C	3616.63	2.20444	6.1368	8.42e-10	1.02e-07
YNR012W	253.885	2.20418	5.10017	3.39e-07	2.43e-05
YNL102W	572.672	2.19762	4.71107	2.46e-06	0.000137312
YDL136W	1016.96	2.19607	5.01897	5.19e-07	3.43e-05
YNL112W	867.144	2.19522	3.96553	7.32e-05	0.00284115
YPR138C	1090.93	2.18722	5.74462	9.21e-09	9.08e-07
YLR185W	453.111	2.18528	4.03421	5.48e-05	0.00217414
YER056C-A	659.492	2.18005	3.9772	6.97e-05	0.00272463
YLR304C	23734.8	2.1786	6.68602	2.29e-11	3.58e-09
YNL007C	6165.41	2.16707	8.36192	6.17e-17	2.33e-14
YPL079W	1161.33	2.1606	4.17289	3.01e-05	0.00125964
YPL198W	286.637	2.15586	3.67422	0.000238578	0.00808894
YKL009W	353.913	2.13866	4.52164	6.14e-06	0.000307197
YLR346C	427.283	2.13297	4.14865	3.34e-05	0.00139161
YMR242C	965.309	2.11415	5.21872	1.8e-07	1.37e-05
YAL005C	34607.7	2.08455	5.14444	2.68e-07	1.98e-05
YER062C	660.988	2.07409	4.70394	2.55e-06	0.000140969
YBR191W	1237.67	2.07088	4.41192	1.02e-05	0.000468963
YJL034W	9286.61	2.06874	4.0863	4.38e-05	0.00177768
YBL039C	190.542	2.0683	3.48267	0.000496443	0.0155942
YDL171C	2016.14	2.06538	4.49568	6.93e-06	0.000336988
YGR034W	956.486	2.06318	4.36538	1.27e-05	0.000568667
YHL033C	1798.41	2.06297	4.7976	1.61e-06	9.44e-05
YHL016C	2214.85	2.06234	3.28068	0.00103559	0.0293629
YMR093W	178.397	2.05941	4.06261	4.85e-05	0.0019557
YMR015C	1217.04	2.0583	4.80576	1.54e-06	9.15e-05
YDL083C	978.146	2.05554	4.69681	2.64e-06	0.000144733
YBR181C	1469.74	2.05086	4.75659	1.97e-06	0.000112647
YDR025W	858.295	2.04635	3.64537	0.000267008	0.00895804
YJR005C-A	662.995	2.04594	4.03345	5.5e-05	0.00217414
YDL082W	530.927	2.04591	5.05378	4.33e-07	3.01e-05
YLR263W	354.286	2.02286	4.34407	1.4e-05	0.000621287
YEL054C	394.487	2.02019	3.23172	0.00123047	0.0339863
YER074W	1628.42	2.01716	3.72426	0.000195885	0.00678504
YML063W	3016.16	2.01371	4.95064	7.4e-07	4.74e-05
YOR293W	1075.33	2.0131	3.96434	7.36e-05	0.00284115
YPR145W	5148.7	2.00987	4.31975	1.56e-05	0.000680932
YKR094C	935.466	2.0072	4.72432	2.31e-06	0.000129783
YLR284C	1591.92	-2.00865	-6.67177	2.53e-11	3.86e-09
YDR129C	3643.39	-2.02137	-5.69108	1.26e-08	1.21e-06
YOR388C	192.768	-2.05467	-3.45188	0.000556705	0.0171508
YFR015C	1282.94	-2.05469	-5.67728	1.37e-08	1.29e-06
YER124C	392.44	-2.05489	-4.7863	1.7e-06	9.9e-05
YJL217W	995.459	-2.08158	-3.77854	0.000157753	0.00558499
YJL079C	1581.86	-2.09505	-4.4911	7.09e-06	0.000341392
YJL165C	1188.51	-2.13098	-7.33559	2.21e-13	4.56e-11
YNL160W	906.844	-2.13407	-4.82992	1.37e-06	8.26e-05
YMR036C	612.535	-2.1386	-3.75661	0.000172228	0.00600298
YNL270C	1432.49	-2.16528	-5.75484	8.67e-09	8.68e-07
YAL061W	3324.18	-2.18144	-5.99933	1.98e-09	2.23e-07
YOL101C	301.177	-2.20092	-4.22706	2.37e-05	0.00100474
YER020W	3090.03	-2.24807	-3.67924	0.000233931	0.00801619
YHL021C	4130.36	-2.26012	-5.48989	4.02e-08	3.63e-06
YLR258W	2523.83	-2.28474	-5.94664	2.74e-09	3.02e-07
YLR120C	1290.06	-2.29613	-3.67588	0.000237029	0.00807915
YOR134W	475.847	-2.31989	-4.76931	1.85e-06	0.00010672
YER066C-A	310.788	-2.40331	-5.48096	4.23e-08	3.76e-06
YDR380W	1830.53	-2.41677	-7.81694	5.41e-15	1.45e-12
YGL205W	2426.99	-2.47609	-5.8961	3.72e-09	3.98e-07
YKL217W	15201.2	-2.50164	-8.68815	3.68e-18	1.48e-15
YBR067C	4786.19	-2.51136	-7.73731	1.02e-14	2.41e-12
YKL164C	1641.61	-2.51763	-5.49153	3.98e-08	3.63e-06
YLR414C	2847.6	-2.5274	-5.14028	2.74e-07	2e-05
YER185W	139.989	-2.55302	-6.4278	1.29e-10	1.73e-08
YCL064C	163.821	-2.60118	-6.9084	4.9e-12	8.49e-10
YLL057C	168.185	-2.6437	-7.02821	2.09e-12	3.94e-10
YDL234C	3839.77	-2.71903	-8.18001	2.84e-16	9.09e-14
YLR142W	2834.34	-2.76424	-7.80025	6.18e-15	1.58e-12
YMR169C	834.691	-2.84779	-7.46556	8.29e-14	1.77e-11
YLR194C	1937.08	-2.84847	-3.34905	0.000810894	0.0236024
YER067W	693.022	-2.86271	-6.84338	7.73e-12	1.27e-09
YML054C	1469.37	-2.90431	-6.88331	5.85e-12	9.86e-10
YDR343C	141.577	-3.37951	-4.87894	1.07e-06	6.64e-05

## Sheet: MMTT_30m
Gene ID	baseMean	log2FoldChange	stat	pvalue	padj
YNL300W	78.8355	4.00143	6.96639	3.25175e-12	7.74042e-10
YOL058W	4659.03	3.91047	10.3633	3.64269e-25	4.50893e-22
YDR033W	1170.57	3.76637	7.16143	7.9837e-13	2.35291e-10
YOR203W	37.4608	3.72554	3.50623	0.000454499	0.0230565
YPL033C	411.978	3.64404	6.43635	1.22382e-10	2.29522e-08
YHR079C-A	727.156	3.33796	5.73896	9.52609e-09	1.31015e-06
YOR222W	741.721	3.33431	6.7546	1.43234e-11	3.05681e-09
YNR068C	524.198	3.19337	9.0486	1.44808e-19	8.96214e-17
YOL140W	584.489	3.13859	8.32133	8.69837e-17	4.48619e-14
YGL117W	1769	3.10995	7.62175	2.50253e-14	1.03254e-11
YPL273W	691.117	2.95429	6.87624	6.14545e-12	1.40867e-09
YER069W	2223.81	2.937	8.46597	2.54039e-17	1.42931e-14
YER174C	796.384	2.93686	9.46555	2.92017e-21	2.25912e-18
YHR029C	1282.15	2.76295	7.07459	1.49894e-12	3.86538e-10
YER052C	902.574	2.72518	6.2281	4.72137e-10	8.11682e-08
YPR145W	7376.68	2.69493	7.22676	4.9467e-13	1.53076e-10
YLR168C	1458.98	2.65972	9.65399	4.72816e-22	4.18037e-19
YOR136W	8777.12	2.61579	7.56902	3.76057e-14	1.45464e-11
YGR239C	1548.92	2.59792	12.427	1.86396e-35	1.1536e-31
YDR158W	3475.99	2.56488	7.11125	1.14995e-12	3.09438e-10
YNL037C	17589.7	2.55357	10.6523	1.70023e-26	3.50757e-23
YOR108W	301.874	2.54385	6.60433	3.99308e-11	8.23773e-09
YMR015C	932.71	2.51486	5.62819	1.82114e-08	2.45022e-06
YBR104W	314.053	2.46267	3.96907	7.21548e-05	0.00446566
YIL116W	2013.36	2.45898	6.49871	8.1014e-11	1.6174e-08
YOR202W	569.208	2.44657	5.23177	1.6789e-07	1.96051e-05
YJL088W	662.19	2.40076	5.81407	6.09702e-09	9.20353e-07
YDL085C-A	279.991	2.38941	3.4463	0.000568315	0.0279151
YJR109C	7645.2	2.37946	4.44664	8.72243e-06	0.00070108
YER055C	1780.8	2.3538	4.22766	2.3613e-05	0.00166069
YER175C	2412.71	2.35188	6.17198	6.74414e-10	1.12809e-07
YDR037W	2468.84	2.32634	4.99077	6.01394e-07	5.90798e-05
YBR145W	1149.92	2.3063	4.38419	1.16419e-05	0.00088953
YJR112W	221.639	2.29176	3.93789	8.22018e-05	0.00484521
YIL165C	356.73	2.28004	4.16776	3.0761e-05	0.00206935
YBR249C	1397.2	2.28003	5.19015	2.10127e-07	2.28153e-05
YMR132C	104.26	2.2549	3.73268	0.000189457	0.0103765
YMR123W	149.217	2.23837	4.15831	3.20616e-05	0.00213365
YBL043W	4036.02	2.19023	5.34468	9.05751e-08	1.14402e-05
YGL255W	3261.36	2.1682	4.3482	1.37259e-05	0.00103597
YDR035W	3484.72	2.16535	5.19835	2.01061e-07	2.22209e-05
YER056C	1666.11	2.1621	4.38724	1.14796e-05	0.000888093
YGL033W	764.484	2.15279	3.48451	0.000493033	0.0246079
YBR047W	713.995	2.14875	4.59809	4.26386e-06	0.000376986
YPL250C	889.195	2.10471	6.04437	1.49996e-09	2.44295e-07
YKL120W	209.41	2.0943	5.76821	8.012e-09	1.15317e-06
YIL164C	464.866	2.06004	4.22299	2.41081e-05	0.00167646
YLL055W	715.496	2.03298	3.42518	0.000614393	0.0299408
YCR060W	532.549	2.02613	4.23793	2.25592e-05	0.00160482
YAL054C	27874.1	-2.03582	-4.02523	5.69191e-05	0.00355831
YLR054C	672.977	-2.07924	-4.03575	5.44286e-05	0.00343733
YER020W	2642.34	-2.08117	-5.77427	7.72891e-09	1.13891e-06
YGL080W	1071.72	-2.09113	-5.14624	2.65765e-07	2.83589e-05
YOR374W	22133.7	-2.11542	-6.02919	1.64785e-09	2.61501e-07
YBR029C	313.395	-2.14254	-8.13478	4.12684e-16	1.96469e-13
YNL009W	1773.64	-2.16857	-6.80898	9.82907e-12	2.17257e-09
YDR497C	4015.87	-2.19341	-6.9709	3.14925e-12	7.74042e-10
YKL217W	15432.4	-2.20055	-7.37414	1.65409e-13	5.68732e-11
YMR036C	905.65	-2.21528	-5.97939	2.23977e-09	3.46548e-07
YPL276W	131.882	-2.23281	-5.0776	3.82228e-07	3.87805e-05
YDL160C	338.441	-2.24272	-3.94941	7.83436e-05	0.00475361
YJL083W	168.954	-2.25569	-3.71534	0.000202931	0.0109212
YDR256C	5187.63	-2.32723	-5.13397	2.83697e-07	2.97593e-05
YLR194C	3114.22	-2.32958	-3.93886	8.18705e-05	0.00484521
YER015W	2546.42	-2.3362	-4.50632	6.59617e-06	0.000551672
YMR006C	547.44	-2.34222	-3.94118	8.10816e-05	0.00484521
YDL234C	4510.78	-2.36707	-10.4228	1.95091e-25	3.01854e-22
YMR136W	1829.36	-2.37418	-6.33657	2.34938e-10	4.27656e-08
YJR094C	2950.94	-2.39704	-3.41406	0.000640019	0.030601
YOR385W	628.843	-2.42115	-4.06319	4.84067e-05	0.00308855
YKR009C	7009.67	-2.53284	-7.45932	8.69678e-14	3.16614e-11
YDL223C	2152.64	-2.56285	-4.1326	3.58683e-05	0.00233673
YGL205W	4436.84	-2.66795	-7.82823	4.94799e-15	2.18736e-12
YLR120C	1496.41	-2.71388	-5.58716	2.30813e-08	3.03937e-06
YNL270C	1468.64	-2.89277	-9.70923	2.75401e-22	2.84076e-19
YOR055W	20.5997	-2.91551	-3.61872	0.000296069	0.0153981
YNL019C	115.367	-2.95004	-4.73292	2.21309e-06	0.00020443
YMR011W	875.363	-3.03298	-7.12708	1.02522e-12	2.88414e-10
YJL052W	3825.31	-3.06684	-9.40326	5.28995e-21	3.63772e-18
YML054C	2244.87	-3.23607	-12.0987	1.07332e-33	3.32138e-30

[truncated: 16 more sheets: MMTT_45m, MMTT_1h10m, MMTT_1h40m, MMTT_2h30m, MMTT_3h50m, MMTT_5h40m, MMTT_8h30m, SvsMMTT_0, SvsMMTT_30m, SvsMMTT_45m, SvsMMTT_1h10m, SvsMMTT_1h40m, SvsMMTT_2h30m, SvsMMTT_3h50m, SvsMMTT_5h40m, SvsMMTT_8h30m]
