# Supplementary material for: Interaction of genetic variants activates latent metabolic pathways in yeast
Source: Nat Commun. 2025 Aug 27;16:8014. doi: 10.1038/s41467-025-63306-4 (PMC12391433; doi:10.1038/s41467-025-63306-4)
Supplement: Supplementary file 4 — Supplementary Data 2 [file 41467_2025_63306_MOESM4_ESM.xlsx]

## Sheet: Table S4
	gene	baseMean	log2FoldChange	lfcSE	stat	pvalue	padj
1	YDL243C	434.362	0.835941	0.327378	32.84	6.58e-05	0.000311748
2	YDR438W	381.752	-2.60872	0.279965	153.632	3.42e-29	8.01e-27
3	YDR523C	650.479	-5.95284	0.678798	126.124	1.8e-23	1.4e-21
4	YDR018C	736.179	-1.19735	0.208496	44.2944	5.01e-07	3.92e-06
5	YDR508C	2069.6	-1.12163	0.281317	78.5117	9.74e-14	2.27e-12
6	YDR362C	550.886	-0.617453	0.155815	50.8844	2.76e-08	2.78e-07
7	YDR158W	2347.37	1.03902	0.274577	128.524	5.72e-24	5.16e-22
8	YDR299W	330.156	1.5551	0.383066	34.1302	3.85e-05	0.000195768
9	YDR505C	1601.96	-0.504457	0.308792	31.9242	9.61e-05	0.000437185
10	YDL028C	529.944	-1.75294	0.311652	67.1642	1.8e-11	3.01e-10
11	YDR042C	520.714	-6.54698	0.962616	100.288	3.73e-18	1.62e-16
12	YDR228C	427.944	-0.83394	0.185834	42.7527	9.78e-07	7.17e-06
13	YDR275W	1425.82	-0.654376	0.206304	38.1118	7.18e-06	4.35e-05
14	YDR043C	651.782	1.30242	0.354203	40.3317	2.78e-06	1.86e-05
15	YDL066W	1641.67	0.536971	0.255743	34.9982	2.68e-05	0.00014366
16	YDR101C	210.539	1.59377	0.468795	43.2655	7.83e-07	5.9e-06
17	YDR113C	354.862	-2.71385	0.311143	144.118	3.3e-27	5.79e-25
18	YDR168W	1746.24	-1.17997	0.165325	74.2264	7.05e-13	1.4e-11
19	YDR381C-A	810.682	0.826483	0.443512	48.1777	9.14e-08	8.39e-07
20	YDL083C	807.657	1.93353	0.327395	73.052	1.21e-12	2.33e-11
21	YDR278C	5.60752	7.66358	2.86372	32.277	8.31e-05	0.000383476
22	YDR204W	1630.28	-1.0677	0.222637	33.4244	5.16e-05	0.00025349
23	YDR109C	549.628	-0.557263	0.195967	30.0358	0.000208321	0.000867754
24	YDL079C	660.672	-1.74963	0.2611	82.9471	1.25e-14	3.28e-13
25	YDR377W	2481.36	0.633128	0.178616	41.1761	1.93e-06	1.34e-05
26	YDR219C	602.759	-2.00772	0.356757	55.3099	3.84e-09	4.6e-08
27	YDR365C	658.131	1.30649	0.307426	36.5549	1.39e-05	7.95e-05
28	YDR180W	720.168	-0.986179	0.377253	86.8744	2e-15	6.02e-14
29	YDL214C	484.697	-1.76582	0.398447	59.0191	7.26e-10	9.76e-09
30	YDR354W	589.376	1.42334	0.319398	105.643	2.99e-19	1.43e-17
31	YDR118W	417.731	-1.57273	0.251103	83.6043	9.17e-15	2.47e-13
32	YDR065W	179.338	-0.544831	0.407133	39.9035	3.34e-06	2.2e-05
33	YDL171C	1896.63	1.2208	0.389442	34.2346	3.68e-05	0.000188326
34	YDR064W	1859.33	1.23606	0.383519	50.313	3.56e-08	3.51e-07
35	YDR398W	314.466	1.34017	0.380825	33.1287	5.84e-05	0.000281414
36	YDR326C	433.853	-1.84549	0.339428	76.9607	2e-13	4.39e-12
37	YDL075W	1271.18	1.44367	0.352436	41.0276	2.06e-06	1.43e-05
38	YDR096W	696.314	-1.72929	0.459267	48.3074	8.63e-08	7.98e-07
39	YDL082W	422.585	1.35189	0.274633	71.447	2.53e-12	4.74e-11
40	YDL155W	491.968	-1.92841	0.231272	147.101	7.88e-28	1.56e-25
41	YDL191W	1073.37	1.04855	0.235633	52.8794	1.14e-08	1.24e-07
42	YDR497C	3119.81	1.68234	0.239556	64.3102	6.61e-11	1.06e-09
43	YDR385W	1251.75	0.67857	0.269517	48.2906	8.69e-08	8.03e-07
44	YDR025W	737.505	1.26215	0.335584	55.2877	3.88e-09	4.64e-08
45	YDL248W	447.814	-1.31443	0.369025	34.6774	3.06e-05	0.000160911
46	YDR324C	254.607	1.14314	0.309307	31.1507	0.000132086	0.000576817
47	YDL170W	794.758	0.684089	0.223349	54.4837	5.56e-09	6.45e-08
48	YDR317W	337.825	-3.76218	0.408998	150.862	1.3e-28	2.73e-26
49	YDR258C	10261.6	0.684928	0.228937	30.4381	0.000176804	0.000747809
50	YDR380W	2766	-4.09766	0.340393	159.134	2.43e-30	6.67e-28
51	YDR148C	4729.11	-1.01621	0.21084	52.8918	1.13e-08	1.24e-07
52	YDR133C	2635.81	-4.36924	0.470394	137.528	7.75e-26	9.99e-24
53	YDR417C	159.21	0.546802	0.355218	52.0065	1.68e-08	1.77e-07
54	YDL154W	604.187	-2.66487	0.338056	86.7917	2.08e-15	6.23e-14
55	YDR014W-A	268.368	-2.1545	0.483643	66.0479	2.99e-11	4.95e-10
56	YDR502C	297.171	1.76296	0.329406	35.1719	2.49e-05	0.000134718
57	YDL225W	676.257	-0.66798	0.272087	35.144	2.52e-05	0.000136058
58	YDR273W	1567.84	-3.21593	0.436191	95.5085	3.52e-17	1.37e-15
59	YDL051W	389.452	-0.704555	0.25362	50.4584	3.34e-08	3.31e-07
60	YDR334W	979.402	0.676296	0.18513	36.8867	1.21e-05	6.97e-05
61	YDR037W	1918.53	1.73627	0.352641	79.3381	6.64e-14	1.58e-12
62	YDL212W	928.596	1.10238	0.309684	45.0171	3.65e-07	2.95e-06
63	YDL114W	99.381	-3.73388	0.951331	73.9218	8.11e-13	1.59e-11
64	YDL087C	177.059	-0.983931	0.373606	48.4397	8.14e-08	7.6e-07
65	YDR177W	1236.31	-1.80777	0.218367	94.0914	6.85e-17	2.55e-15
66	YDL014W	415.723	2.26725	0.38366	69.8202	5.34e-12	9.53e-11
67	YDR506C	293.17	-1.71461	0.535177	31.4569	0.000116481	0.000517247
68	YDR035W	2541.17	0.626489	0.350059	131.436	1.43e-24	1.48e-22
69	YDL055C	2526.42	-0.536717	0.329175	51.807	1.83e-08	1.92e-07
70	YDR480W	289.352	-1.48653	0.314505	71.1178	2.94e-12	5.47e-11
71	YDL103C	738.933	-2.09191	0.315754	77.0036	1.96e-13	4.34e-12
72	YDR350C	899.762	0.820148	0.202012	31.3715	0.00012064	0.000533466
73	YDR012W	1521.12	0.561392	0.252171	44.0543	5.56e-07	4.3e-06
74	YDR099W	3812.46	-1.19782	0.349647	36.3213	1.53e-05	8.68e-05
75	YDR374C	1005.84	-2.25815	0.424406	44.3594	4.87e-07	3.83e-06
76	YDL148C	502.581	0.847809	0.309572	31.0921	0.000135299	0.000588405
77	YDR218C	736.492	-4.87133	0.502591	154.648	2.1e-29	5.31e-27
78	YDR371W	555.992	-4.95168	0.526535	166.849	5.9e-32	2.07e-29
79	YDL239C	950.088	-3.42808	0.339596	124.523	3.85e-23	2.86e-21
80	YDR195W	592.106	0.672037	0.194347	43.9003	5.94e-07	4.57e-06
81	YDR285W	732.747	-1.93505	0.433611	69.7812	5.43e-12	9.67e-11
82	YDL229W	554.81	1.92925	0.547711	30.7965	0.000152716	0.000652477
83	YDR488C	218.847	-1.41193	0.336633	45.7354	2.67e-07	2.22e-06
84	YDR103W	177.47	-0.732386	0.331	43.1259	8.32e-07	6.21e-06
85	YDR257C	451.419	1.81991	0.310918	57.8421	1.23e-09	1.58e-08
86	YDR402C	31.0673	-1.30808	0.60618	38.2893	6.66e-06	4.06e-05
87	YDR450W	1629.44	1.23772	0.299729	41.4875	1.69e-06	1.19e-05
88	YDL054C	1157.65	-1.41828	0.263751	39.7396	3.58e-06	2.33e-05
89	YDL147W	4181.06	-0.856438	0.18116	36.2128	1.61e-05	9.05e-05
90	YDR390C	587.765	-0.57266	0.174668	45.002	3.68e-07	2.97e-06
91	YDR522C	1457.93	-7.62123	0.798473	127.655	8.66e-24	7.3e-22
92	YDR106W	74.4768	-0.782516	0.486296	40.948	2.13e-06	1.46e-05
93	YDR530C	885.056	-0.513972	0.174981	40.6953	2.38e-06	1.61e-05
94	YDR465C	338.622	0.84321	0.337551	46.3929	2e-07	1.7e-06
95	YDL007C-A	38.5881	-8.34587	2.33659	39.0769	4.76e-06	3e-05
96	YDR479C	968.873	-0.538012	0.138205	46.8152	1.66e-07	1.45e-06
97	YDR117C	461.638	-0.803048	0.193704	39.8995	3.34e-06	2.2e-05
98	YDR529C	3326.78	-0.666477	0.273992	35.5115	2.16e-05	0.000118937
99	YDR516C	2412.13	-3.39015	0.311067	181.226	5.69e-35	3.6e-32
100	YDL193W	827.724	-2.09995	0.267293	93.7529	8.03e-17	2.88e-15
101	YDR184C	116.743	1.69819	0.403524	33.9309	4.18e-05	0.000211048
102	YDR423C	779.313	-0.693862	0.319	32.964	6.25e-05	0.000299261
103	YDR260C	378.092	-1.64578	0.303345	98.6432	8.08e-18	3.4e-16
104	YDL017W	442.653	-1.02844	0.279643	51.1072	2.5e-08	2.55e-07
105	YDL063C	155.091	0.866336	0.431209	41.2715	1.85e-06	1.29e-05
106	YDR202C	738.067	-0.960449	0.182018	33.2423	5.57e-05	0.000270716
107	YDR211W	1292.3	0.556082	0.186739	40.312	2.8e-06	1.88e-05
108	YDR274C	203.323	0.827483	0.349853	35.3272	2.33e-05	0.000126963
109	YDR263C	318.947	-2.55977	0.380339	75.0589	4.8e-13	9.79e-12
110	YDL186W	153.397	-3.89641	0.717593	51.2771	2.32e-08	2.38e-07
111	YDL198C	558.288	0.751874	0.272407	94.5032	5.65e-17	2.12e-15
112	YDR088C	947.112	0.967348	0.270826	31.471	0.000115807	0.000514979
113	YDR446W	352.605	-4.11258	0.827686	40.9159	2.16e-06	1.48e-05
114	YDR430C	674.207	0.633775	0.162052	29.9628	0.000214603	0.000891568
115	YDR022C	587.028	0.715232	0.228772	60.9509	3.03e-10	4.37e-09
116	YDR052C	700.19	-0.877515	0.30309	47.6492	1.15e-07	1.04e-06
117	YDR104C	1053.6	-1.1351	0.248755	47.9145	1.03e-07	9.33e-07
118	YDL080C	332.973	-1.21173	0.360441	39.248	4.42e-06	2.81e-05
119	YDR461C-A	800.085	-1.73662	0.436185	34.0811	3.93e-05	0.00019918
120	YOL048C	1200.06	-0.717953	0.22999	39.9084	3.33e-06	2.2e-05
121	YOR214C	1023.12	-8.45653	0.979614	93.0695	1.11e-16	3.88e-15
122	YOL119C	1027.5	-1.02379	0.227302	34.4689	3.34e-05	0.000173281
123	YOR019W	2636.76	-1.22903	0.210527	79.6875	5.65e-14	1.36e-12
124	YOR206W	399.815	0.833048	0.272502	33.0703	5.98e-05	0.000287664
125	YOR281C	346.87	1.33669	0.309187	44.8776	3.88e-07	3.11e-06
126	YOL103W	543.305	-1.19258	0.332391	61.4129	2.46e-10	3.59e-09
127	YOL124C	142.189	1.10589	0.590709	33.5132	4.98e-05	0.000245281
128	YOR212W	267.97	-1.19072	0.346921	33.657	4.69e-05	0.000233578
129	YOL013W-A	16.2644	3.48128	2.11125	51.6137	2e-08	2.08e-07
130	YOL120C	1265.95	1.83407	0.281305	75.826	3.37e-13	7.12e-12
131	YOR207C	1567.94	0.590717	0.213282	51.4253	2.17e-08	2.24e-07
132	YOR365C	337.071	-2.70055	0.372005	74.9992	4.93e-13	9.99e-12
133	YOL117W	489.091	-1.28293	0.247028	44.9859	3.7e-07	2.98e-06
134	YOR137C	580.407	0.661201	0.223327	55.824	3.05e-09	3.7e-08
135	YOR190W	994.432	-5.82664	0.516049	217.714	1.17e-42	1.85e-39
136	YOR349W	403.734	-0.773391	0.279485	33.5965	4.81e-05	0.000238756
137	YOR108W	227.182	0.749758	0.387038	40.6355	2.44e-06	1.65e-05
138	YOR203W	22.4335	2.26883	1.39467	30.9481	0.000143522	0.000618212
139	YOR204W	946.513	0.621117	0.448896	32.3395	8.1e-05	0.000375061
140	YOR372C	317.298	-0.662012	0.348695	44.4223	4.73e-07	3.73e-06
141	YOR251C	915.441	-1.58057	0.319817	34.8168	2.89e-05	0.000152803
142	YOR130C	404.768	1.5698	0.3592	93.103	1.09e-16	3.84e-15
143	YOR202W	379.031	1.15044	0.368112	106.95	1.61e-19	7.83e-18
144	YOR142W	3327.11	-0.517727	0.154556	45.2003	3.37e-07	2.76e-06
145	YOR350C	836.338	-2.38518	0.273013	142.917	5.87e-27	9.04e-25
146	YOL132W	404.902	-4.89896	0.638387	88.646	8.75e-16	2.74e-14
147	YOR326W	1473.74	-0.56456	0.247643	42.921	9.09e-07	6.73e-06
148	YOR338W	766.597	-1.57047	0.270747	93.8999	7.49e-17	2.74e-15
149	YOL025W	502.556	-1.04153	0.200905	38.9157	5.1e-06	3.17e-05
150	YOL127W	2036.61	0.911214	0.321327	36.7488	1.28e-05	7.36e-05
151	YOL091W	362.454	-3.04968	0.420538	109.681	4.43e-20	2.33e-18
152	YOR317W	3288.21	-0.71497	0.304978	44.6607	4.27e-07	3.38e-06
153	YOL064C	588.645	0.547138	0.210557	45.242	3.31e-07	2.72e-06
154	YOR309C	71.6904	2.70193	0.787947	33.2005	5.67e-05	0.000274189
155	YOR300W	21.3142	2.15508	0.86911	41.2853	1.84e-06	1.29e-05
156	YOL027C	1376.07	0.550996	0.237169	32.139	8.8e-05	0.000403605
157	YOR375C	9585.4	1.84892	0.368557	91.8138	1.99e-16	6.84e-15
158	YOL012C	476.79	-1.65264	0.264434	49.6368	4.8e-08	4.62e-07
159	YOR026W	293.459	-0.82194	0.283014	50.7759	2.9e-08	2.91e-07
160	YOL016C	3665.3	0.802868	0.396074	29.8969	0.00022043	0.000909795
161	YOR361C	941.924	0.560798	0.183604	31.2002	0.000129427	0.000567558
162	YOR010C	90.3577	0.844231	0.415171	31.6867	0.000105974	0.000475601
163	YOL097C	461.105	0.999652	0.21776	61.8227	2.04e-10	3.06e-09
164	YOR175C	1409.74	-1.25464	0.185986	64.9614	4.91e-11	7.98e-10
165	YOR242C	534.192	-5.72545	0.683301	128.264	6.48e-24	5.7e-22
166	YOR155C	837.605	0.992815	0.285445	44.8888	3.86e-07	3.11e-06
167	YOR083W	142.52	-1.87171	0.518424	37.2539	1.03e-05	6.09e-05
168	YOL010W	254.345	1.3805	0.355005	34.0987	3.9e-05	0.000198035
169	YOR177C	484.068	-2.34554	0.239393	152.927	4.8e-29	1.05e-26
170	YOL024W	95.2025	-5.65202	0.932345	63.9076	7.93e-11	1.26e-09
171	YOR033C	471.849	-1.89805	0.317417	79.1398	7.28e-14	1.71e-12
172	YOL162W	79.0885	-0.886921	0.49175	31.0884	0.000135503	0.000588886
173	YOR245C	1076.43	-0.51371	0.19652	33.5727	4.85e-05	0.00024043
174	YOL145C	1086.96	0.711105	0.21521	54.2455	6.19e-09	7.15e-08
175	YOR306C	506.48	1.46974	0.406247	29.7872	0.000230487	0.000949445
176	YOR293W	914.89	1.46498	0.368429	46.011	2.37e-07	1.99e-06
177	YOR339C	548.429	-5.17224	0.66187	115.883	2.34e-21	1.44e-19
178	YOR312C	1324.34	1.13981	0.271633	53.129	1.02e-08	1.12e-07
179	YOL105C	319.991	-1.01471	0.351676	38.3482	6.49e-06	3.99e-05
180	YOL104C	329.242	-2.54631	0.597707	120.443	2.69e-22	1.79e-20
181	YOL015W	101.043	-4.5616	0.611438	79.1594	7.22e-14	1.7e-12
182	YOR161C	1139.04	-0.70133	0.280333	61.6528	2.21e-10	3.28e-09
183	YOR127W	869.842	0.515844	0.181035	34.2408	3.67e-05	0.000187992
184	YOR340C	200.454	-0.88571	0.366416	60.4373	3.83e-10	5.37e-09
185	YOR298W	288.543	-1.96318	0.829539	40.89	2.19e-06	1.49e-05
186	YOR222W	455.429	0.975709	0.452133	112.792	1.02e-20	5.83e-19
187	YOR079C	334.161	0.615004	0.333027	62.4706	1.52e-10	2.34e-09
188	YOR095C	819.55	1.05743	0.316165	36.2128	1.61e-05	9.05e-05
189	YOR388C	226.104	0.790486	0.345604	46.6995	1.75e-07	1.52e-06
190	YOR228C	436.561	0.825697	0.308731	32.8245	6.62e-05	0.000313524
191	YOL131W	243.773	-1.14931	0.363235	54.7448	4.95e-09	5.78e-08
192	YOL143C	1531.79	0.82454	0.303595	54.1013	6.6e-09	7.58e-08
193	YOR310C	282.152	2.74536	0.431453	53.1084	1.03e-08	1.13e-07
194	YOR063W	4738.67	0.73972	0.273946	74.0426	7.67e-13	1.51e-11
195	YOR090C	803.259	-0.793247	0.187436	40.0709	3.11e-06	2.06e-05
196	YOR313C	4556.92	-7.4692	1.08719	93.2742	1e-16	3.57e-15
197	YOR294W	491.25	1.13323	0.297422	32.8517	6.55e-05	0.000310873
198	YOL083W	1951.68	-0.64849	0.167314	32.6681	7.07e-05	0.000332882
199	YOR291W	584.434	0.582544	0.196884	38.6713	5.66e-06	3.5e-05
200	YOL077C	272.988	1.38616	0.317782	33.0033	6.15e-05	0.000294872
201	YOR249C	441.936	-2.09635	0.323486	68.438	1e-11	1.72e-10
202	YOL157C	251.453	1.02508	0.292774	45.2079	3.36e-07	2.75e-06
203	YOR180C	616.738	-1.02488	0.287717	70.1332	4.62e-12	8.37e-11
204	YOL139C	1067.95	0.744228	0.166952	44.6611	4.27e-07	3.38e-06
205	YOL118C	86.0634	0.50188	0.454585	33.9861	4.09e-05	0.000206732
206	YOL047C	641.336	-5.35319	0.44381	212.402	1.55e-41	1.63e-38
207	YOR344C	783.249	1.26896	0.282759	62.2198	1.71e-10	2.6e-09
208	YOR152C	441.876	-1.82522	0.171812	175.139	1.08e-33	5.24e-31
209	YOR351C	354.904	-3.14036	0.431668	122.02	1.27e-22	8.71e-21
210	YOL040C	1523	1.16817	0.284071	69.42	6.41e-12	1.13e-10
211	YOR073W	292.615	-2.04361	0.324835	116.585	1.68e-21	1.04e-19
212	YOR201C	351.897	0.746242	0.276466	43.6456	6.64e-07	5.07e-06
213	YOR065W	1564.79	-1.01617	0.209456	53.2526	9.64e-09	1.07e-07
214	YOL068C	1402.81	-0.954859	0.193819	55.8913	2.96e-09	3.61e-08
215	YOL121C	974.722	1.69717	0.345713	44.4818	4.61e-07	3.64e-06
216	YOL126C	28891.5	0.573931	0.426673	36.1352	1.66e-05	9.29e-05
217	YOR136W	10366.3	0.923278	0.267475	62.024	1.87e-10	2.81e-09
218	YOR255W	198.75	-7.73645	1.12364	63.6301	9e-11	1.42e-09
219	YOR304W	1282.02	-0.659563	0.193383	35.4802	2.19e-05	0.00012005
220	YOR005C	662.757	0.599406	0.148844	36.5994	1.36e-05	7.82e-05
221	YOR355W	478.633	-1.28024	0.280777	130.692	2.03e-24	2.04e-22
222	YOR299W	474.527	0.734929	0.234282	35.3145	2.34e-05	0.000127531
223	YOR096W	1141.71	1.47454	0.373754	48.7693	7.04e-08	6.62e-07
224	YOR301W	185.252	-1.70568	0.324993	47.091	1.47e-07	1.29e-06
225	YOR025W	203.269	-1.13128	0.325783	108.938	6.29e-20	3.26e-18
226	YOL140W	457.775	0.887469	0.351927	129.519	3.56e-24	3.36e-22
227	YGL015C	108.885	-7.36091	1.40568	37.3769	9.81e-06	5.81e-05
228	YGL239C	26.0142	-1.21251	0.675324	36.8102	1.25e-05	7.18e-05
229	YGR224W	265.105	-1.37377	0.358795	33.3109	5.41e-05	0.000264535
230	YGR142W	23843.2	3.05222	0.380206	84.9045	5.01e-15	1.41e-13
231	YGL081W	752.992	-2.21717	0.47474	39.5231	3.93e-06	2.53e-05
232	YGL021W	325.786	0.709669	0.275816	40.9234	2.15e-06	1.48e-05
233	YGR273C	110.43	-8.43518	1.45343	57.5931	1.38e-09	1.76e-08
234	YGR098C	426.511	-1.39632	0.257576	64.1138	7.22e-11	1.15e-09
235	YGL096W	477.797	0.7164	0.181986	44.0721	5.51e-07	4.28e-06
236	YGL026C	1673.58	0.506863	0.230611	99.9558	4.36e-18	1.87e-16
237	YGL075C	221.3	-1.53069	0.444192	61.0457	2.91e-10	4.21e-09
238	YGR260W	734.865	0.732301	0.221611	40.754	2.32e-06	1.57e-05
239	YGR159C	348.032	3.48101	0.464886	95.7275	3.18e-17	1.25e-15
240	YGL170C	527.952	-5.08842	0.662435	99.4307	5.58e-18	2.38e-16
241	YGR038W	265.792	-1.90224	0.306998	60.7511	3.32e-10	4.75e-09
242	YGR008C	5474.65	0.529309	0.505516	30.8803	0.000147562	0.000633023
243	YGR131W	140.703	-1.47474	0.360219	45.7031	2.71e-07	2.24e-06
244	YGL162W	107.695	-3.71521	0.463926	94.5753	5.46e-17	2.07e-15
245	YGL196W	1017.99	0.710169	0.187244	33.6702	4.66e-05	0.000232666
246	YGR166W	440.549	0.704752	0.194322	57.4667	1.46e-09	1.85e-08
247	YGL240W	160.392	-0.705871	0.464515	62.5944	1.44e-10	2.23e-09
248	YGR085C	730.619	0.874573	0.260519	52.8489	1.15e-08	1.25e-07
249	YGR217W	397.065	1.15368	0.269359	32.059	9.09e-05	0.000415941
250	YGL174W	207.295	-1.10794	0.273766	32.2931	8.25e-05	0.000381206
251	YGR211W	1571.3	1.05495	0.257906	51.9743	1.7e-08	1.79e-07
252	YGR266W	712.583	-1.37971	0.316938	52.2197	1.53e-08	1.63e-07
253	YGR148C	1389.14	1.01637	0.315262	32.3346	8.11e-05	0.000375546
254	YGL224C	648.58	0.757682	0.308546	122.905	8.32e-23	5.78e-21
255	YGL189C	1688.54	0.777606	0.320294	39.7867	3.51e-06	2.29e-05
256	YGL003C	742.381	-1.4623	0.187008	85.4355	3.91e-15	1.12e-13
257	YGR079W	248.314	1.7201	0.33565	42.6948	1e-06	7.34e-06
258	YGL115W	448.089	-0.665878	0.211168	59.2859	6.43e-10	8.78e-09
259	YGR110W	1515.46	-0.892459	0.229868	36.8716	1.22e-05	7.01e-05
260	YGL055W	15140.9	0.501494	0.449137	31.8509	9.9e-05	0.000448659
261	YGL184C	477.806	1.13388	0.306775	48.6219	7.51e-08	7.03e-07
262	YGL151W	714.605	0.598549	0.200315	45.9728	2.41e-07	2.02e-06
263	YGL230C	249.785	-4.40426	0.589853	101.116	2.52e-18	1.11e-16
264	YGR103W	845.068	1.27877	0.416034	31.9079	9.67e-05	0.000439174
265	YGL076C	1089.56	1.33014	0.31402	70.6481	3.65e-12	6.71e-11
266	YGR175C	2878.38	1.25955	0.274197	50.5036	3.27e-08	3.25e-07
267	YGR108W	281.204	-3.60625	0.402571	114.713	4.08e-21	2.46e-19
268	YGL009C	1666.85	-1.21258	0.350045	101.525	2.08e-18	9.2e-17
269	YGL078C	550.477	0.683601	0.25892	35.4205	2.24e-05	0.000122716
270	YGR164W	40.281	7.48978	2.09626	46.369	2.02e-07	1.72e-06
271	YGR153W	542.969	-1.05718	0.431488	31.9476	9.52e-05	0.000433291
272	YGR286C	177.215	1.11561	0.36204	34.6458	3.1e-05	0.000162922
273	YGR034W	797.504	1.69968	0.332257	74.8904	5.19e-13	1.04e-11
274	YGL253W	940.225	2.63189	0.327421	96.3036	2.43e-17	9.7e-16
275	YGL202W	1153.25	1.53293	0.364006	93.9922	7.18e-17	2.65e-15
276	YGR037C	1269.4	-1.3377	0.280203	80.2338	4.39e-14	1.07e-12
277	YGR111W	971.342	-1.28209	0.224084	36.371	1.5e-05	8.52e-05
278	YGR245C	534.167	0.70103	0.32604	34.3654	3.49e-05	0.000180052
279	YGR202C	915.947	-1.56335	0.300371	71.3895	2.6e-12	4.84e-11
280	YGR214W	1892.26	0.942347	0.267318	58.574	8.87e-10	1.17e-08
281	YGR127W	723.804	-0.561675	0.205403	30.126	0.000200806	0.000840882
282	YGL180W	1235.71	-1.32693	0.205364	62.46	1.53e-10	2.34e-09
283	YGR052W	237.589	-0.800381	0.331059	54.5532	5.39e-09	6.26e-08
284	YGL183C	373.88	-1.81393	0.404171	78.1643	1.14e-13	2.62e-12
285	YGR160W	17.709	4.26471	0.968487	39.1748	4.56e-06	2.89e-05
286	YGL123W	2082.09	1.0731	0.275575	58.8757	7.74e-10	1.04e-08
287	YGL060W	328.699	-1.18115	0.219039	33.666	4.67e-05	0.000232886
288	YGR192C	68765.8	0.527805	0.330962	32.9335	6.33e-05	0.000302618
289	YGR051C	41.603	0.763495	0.569398	35.8717	1.85e-05	0.000103196
290	YGR059W	1048.11	-6.56589	0.736159	121.859	1.37e-22	9.3e-21
291	YGL246C	383.59	0.964411	0.290105	35.0026	2.67e-05	0.000143518
292	YGR294W	22.2665	-1.47326	0.766782	36.2148	1.6e-05	9.05e-05
293	YGR124W	2432.32	0.948615	0.293255	33.4378	5.13e-05	0.000252303
294	YGR024C	791.984	0.707229	0.282562	33.2348	5.59e-05	0.000271148
295	YGR292W	49.8471	2.50827	0.551827	42.2033	1.24e-06	8.9e-06
296	YGR055W	1484.89	0.908638	0.241168	38.1874	6.95e-06	4.22e-05
297	YGL119W	465.406	0.753763	0.176444	35.2891	2.37e-05	0.000128788
298	YGR090W	303.517	1.36711	0.300937	39.0717	4.77e-06	3e-05
299	YGR015C	190.304	-1.20303	0.267428	54.163	6.42e-09	7.4e-08
300	YGL116W	443.022	-2.17638	0.269433	168.826	2.27e-32	8.97e-30
301	YGR035C	44.1228	-1.65541	0.720213	43.2626	7.84e-07	5.9e-06
302	YGL255W	2787.8	2.34099	0.348297	215.301	3.78e-42	4.78e-39
303	YGR066C	271.882	0.562561	0.345708	30.1848	0.000196055	0.000824267
304	YGL031C	1449.68	1.72119	0.416451	34.9349	2.75e-05	0.000146775
305	YGR235C	1458.12	-0.75174	0.164339	34.89	2.8e-05	0.000148686
306	YGL238W	841.544	-1.02909	0.224193	75.0616	4.79e-13	9.79e-12
307	YGR239C	1495.63	0.934622	0.20749	42.2224	1.23e-06	8.83e-06
308	YGR185C	778.439	-0.794036	0.232234	47.2747	1.36e-07	1.2e-06
309	YGL205W	3428.76	-0.967285	0.331273	62.1963	1.73e-10	2.62e-09
310	YGL135W	1718.43	0.960575	0.286522	62.0272	1.86e-10	2.81e-09
311	YGL101W	215.494	1.13899	0.356896	37.746	8.39e-06	5.02e-05
312	YGL251C	518.828	-2.09524	0.282322	103.438	8.45e-19	3.84e-17
313	YGL245W	2409.83	0.531663	0.158559	42.92	9.09e-07	6.73e-06
314	YGR161W-C	360.709	-2.72885	0.35272	113.47	7.36e-21	4.35e-19
315	YGR225W	1011.87	-4.1596	0.390303	142.922	5.85e-27	9.04e-25
316	YGR088W	390.367	0.556457	0.36224	93.8091	7.82e-17	2.82e-15
317	YGL033W	440.904	-1.52303	0.531606	69.1207	7.35e-12	1.29e-10
318	YGL030W	955.486	1.55318	0.370774	53.257	9.62e-09	1.07e-07
319	YGL175C	63.7871	-1.35431	0.723745	30.6188	0.000164224	0.000698993
320	YGL148W	843.152	1.01742	0.257342	60.2663	4.13e-10	5.79e-09
321	YGR065C	564.453	1.63986	0.256059	129.173	4.2e-24	3.9e-22
322	YGL179C	219.924	0.662786	0.266553	47.8694	1.05e-07	9.49e-07
323	YGR283C	383.744	0.526276	0.342918	52.0365	1.66e-08	1.75e-07
324	YGL157W	86.9568	0.510495	0.485509	31.8702	9.83e-05	0.000445418
325	YLL032C	315.495	-1.50217	0.333296	59.1895	6.72e-10	9.11e-09
326	YLR054C	544.955	-2.20509	0.41276	49.8841	4.3e-08	4.19e-07
327	YLR437C	215.209	-1.88573	0.386459	107.802	1.08e-19	5.36e-18
328	YLR075W	2687.52	1.19126	0.316814	32.1748	8.67e-05	0.000398944
329	YLR049C	898.394	-4.95737	0.457591	133.865	4.47e-25	5.13e-23
330	YLR308W	719.106	-4.63553	0.621331	219.823	4.2e-43	1.33e-39
331	YLR327C	17986.4	-1.29197	0.290835	39.7383	3.58e-06	2.33e-05
332	YLR167W	3239.86	1.89144	0.387696	59.5841	5.62e-10	7.72e-09
333	YLR220W	799.782	-2.06104	0.25746	98.5024	8.64e-18	3.57e-16
334	YLR272C	323.732	-1.1127	0.217851	33.399	5.22e-05	0.000255816
335	YLR233C	204.838	-0.789831	0.248669	38.3125	6.59e-06	4.03e-05
336	YLR110C	3245.89	1.05546	0.425718	64.7605	5.38e-11	8.68e-10
337	YLR264W	321.953	0.793586	0.320596	45.033	3.63e-07	2.94e-06
338	YLR214W	1935.84	1.01205	0.256726	31.7462	0.000103409	0.000465414
339	YLL062C	202.362	1.1048	0.279101	31.4456	0.000117023	0.000518926
340	YLR378C	865.469	-0.500675	0.347218	41.5108	1.67e-06	1.18e-05
341	YLL008W	398.992	1.01156	0.346423	46.4795	1.93e-07	1.65e-06
342	YLL046C	768.136	-2.60491	0.570341	54.1273	6.52e-09	7.51e-08
343	YLR045C	511.454	-2.5272	0.357466	109.733	4.32e-20	2.29e-18
344	YLR144C	605.922	-1.83362	0.254754	113.218	8.29e-21	4.85e-19
345	YLR252W	166.342	0.884934	0.577142	34.4799	3.32e-05	0.000172768
346	YLR150W	3125.55	1.01238	0.244333	49.5849	4.91e-08	4.7e-07
347	YLL005C	523.316	-1.58521	0.284953	52.5667	1.31e-08	1.41e-07
348	YLR262C	401.187	0.707853	0.291413	31.2723	0.000125658	0.000553874
349	YLR096W	715.56	-0.759824	0.397947	42.3035	1.19e-06	8.59e-06
350	YLR271W	722.611	-1.8348	0.238689	97.9662	1.11e-17	4.56e-16
351	YLL055W	565.78	1.33704	0.384402	84.7979	5.26e-15	1.46e-13
352	YLL030C	14.286	-7.25458	1.797	31.2716	0.000125693	0.000553874
353	YLR323C	397.906	0.82787	0.241905	30.495	0.000172747	0.000732117
354	YLR343W	380.922	-4.21568	0.507931	116.914	1.44e-21	8.99e-20
355	YLR210W	218.256	-2.85174	0.474717	90.245	4.15e-16	1.37e-14
356	YLR325C	565.959	0.810862	0.342732	58.2851	1.01e-09	1.33e-08
357	YLR288C	625.024	-1.12578	0.214184	68.0609	1.19e-11	2.03e-10
358	YLR099C	648.935	-1.50603	0.278377	57.1768	1.66e-09	2.09e-08
359	YLR341W	78.5936	-6.68308	0.90705	91.6941	2.11e-16	7.19e-15
360	YLR368W	504.81	-0.890002	0.177785	88.3871	9.88e-16	3.08e-14
361	YLR393W	139.655	-1.70978	0.411583	86.0335	2.96e-15	8.66e-14
362	YLR419W	369.232	-0.586532	0.237979	41.1401	1.96e-06	1.36e-05
363	YLR093C	2248.76	-1.5224	0.211653	77.6413	1.46e-13	3.3e-12
364	YLR227C	377.248	-1.47635	0.343713	46.5299	1.88e-07	1.62e-06
365	YLR213C	634.764	-1.9894	0.346797	144.819	2.36e-27	4.51e-25
366	YLR445W	113.719	-3.08089	0.916603	50.2072	3.73e-08	3.65e-07
367	YLL061W	724.38	1.12161	0.187623	55.4329	3.64e-09	4.36e-08
368	YLR129W	310.207	0.841578	0.321634	30.9593	0.000142865	0.000616637
369	YLL058W	470.56	1.92387	0.251665	67.1619	1.8e-11	3.01e-10
370	YLR177W	578.631	0.71229	0.251295	40.9963	2.09e-06	1.44e-05
371	YLR302C	8.44022	5.58237	1.58235	33.7768	4.46e-05	0.000223969
372	YLR185W	357.469	1.02566	0.399754	34.7445	2.98e-05	0.000156848
373	YLR060W	580.206	0.635584	0.250762	37.0884	1.11e-05	6.49e-05
374	YLR303W	611.438	3.21847	0.406616	180.355	8.67e-35	4.57e-32
375	YLL029W	3958.58	-1.14892	0.18245	61.4629	2.41e-10	3.52e-09
376	YLR432W	1258.08	0.84881	0.311275	64.7833	5.33e-11	8.61e-10
377	YLR293C	758.701	0.673038	0.211131	33.264	5.52e-05	0.00026912
378	YLR300W	2970.14	1.8164	0.35084	93.3739	9.59e-17	3.42e-15
379	YLR448W	457.24	1.04908	0.323695	61.0348	2.92e-10	4.22e-09
380	snR44	39.8514	-1.06321	0.856762	44.0091	5.67e-07	4.37e-06
381	YLR367W	572.272	1.51095	0.309654	42.8292	9.46e-07	6.97e-06
382	YLR029C	1964.6	1.31918	0.323359	67.5149	1.53e-11	2.59e-10
383	YLL018C-A	277.58	-0.977887	0.344872	39.9522	3.27e-06	2.17e-05
384	YLR175W	654.756	1.59217	0.4628	30.1522	0.000198677	0.000833071
385	YLR314C	1244.95	-2.67592	0.361609	144.433	2.84e-27	5.27e-25
386	YLR209C	333.637	-2.17196	0.333542	70.8888	3.27e-12	6.03e-11
387	YLR361C	514.884	-1.05227	0.23647	43.1306	8.3e-07	6.21e-06
388	YLR438W	1865.22	-0.918665	0.290262	46.6038	1.82e-07	1.57e-06
389	YLR290C	661.774	-0.514478	0.309154	30.1793	0.000196494	0.000825561
390	YLR194C	2520.47	1.14204	0.656934	42.2908	1.19e-06	8.62e-06
391	YLR195C	626.362	-0.812671	0.247659	42.6327	1.03e-06	7.52e-06
392	YLR307W	376.585	-4.2183	0.636424	93.8405	7.71e-17	2.8e-15
393	YLR356W	982.929	-1.56893	0.266794	59.9054	4.86e-10	6.74e-09
394	YLR274W	677.077	-0.746732	0.246303	50.2451	3.67e-08	3.6e-07
395	YLR372W	181.94	-1.13078	0.406753	48.1683	9.17e-08	8.41e-07
396	snR30	524.236	-0.625717	0.636338	47.4761	1.24e-07	1.11e-06
397	YLR287C	256.921	0.667249	0.264132	38.2944	6.64e-06	4.05e-05
398	YLR249W	3170.94	1.63062	0.358444	58.504	9.15e-10	1.21e-08
399	YLR260W	873.725	0.802583	0.196212	40.195	2.95e-06	1.97e-05
400	YLR133W	469.431	-0.561446	0.293518	47.7375	1.11e-07	1e-06
401	YLL011W	253.481	1.41485	0.317842	32.5599	7.39e-05	0.00034697
402	YLR394W	209.498	-1.44256	0.446205	34.921	2.76e-05	0.000147386
403	YLR450W	1291.33	-1.75245	0.242014	70.0995	4.7e-12	8.48e-11
404	YLR084C	131.692	-0.748388	0.376206	51.9968	1.69e-08	1.78e-07
405	snR34	47.9509	1.66393	1.08568	47.2949	1.35e-07	1.19e-06
406	YLR102C	697.198	-1.84922	0.217889	82.517	1.52e-14	3.87e-13
407	YLR263W	589.859	-2.3388	0.415014	114.782	3.95e-21	2.4e-19
408	YLR048W	840.53	1.34334	0.309108	65.2502	4.31e-11	7.01e-10
409	YLR273C	593.525	-1.64042	0.261086	90.9707	2.95e-16	9.93e-15
410	YLL012W	615.069	-2.26034	0.325648	101.963	1.69e-18	7.65e-17
411	YLR406C	466.797	1.21203	0.35861	46.5223	1.89e-07	1.62e-06
412	YLR127C	677.692	-1.1138	0.146189	89.6746	5.41e-16	1.76e-14
413	YLR168C	1492.91	1.16538	0.239258	58.0421	1.13e-09	1.47e-08
414	YLR063W	61.0569	1.2821	0.558877	40.986	2.1e-06	1.44e-05
415	YLR312C	3704.26	-0.718103	0.288384	42.2264	1.23e-06	8.83e-06
416	YLR446W	236.574	-2.54908	0.379339	104.759	4.53e-19	2.12e-17
417	YLR441C	2331.59	1.60392	0.262607	59.1528	6.83e-10	9.24e-09
418	YLR265C	49.5741	-3.1588	0.636668	38.0582	7.34e-06	4.44e-05
419	YLR130C	1043.45	1.02004	0.203032	232.123	1.05e-45	6.65e-42
420	YLR024C	906.458	-0.749653	0.20599	123.285	6.95e-23	4.93e-21
421	YLR061W	115.8	1.63696	0.498666	59.2757	6.46e-10	8.8e-09
422	YLR354C	1766.51	0.708986	0.216238	38.6519	5.7e-06	3.53e-05
423	YLR339C	172.176	1.70182	0.563585	40.9622	2.12e-06	1.46e-05
424	YLL024C	8236.31	2.99376	0.308642	94.6234	5.34e-17	2.03e-15
425	YLR009W	323.741	1.01014	0.341136	36.5157	1.41e-05	8.08e-05
426	YLR013W	31.8681	-7.00317	1.83195	61.5228	2.34e-10	3.45e-09
427	YLR371W	1100.79	-0.607627	0.159934	57.9373	1.18e-09	1.52e-08
428	YLR222C	188.526	1.32815	0.434472	29.9318	0.000217328	0.000899341
429	YLR440C	590.976	-0.938284	0.185892	43.6961	6.49e-07	4.97e-06
430	YLL027W	1705.87	0.805117	0.198078	34.0238	4.02e-05	0.000203836
431	YLR225C	1410.35	1.17546	0.179008	75.7557	3.48e-13	7.32e-12
432	YLL013C	446.724	-0.651495	0.298669	37.8459	8.04e-06	4.84e-05
433	YLR286C	1003.58	0.928481	0.508289	30.0591	0.000206354	0.000861261
434	YLL004W	223.39	-0.85388	0.322328	47.1268	1.45e-07	1.28e-06
435	YPR141C	494.141	-1.51364	0.311211	59.0333	7.21e-10	9.71e-09
436	YPL240C	31680.6	1.10424	0.298	34.7236	3e-05	0.000158095
437	YPL111W	4439.56	0.571146	0.340932	45.7313	2.67e-07	2.22e-06
438	YPL192C	66.7776	-1.661	0.712732	32.4371	7.78e-05	0.000362098
439	YPL059W	700.053	-0.807866	0.251485	31.0797	0.00013599	0.000590597
440	YPL264C	203.992	1.31422	0.331514	135.428	2.12e-25	2.57e-23
441	YPL198W	216.159	1.69616	0.418409	43.1853	8.11e-07	6.09e-06
442	YPL092W	2069.2	0.520563	0.283285	51.654	1.96e-08	2.04e-07
443	YPL164C	729.635	-1.88597	0.349504	50.76	2.92e-08	2.92e-07
444	YPL163C	166.959	-0.613282	0.384328	35.1094	2.55e-05	0.00013793
445	YPL090C	1262.53	1.68814	0.291845	76.7534	2.2e-13	4.79e-12
446	YPR120C	406.512	-1.77101	0.307221	86.2924	2.62e-15	7.75e-14
447	YPR106W	333.126	-1.25384	0.268631	41.8444	1.45e-06	1.02e-05
448	YPL250C	633.058	0.842255	0.332327	108.356	8.29e-20	4.19e-18
449	YPR110C	491.561	0.896241	0.237069	57.9335	1.18e-09	1.52e-08
450	YPR149W	6967.47	-1.17446	0.270797	42.3228	1.18e-06	8.53e-06
451	YPR118W	464.042	1.2422	0.336954	53.4023	9.01e-09	1e-07
452	YPL263C	729.156	0.771059	0.276111	31.4761	0.000115563	0.000514775
453	YPR124W	1411.05	0.602964	0.359762	33.6807	4.64e-05	0.000231828
454	YPR080W	4746.1	0.885127	0.241143	50.3937	3.43e-08	3.4e-07
455	YPL200W	354.386	-1.60833	0.294863	86.4091	2.49e-15	7.37e-14
456	YPR174C	170.757	-0.977929	0.343366	55.1682	4.09e-09	4.85e-08
457	YPL081W	379.697	2.81102	0.416552	65.3678	4.08e-11	6.66e-10
458	YPL127C	1142.68	-1.5373	0.357523	51.2331	2.37e-08	2.42e-07
459	YPL184C	737.914	-1.03478	0.177919	71.8768	2.08e-12	3.91e-11
460	YPL255W	117.553	-1.09117	0.434073	60.5746	3.59e-10	5.1e-09
461	YPR112C	446.563	1.14531	0.257342	47.5688	1.19e-07	1.07e-06
462	YPL131W	1850.36	1.38068	0.311666	95.4755	3.58e-17	1.39e-15
463	YPR007C	1116.76	-3.01599	0.36279	163.062	3.66e-31	1.16e-28
464	YPR164W	648.882	-1.16841	0.353857	38.3538	6.48e-06	3.98e-05
465	YPL211W	149.578	1.3871	0.379512	33.4228	5.17e-05	0.00025349
466	YPR003C	556.837	0.573376	0.230414	34.8934	2.8e-05	0.000148601
467	YPR035W	7576.73	-0.84534	0.289561	41.9011	1.41e-06	1e-05
468	YPR074C	516.454	2.61802	0.438647	57.9729	1.16e-09	1.5e-08
469	YPL220W	1010.49	0.73154	0.219109	33.2197	5.62e-05	0.000272642
470	YPL032C	381.659	-1.50862	0.407626	39.4676	4.02e-06	2.58e-05
471	YPR145W	6277.46	1.44674	0.334076	57.9859	1.16e-09	1.5e-08
472	YPL003W	567.051	0.535038	0.296877	42.506	1.09e-06	7.92e-06
473	YPL178W	1026.8	-1.7811	0.273739	80.8925	3.23e-14	7.98e-13
474	YPR077C	35.307	-5.08809	1.23968	37.0131	1.14e-05	6.65e-05
475	YPR131C	291.707	1.28643	0.271066	58.1243	1.09e-09	1.42e-08
476	YPL221W	1172.16	1.01488	0.279663	32.9299	6.34e-05	0.000302839
477	snR45	51.3679	2.36849	0.902102	45.7457	2.66e-07	2.21e-06
478	YPL053C	1428.94	1.11191	0.281988	91.926	1.89e-16	6.52e-15
479	YPL122C	407.252	-0.984495	0.277272	33.1699	5.74e-05	0.000277276
480	YPL113C	752.418	-2.11551	0.2898	75.6832	3.6e-13	7.48e-12
481	YPL241C	183.162	2.69382	0.414203	79.2001	7.08e-14	1.68e-12
482	YPL194W	247.014	-0.645142	0.31298	51.5044	2.1e-08	2.18e-07
483	YPL093W	489.61	1.58373	0.280227	63.7492	8.52e-11	1.35e-09
484	YPL033C	234.105	-5.23993	0.639884	126.127	1.79e-23	1.4e-21
485	YPL027W	160.922	-3.43212	0.708341	112.646	1.09e-20	6.19e-19
486	YPL265W	4488.66	1.04752	0.320658	34.837	2.86e-05	0.000151768
487	YPR078C	957.05	-4.02139	0.505795	85.9831	3.03e-15	8.83e-14
488	YPL069C	269.603	-0.92515	0.304669	33.8596	4.31e-05	0.000217064
489	YPL143W	256.093	1.39503	0.385085	37.8298	8.09e-06	4.87e-05
490	YPL126W	394.922	0.500738	0.245021	45.8382	2.55e-07	2.14e-06
491	YPL209C	190.771	-1.30883	0.391746	45.8389	2.55e-07	2.14e-06
492	YPL094C	811.357	-0.52944	0.201212	30.116	0.000201628	0.00084321
493	YPR128C	495.089	1.45326	0.323412	41.3786	1.77e-06	1.24e-05
494	YPR054W	240.678	-4.01313	0.51084	94.2977	6.22e-17	2.33e-15
495	YPR010C	450.964	1.27405	0.295726	60.7109	3.38e-10	4.82e-09
496	YPL021W	153.632	-6.22328	1.28718	76.4455	2.53e-13	5.4e-12
497	YPR138C	1006.54	2.34833	0.332107	86.6754	2.2e-15	6.54e-14
498	YPR027C	217.369	-6.01825	0.782223	113.157	8.54e-21	4.95e-19
499	YPL124W	133.954	-1.35744	0.439945	46.724	1.73e-07	1.5e-06
500	YPL048W	3776.76	-0.659763	0.174959	34.3788	3.47e-05	0.000179343
501	YPL120W	448.053	-1.35552	0.237339	40.1779	2.97e-06	1.98e-05
502	YPL214C	1550.21	-0.909435	0.177192	30.4346	0.000177058	0.00074838
503	YPL273W	441.737	1.2704	0.396581	87.1858	1.73e-15	5.23e-14
504	YPR097W	987.386	-0.639151	0.174748	31.5415	0.000112498	0.000502383
505	YPR158W	626.542	1.40034	0.31362	37.7778	8.27e-06	4.96e-05
506	YPL079W	938.4	1.06609	0.331795	33.6875	4.63e-05	0.000231357
507	YPL226W	898.393	0.783585	0.305643	30.322	0.000185388	0.000780458
508	YPR140W	869.413	-2.15856	0.276121	104.198	5.91e-19	2.7e-17
509	YPR102C	546.313	1.877	0.297517	62.5375	1.48e-10	2.27e-09
510	YPL204W	963.88	-1.29975	0.499201	39.3535	4.23e-06	2.7e-05
511	YPL106C	9707.39	1.43616	0.218063	79.8046	5.35e-14	1.29e-12
512	YPL212C	326.71	1.41273	0.284279	50.7614	2.92e-08	2.92e-07
513	YPL119C	958.411	-0.843362	0.386534	34.241	3.67e-05	0.000187992
514	YPL199C	539.859	-0.739709	0.207414	31.8362	9.96e-05	0.000450418
515	YPL130W	775.95	-4.9118	1.0783	89.6464	5.49e-16	1.78e-14
516	YMR290C	179.474	1.57792	0.435314	37.0346	1.13e-05	6.6e-05
517	YMR139W	1353.66	-0.964796	0.230268	37.0595	1.12e-05	6.55e-05
518	YMR191W	10368.3	-0.587914	0.185139	45.1749	3.41e-07	2.78e-06
519	YMR173W-A	148.789	1.62699	0.73417	50.667	3.04e-08	3.04e-07
520	YMR318C	337.796	1.75076	0.28653	45.4024	3.09e-07	2.54e-06
521	YMR115W	1145.55	-0.912715	0.205401	36.1618	1.64e-05	9.2e-05
522	YMR105C	4557.41	-0.618273	0.260915	32.8533	6.55e-05	0.000310873
523	YMR017W	481.737	-4.8548	0.551548	132.594	8.2e-25	8.78e-23
524	YML085C	2096.08	-1.88268	0.30434	89.235	6.65e-16	2.13e-14
525	YMR072W	1953.89	-1.30552	0.23244	51.9154	1.75e-08	1.83e-07
526	YMR319C	1294.7	0.729001	0.299409	32.5429	7.44e-05	0.000348649
527	YML056C	186.931	1.52902	0.38913	36.8879	1.21e-05	6.97e-05
528	YML058W-A	54.7927	-1.90134	0.585594	31.1069	0.000134478	0.000585241
529	YML005W	511.643	0.585126	0.240051	43.6813	6.54e-07	4.99e-06
530	YMR096W	16843.9	0.619037	0.271734	143.988	3.51e-27	6e-25
531	YMR079W	272.464	-1.52775	0.326948	60.1546	4.35e-10	6.06e-09
532	YMR100W	670.86	-0.906961	0.189194	47.8594	1.05e-07	9.52e-07
533	YML021C	200.175	-0.500076	0.294789	40.6371	2.44e-06	1.65e-05
534	YMR300C	1414.68	0.913387	0.278064	30.4588	0.00017532	0.000742028
535	YMR297W	9371.51	-0.58826	0.171882	39.7074	3.63e-06	2.35e-05
536	YML026C	1061.15	1.56759	0.26084	78.2699	1.09e-13	2.5e-12
537	YMR143W	1386.55	1.27274	0.296747	58.6118	8.72e-10	1.16e-08
538	YMR142C	1433.75	0.698689	0.279355	49.6626	4.74e-08	4.57e-07
539	YMR095C	1301.12	0.61386	0.281029	49.402	5.32e-08	5.07e-07
540	snR11	380.749	1.087	0.714109	39.507	3.96e-06	2.54e-05
541	YML038C	955.482	0.691139	0.230433	40.793	2.28e-06	1.55e-05
542	YML123C	4801.54	1.05995	0.425242	43.8964	5.95e-07	4.58e-06
543	YMR204C	300.269	-1.27264	0.345055	31.7527	0.000103135	0.000464511
544	YMR011W	829.421	1.39092	0.493098	37.3453	9.94e-06	5.87e-05
545	YMR272C	735.953	-1.03638	0.267055	36.4664	1.44e-05	8.23e-05
546	YMR148W	334.982	-1.224	0.354757	51.307	2.29e-08	2.35e-07
547	YML063W	2327.99	1.75177	0.3011	82.6477	1.43e-14	3.68e-13
548	YMR177W	187.259	1.55299	0.345392	30.9008	0.00014633	0.000629019
549	YML098W	863.691	-0.542849	0.256183	30.8419	0.000149905	0.000640901
550	YMR094W	390.403	0.814406	0.456719	38.9968	4.92e-06	3.08e-05
551	YMR189W	4869.26	0.56353	0.244852	60.7569	3.31e-10	4.74e-09
552	YMR299C	416.386	-0.89108	0.21957	39.3086	4.31e-06	2.75e-05
553	YMR215W	189.269	-1.47587	0.364804	33.3555	5.31e-05	0.000260277
554	YMR305C	379.83	1.6069	0.337851	78.3845	1.03e-13	2.39e-12
555	YMR316C-A	110.306	1.41945	0.774319	38.9655	4.99e-06	3.12e-05
556	YMR261C	769.227	0.677525	0.220112	41.8775	1.43e-06	1.01e-05
557	YMR144W	122.909	-0.576133	0.353956	34.5391	3.24e-05	0.000169378
558	YMR076C	1070.06	-1.24418	0.216435	75.9553	3.17e-13	6.73e-12
559	YMR242C	738.128	1.3899	0.272274	68.1398	1.15e-11	1.97e-10
560	YMR253C	472.932	-1.64505	0.284742	53.5459	8.45e-09	9.52e-08
561	YMR303C	53563.8	0.667968	0.253484	44.1627	5.3e-07	4.13e-06
562	YMR309C	425.229	0.669277	0.330191	39.5104	3.95e-06	2.54e-05
563	YMR313C	788.779	-1.26926	0.221599	51.996	1.69e-08	1.78e-07
564	YMR154C	248.384	-0.717219	0.240646	38.9092	5.11e-06	3.18e-05
565	YML016C	1670.98	0.556749	0.281821	50.9033	2.74e-08	2.76e-07
566	YML052W	239.878	0.781774	0.317107	50.9213	2.72e-08	2.74e-07
567	YML079W	900.906	0.856377	0.392201	33.1588	5.77e-05	0.000278348
568	YMR001C	498.182	-2.77681	0.298463	180.904	6.65e-35	3.82e-32
569	YMR217W	660.131	0.951494	0.333292	32.1742	8.67e-05	0.000398944
570	YML119W	511.221	-2.34363	0.251178	125.731	2.17e-23	1.67e-21
571	YMR229C	535.148	0.637954	0.237589	60.8212	3.22e-10	4.62e-09
572	YMR116C	2087.2	1.54761	0.3341	60.8367	3.19e-10	4.6e-09
573	YML053C	333.61	-0.719357	0.438762	33.7286	4.55e-05	0.000227971
574	YMR170C	3016.53	-1.25369	0.300877	38.8109	5.33e-06	3.31e-05
575	YMR184W	670.765	-0.747588	0.365398	38.0636	7.33e-06	4.44e-05
576	YMR035W	438.509	0.999032	0.254569	49.7118	4.64e-08	4.49e-07
577	YMR108W	2142.21	1.02589	0.314825	39.1583	4.59e-06	2.91e-05
578	YMR029C	1129.65	-0.707092	0.144642	35.3414	2.32e-05	0.000126429
579	YMR122W-A	1659.51	1.02109	0.298736	119.717	3.79e-22	2.5e-20
580	YMR087W	362.417	1.06245	0.287021	53.9555	7.04e-09	8.06e-08
581	YML118W	698.354	-0.587524	0.272093	41.4263	1.73e-06	1.22e-05
582	YMR042W	227.388	-1.23503	0.273326	31.2669	0.000125934	0.000554549
583	YMR190C	488.933	-0.913961	0.413857	42.4425	1.12e-06	8.12e-06
584	YML024W	1428.97	1.29688	0.361168	36.1182	1.67e-05	9.35e-05
585	YMR030W	512.781	-1.00325	0.221433	76.9831	1.97e-13	4.36e-12
586	YMR252C	237.333	-2.53186	0.374428	58.2411	1.03e-09	1.35e-08
587	YMR164C	316.494	-0.894143	0.474571	30.2572	0.000190353	0.000800824
588	YML065W	865.498	-1.64109	0.235801	78.488	9.85e-14	2.29e-12
589	YMR125W	1233.02	-2.00651	0.34103	125.221	2.76e-23	2.1e-21
590	YMR102C	496.309	0.951542	0.253062	37.5043	9.29e-06	5.52e-05
591	YMR251W-A	9748.4	0.738585	0.403593	31.7206	0.000104508	0.000469691
592	YMR032W	99.8147	-1.47435	0.508914	30.3721	0.000181632	0.000765667
593	YMR056C	2775.43	-1.33479	0.250454	55.8729	2.99e-09	3.63e-08
594	YMR062C	2143.77	0.734786	0.334829	78.6021	9.34e-14	2.19e-12
595	YMR049C	285.29	1.36946	0.293764	50.0616	3.98e-08	3.89e-07
596	YMR147W	323.597	-0.699553	0.471505	39.0735	4.76e-06	3e-05
597	YMR113W	348.279	1.36575	0.308768	34.5821	3.19e-05	0.000166495
598	YML034W	1072.43	-1.6523	0.240959	83.1562	1.13e-14	3e-13
599	YMR131C	403.863	1.18038	0.313385	55.7641	3.14e-09	3.79e-08
600	YMR306W	478.035	-1.96228	0.360194	105.045	3.96e-19	1.87e-17
601	YMR127C	319.731	-0.96425	0.243469	29.9854	0.000212639	0.00088399
602	YMR296C	514.641	-0.621265	0.413155	31.2395	0.000127357	0.000559645
603	YMR101C	989.373	-1.7744	0.322261	64.1027	7.26e-11	1.16e-09
604	YML130C	810.099	1.87849	0.26521	97.9174	1.14e-17	4.61e-16
605	YML035C	870.06	-1.09178	0.157203	90.0731	4.49e-16	1.48e-14
606	YMR093W	143.25	1.95527	0.411352	30.8629	0.000148622	0.000636709
607	YMR307W	537.392	1.34875	0.252208	70.8845	3.28e-12	6.03e-11
608	YMR135C	2725.99	-0.69935	0.147604	39.1097	4.69e-06	2.96e-05
609	YML066C	176.209	-3.46347	0.479192	89.0283	7.32e-16	2.31e-14
610	YBR116C	465.362	-0.538209	0.639315	33.1768	5.72e-05	0.000276691
611	YBR019C	125.659	-1.75174	0.407678	74.6853	5.7e-13	1.14e-11
612	YBR119W	762.544	-0.757647	0.177685	29.7788	0.000231278	0.000951464
613	YBR160W	522.716	-1.62279	0.305709	58.0992	1.1e-09	1.43e-08
614	YBR180W	318.838	-5.50131	0.744175	128.035	7.23e-24	6.17e-22
615	YBR121C	1338.23	0.508483	0.187787	37.1779	1.07e-05	6.28e-05
616	YBR285W	1060.96	-2.61389	0.350051	104.296	5.64e-19	2.6e-17
617	YBR117C	4613.61	-1.06122	0.340666	60.1751	4.31e-10	6.02e-09
618	YBR207W	3209.26	-1.47616	0.231419	84.9763	4.84e-15	1.37e-13
619	YBR147W	1345.03	-0.71058	0.182662	142.343	7.72e-27	1.14e-24
620	YBR047W	779.258	1.46357	0.341052	45.7311	2.67e-07	2.22e-06
621	YBL027W	2264.27	0.881611	0.309799	42.0867	1.3e-06	9.32e-06
622	YBR255C-A	604.048	-0.628541	0.246825	30.6165	0.000164378	0.000698993
623	YBL039C	178.807	3.0489	0.467465	77.8955	1.3e-13	2.95e-12
624	YBL003C	575.91	1.60666	0.500306	54.3201	5.98e-09	6.93e-08
625	YBR056W-A	305.119	1.51314	0.664595	32.9778	6.22e-05	0.000297784
626	YBR057C	1040.9	-1.18994	0.234154	38.4269	6.28e-06	3.86e-05
627	YBL084C	729.833	-2.91058	0.350616	128.142	6.86e-24	5.94e-22
628	YBR168W	412.678	-1.35988	0.266718	53.7873	7.59e-09	8.67e-08
629	YBR248C	639.804	1.00262	0.317377	82.6586	1.42e-14	3.68e-13
630	YBL092W	2121.77	1.095	0.312793	44.8564	3.92e-07	3.14e-06
631	YBR054W	3294.31	1.2337	0.366491	50.0246	4.04e-08	3.95e-07
632	YBR072W	29973.5	-1.563	0.308306	108.949	6.26e-20	3.26e-18
633	YBL001C	2677.05	0.512475	0.514652	32.5576	7.4e-05	0.000347044
634	YBL076C	1613.6	1.4198	0.230358	123.496	6.28e-23	4.51e-21
635	YBR256C	3511.23	0.658424	0.422335	76.8463	2.1e-13	4.6e-12
636	YBL077W	107.995	1.99082	0.703552	45.5912	2.84e-07	2.35e-06
637	YBR189W	1242.37	1.88832	0.395887	43.1771	8.13e-07	6.11e-06
638	YBR029C	255.967	1.38419	0.22719	53.7458	7.73e-09	8.8e-08
639	YBR192W	161.312	1.20639	0.272323	31.0571	0.000137255	0.000594864
640	YBR222C	2892.04	0.899397	0.207092	37.5412	9.15e-06	5.44e-05
641	YBR162C	550.951	0.666458	0.300054	73.8542	8.36e-13	1.63e-11
642	YBR250W	271.558	-4.46434	0.589504	107.955	1e-19	5.02e-18
643	YBR084C-A	2155.2	0.726605	0.274328	44.6813	4.23e-07	3.36e-06
644	YBR301W	28.311	-1.08554	0.745689	34.6372	3.11e-05	0.000163238
645	YBR076W	559.864	-3.2577	0.435821	112.355	1.25e-20	7.04e-19
646	YBR004C	623.399	1.0336	0.317305	84.6492	5.64e-15	1.55e-13
647	YBL072C	1059.87	1.18069	0.269276	70.0328	4.84e-12	8.69e-11
648	YBL075C	29194.3	-1.5065	0.305806	79.8721	5.19e-14	1.26e-12
649	YBR045C	1104.25	-4.25121	0.341631	218.712	7.2e-43	1.52e-39
650	YBR195C	257.278	-1.33862	0.333877	43.1382	8.27e-07	6.19e-06
651	YBR233W	283.522	-1.60496	0.357851	58.7934	8.03e-10	1.07e-08
652	YBR221C	3452.74	-0.665122	0.160049	44.885	3.87e-07	3.11e-06
653	YBR154C	292.079	0.897738	0.27891	29.9556	0.000215235	0.000893022
654	YBR048W	622.731	1.3953	0.393552	63.2844	1.05e-10	1.65e-09
655	YBR104W	243.644	1.4577	0.475313	45.0256	3.64e-07	2.94e-06
656	YBR265W	630.137	-1.02266	0.185878	35.4565	2.21e-05	0.000120976
657	YBR249C	964.464	0.54136	0.315687	84.461	6.16e-15	1.68e-13
658	YBR203W	750.761	1.00061	0.195405	41.2424	1.88e-06	1.31e-05
659	YBR275C	872.474	-1.37073	0.260559	87.7488	1.33e-15	4.06e-14
660	YBL085W	566.962	-1.08836	0.26279	53.4927	8.66e-09	9.7e-08
661	YBL009W	234.79	-1.34567	0.417469	34.6393	3.11e-05	0.00016323
662	YBR094W	1106.86	-0.935599	0.21332	53.7377	7.76e-09	8.82e-08
663	YBR181C	1198.02	1.54198	0.301714	55.5093	3.51e-09	4.23e-08
664	YBR138C	247.814	-1.48894	0.272255	75.7529	3.49e-13	7.32e-12
665	YBR018C	156.19	-2.15025	0.516375	56.3641	2.4e-09	2.96e-08
666	YBR076C-A	138.088	-1.21183	0.475302	34.6306	3.12e-05	0.000163556
667	YBR046C	2873.01	1.06051	0.214292	45.7874	2.61e-07	2.18e-06
668	YBR186W	342.411	-1.75789	0.383533	82.7417	1.37e-14	3.56e-13
669	YBR112C	578.918	-0.809106	0.44425	29.7522	0.000233786	0.000959905
670	YBR148W	678.515	-5.48291	0.52335	142.11	8.64e-27	1.24e-24
671	YBR208C	3952.36	0.975759	0.537817	75.3173	4.26e-13	8.74e-12
672	YBR268W	379.189	-1.92037	0.425853	46.1925	2.18e-07	1.85e-06
673	YBR267W	367.556	0.99716	0.251664	59.6466	5.47e-10	7.54e-09
674	YBR191W	997.193	1.87899	0.350527	67.2691	1.71e-11	2.89e-10
675	YBR201C-A	179.211	-1.43944	0.337274	39.901	3.34e-06	2.2e-05
676	YBL049W	1196.31	-0.622361	0.187719	42.9813	8.86e-07	6.58e-06
677	YBR073W	556.652	0.786011	0.231368	47.1335	1.45e-07	1.27e-06
678	YBR063C	516.845	-2.04805	0.317685	67.1953	1.77e-11	2.98e-10
679	YNL030W	2399.75	0.875999	0.329384	51.3076	2.29e-08	2.35e-07
680	YNR026C	250.966	-1.14832	0.321636	72.5879	1.5e-12	2.85e-11
681	YNL121C	1290.66	-1.04555	0.172962	111.295	2.06e-20	1.13e-18
682	YNL034W	82.4676	-3.07113	0.608336	84.2769	6.71e-15	1.82e-13
683	YNL067W	1190.41	1.12938	0.210322	130.275	2.48e-24	2.41e-22
684	YNL104C	5595	1.00964	0.271852	39.8203	3.46e-06	2.27e-05
685	YNL268W	1250.77	-0.731202	0.220773	31.6131	0.000109233	0.000489534
686	YNL042W-B	69.5868	6.03181	0.852012	131.27	1.54e-24	1.57e-22
687	YNL248C	166.483	1.57858	0.416133	46	2.38e-07	2e-06
688	YNR068C	501.295	-0.857228	0.32274	62.5501	1.47e-10	2.26e-09
689	YNL055C	10140.5	-0.620655	0.179378	47.1207	1.45e-07	1.28e-06
690	YNL116W	1086.59	-1.20503	0.171386	69.1024	7.41e-12	1.3e-10
691	YNL008C	1446.34	1.5362	0.299821	32.1597	8.72e-05	0.00040075
692	YNL007C	5769.39	0.524911	0.165673	42.4332	1.12e-06	8.15e-06
693	YNR007C	1178.85	-0.900553	0.251225	34.3569	3.5e-05	0.00018055
694	YNL195C	3822.53	-0.980965	0.221698	38.5673	5.91e-06	3.65e-05
695	YNL319W	31.1899	-6.16707	2.189	31.0067	0.000140116	0.00060602
696	YNL071W	3596.77	-1.17425	0.238217	47.3575	1.31e-07	1.16e-06
697	YNR067C	491.23	0.769403	0.390376	77.5145	1.54e-13	3.49e-12
698	YNL305C	2270.99	-1.06259	0.207157	35.0598	2.61e-05	0.000140355
699	YNL015W	3559.7	0.729325	0.247846	42.0404	1.33e-06	9.48e-06
700	YNL036W	13859.2	1.79985	0.235234	108.386	8.17e-20	4.16e-18
701	YNR034W	547.248	-2.94597	0.329062	121.535	1.6e-22	1.07e-20
702	YNL223W	1156.77	-1.09915	0.191217	42.2271	1.23e-06	8.83e-06
703	YNL178W	2718.63	1.51424	0.365814	43.0729	8.51e-07	6.33e-06
704	YNL065W	137.139	2.22495	0.509217	40.7747	2.3e-06	1.56e-05
705	YNR043W	732.442	0.544893	0.234699	71.3953	2.59e-12	4.84e-11
706	YNL004W	1117.89	0.789929	0.172225	85.3361	4.1e-15	1.17e-13
707	YNL092W	360.891	-1.45712	0.260777	45.1148	3.5e-07	2.85e-06
708	YNL155W	1202.63	-1.56184	0.3012	73.8524	8.37e-13	1.63e-11
709	YNL077W	2210.39	1.1258	0.261101	37.071	1.12e-05	6.52e-05
710	YNR019W	1855.32	-1.11158	0.255188	90.9583	2.97e-16	9.93e-15
711	YNL019C	90.3973	-3.93728	0.576124	119.125	5.03e-22	3.21e-20
712	YNR008W	337.738	-0.568349	0.242436	48.4005	8.28e-08	7.7e-07
713	YNL175C	217.771	1.63526	0.353458	39.0331	4.85e-06	3.04e-05
714	YNL056W	587.855	0.724281	0.419375	37.2009	1.06e-05	6.22e-05
715	YNL154C	720.631	-0.915757	0.369867	43.7895	6.24e-07	4.79e-06
716	YNL267W	888.742	-0.733259	0.215367	39.379	4.18e-06	2.67e-05
717	YNL014W	5622.17	-1.06383	0.25006	68.5653	9.48e-12	1.64e-10
718	NME1	78.1308	2.08292	0.792071	36.9978	1.15e-05	6.69e-05
719	YNL209W	2171.76	0.518838	0.323126	37.3056	1.01e-05	5.97e-05
720	YNL066W	292.835	1.73579	0.335093	44.0089	5.67e-07	4.37e-06
721	YNL262W	1143.25	-0.564852	0.268391	55.2564	3.94e-09	4.68e-08
722	YNL142W	7261.88	1.00194	0.559146	129.639	3.36e-24	3.22e-22
723	YNL129W	247.773	-0.597517	0.647771	31.787	0.000101689	0.000458978
724	YNR014W	80.778	-2.66889	0.499232	74.4847	6.26e-13	1.25e-11
725	YNL318C	306.99	-7.86957	1.0403	96.2483	2.49e-17	9.9e-16
726	YNL256W	315.743	0.698462	0.291304	33.8156	4.39e-05	0.000220734
727	YNL012W	803.347	-1.37407	0.220065	82.3756	1.62e-14	4.1e-13
728	YNL037C	17025.2	1.57237	0.178596	161.747	6.89e-31	2.07e-28
729	YNL148C	280.142	0.717377	0.286281	35.7555	1.95e-05	0.000107992
730	YNL222W	214.158	-0.64854	0.392965	32.4886	7.61e-05	0.000355254
731	YNL225C	779.085	-2.0259	0.374063	48.4903	7.96e-08	7.44e-07
732	YNL100W	976.16	0.953154	0.218098	34.0129	4.04e-05	0.000204604
733	YNL069C	809.452	1.47533	0.333369	81.6728	2.25e-14	5.62e-13
734	YNL128W	258.505	-3.98653	0.529114	98.4977	8.65e-18	3.57e-16
735	snR49	15.505	1.00096	1.2588	39.7635	3.55e-06	2.31e-05
736	YNL302C	1174.26	1.70182	0.332087	59.6163	5.54e-10	7.63e-09
737	YNL112W	675.962	2.13422	0.420528	73.9049	8.17e-13	1.6e-11
738	YNL196C	2670.26	-2.87924	0.67789	33.5949	4.81e-05	0.000238756
739	YNL101W	1119.77	-0.656622	0.310818	37.6408	8.77e-06	5.23e-05
740	YNR012W	213.465	1.00964	0.321449	49.7474	4.57e-08	4.43e-07
741	YNL095C	278.672	-0.775226	0.243373	35.3598	2.3e-05	0.000125563
742	YNL096C	507.517	0.505467	0.266203	39.5557	3.88e-06	2.5e-05
743	YNL172W	553.633	-2.17666	0.437135	67.6908	1.41e-11	2.4e-10
744	YNL132W	315.268	0.966792	0.288146	46.6162	1.81e-07	1.56e-06
745	YNL274C	1182.84	0.664191	0.273477	64.8955	5.06e-11	8.2e-10
746	YNL160W	1158.66	-0.875145	0.373248	37.1162	1.1e-05	6.42e-05
747	YNL018C	86.8735	-4.38349	0.494261	130.599	2.13e-24	2.1e-22
748	YNL033W	59.5803	-4.47151	0.925097	60.6888	3.41e-10	4.86e-09
749	YNL204C	229.882	-4.61594	0.679845	123.18	7.3e-23	5.13e-21
750	YNL285W	28.0199	3.96263	0.966288	41.9414	1.39e-06	9.85e-06
751	YNL333W	261.721	0.827313	0.327369	35.5848	2.09e-05	0.000115831
752	YNL220W	1619.36	1.27181	0.224932	51.0504	2.57e-08	2.61e-07
753	YNL219C	552.835	-1.04162	0.249582	32.7089	6.95e-05	0.000327681
754	YJL160C	1276.8	-6.9072	0.609612	167.053	5.35e-32	1.99e-29
755	YJL187C	216.492	-0.531073	0.393331	30.8511	0.00014934	0.000638918
756	YJR044C	524.479	0.865086	0.207449	47.9744	9.99e-08	9.1e-07
757	YJR040W	322.274	1.06077	0.28297	32.0948	8.96e-05	0.000410435
758	YJL189W	231.299	1.22134	0.543273	40.9855	2.1e-06	1.44e-05
759	YJL185C	546.7	-1.16895	0.217494	42.868	9.3e-07	6.87e-06
760	YJL108C	141.782	1.07317	0.361871	47.5583	1.2e-07	1.07e-06
761	YJR037W	16.1469	-1.968	1.02821	37.7447	8.39e-06	5.02e-05
762	YJR145C	1671.71	1.71923	0.270198	119.368	4.48e-22	2.92e-20
763	YJR009C	5324.6	0.530098	0.302124	41.2169	1.9e-06	1.32e-05
764	YJR119C	234.918	-1.17959	0.260218	42.6519	1.02e-06	7.46e-06
765	YJR161C	349.926	-1.39455	0.32991	35.553	2.12e-05	0.000117245
766	YJL146W	606.71	-0.720494	0.180428	33.2706	5.5e-05	0.000268791
767	YJL060W	393.545	1.49686	0.292155	137.249	8.86e-26	1.12e-23
768	YJL106W	1676.4	-2.90433	0.512163	73.8238	8.48e-13	1.64e-11
769	YJL171C	1083.9	1.53221	0.349836	76.4542	2.52e-13	5.4e-12
770	YJL037W	429.1	-4.30083	0.467213	139.143	3.58e-26	4.81e-24
771	YJL050W	558.417	1.0956	0.278916	29.7761	0.00023153	0.000951881
772	YJR021C	558.781	-1.39657	0.220473	63.4207	9.9e-11	1.56e-09
773	YJL070C	703.961	0.531388	0.215933	38.9249	5.08e-06	3.16e-05
774	snR128	16.399	0.728705	1.35827	47.8994	1.03e-07	9.38e-07
775	YJL052W	5471.59	1.44703	0.350279	76.9075	2.05e-13	4.49e-12
776	YJR139C	1987.34	0.680405	0.169856	48.0023	9.87e-08	9.01e-07
777	YJR007W	692.508	-1.06843	0.254216	47.6251	1.17e-07	1.05e-06
778	YJL043W	129.918	-5.49256	0.784999	66.4776	2.46e-11	4.09e-10
779	YJL088W	631.661	0.864261	0.441615	39.5562	3.87e-06	2.5e-05
780	YJL137C	841.49	-1.66681	0.24568	80.1164	4.63e-14	1.13e-12
781	YJL074C	1108.99	-1.23563	0.269756	70.2696	4.34e-12	7.91e-11
782	YJL158C	239.066	-1.62617	0.461775	66.0681	2.97e-11	4.92e-10
783	YJR016C	1628.18	1.50415	0.314863	156.44	8.87e-30	2.34e-27
784	YJR099W	649.99	-1.78947	0.339476	68.4546	9.97e-12	1.71e-10
785	YJR160C	33.0873	-2.61802	0.579918	32.4341	7.79e-05	0.000362271
786	YJL038C	406.536	-4.38118	0.577548	126.261	1.68e-23	1.35e-21
787	YJL192C	362.577	0.830867	0.278791	34.5291	3.26e-05	0.000169669
788	YJL190C	327.952	2.06626	0.452811	82.8397	1.31e-14	3.43e-13
789	YJR109C	5777.62	1.13641	0.359331	88.2725	1.04e-15	3.2e-14
790	YJL167W	1552.81	0.905616	0.179921	53.6278	8.15e-09	9.21e-08
791	YJR036C	825.213	-2.55201	0.288533	141.738	1.03e-26	1.45e-24
792	YJR106W	350.305	-1.34668	0.534352	33.1239	5.85e-05	0.000281766
793	YJR103W	2041.01	-0.500264	0.18703	45.2244	3.34e-07	2.74e-06
794	YJL068C	2018.26	-0.981689	0.155134	72.6692	1.44e-12	2.76e-11
795	YJR052W	863.661	0.83413	0.233636	45.9824	2.4e-07	2.01e-06
796	YJL100W	645.658	-0.737781	0.216161	46.3945	2e-07	1.7e-06
797	YJL198W	459.731	-1.33633	0.2759	36.2698	1.57e-05	8.87e-05
798	YJL177W	718.747	1.4898	0.316522	82.627	1.44e-14	3.7e-13
799	YJR047C	30.9012	1.72919	0.739502	33.6072	4.79e-05	0.000237911
800	YJL057C	1112.76	-1.47991	0.212623	77.444	1.6e-13	3.59e-12
801	YJL130C	3173.57	1.16522	0.335208	68.7265	8.81e-12	1.53e-10
802	snR190	103.258	0.590813	1.30583	54.6519	5.16e-09	6.01e-08
803	YJL069C	270.49	1.69665	0.343973	39.7096	3.63e-06	2.35e-05
804	YJL033W	596.636	1.96576	0.31027	62.786	1.32e-10	2.05e-09
805	YJR148W	8835.37	-0.677065	0.28289	50.3006	3.58e-08	3.52e-07
806	YJR123W	2629.46	1.30108	0.278772	61.9025	1.97e-10	2.96e-09
807	YJL071W	366.847	0.538533	0.22955	43.3185	7.65e-07	5.78e-06
808	YJR107W	571.996	-2.8055	0.382363	77.0589	1.91e-13	4.26e-12
809	YJL035C	140.456	0.968315	0.465877	29.7141	0.000237436	0.000973627
810	YJL191W	467.139	0.665491	0.328206	34.9556	2.72e-05	0.000145757
811	YJL092W	538.649	-1.21825	0.232083	95.3826	3.74e-17	1.44e-15
812	YJL102W	858.423	-1.08582	0.302313	51.1504	2.45e-08	2.51e-07
813	YKR004C	359.986	-2.83123	0.376163	84.6779	5.57e-15	1.54e-13
814	YKL180W	1327.89	1.31626	0.364647	36.942	1.18e-05	6.84e-05
815	YKL143W	602.122	0.905937	0.262278	31.1458	0.000132352	0.000577578
816	YKL110C	226	0.636734	0.34493	32.3452	8.08e-05	0.000374454
817	YKR094C	817.099	1.16545	0.246607	47.0721	1.49e-07	1.3e-06
818	YKL157W	3257.11	-1.09061	0.1967	47.2455	1.38e-07	1.22e-06
819	YKL096W-A	1659.48	-0.900729	0.404095	55.1513	4.13e-09	4.88e-08
820	YKL217W	15359.5	0.532434	0.235755	31.4754	0.000115598	0.000514775
821	YKR001C	2050.63	-0.634487	0.167479	31.5468	0.000112254	0.00050165
822	YKL100C	1449.75	-0.854887	0.199299	52.6679	1.25e-08	1.36e-07
823	YKL086W	367.03	-0.708355	0.421902	33.6884	4.63e-05	0.000231357
824	YKL104C	3936.44	-1.95267	0.306997	70.137	4.62e-12	8.37e-11
825	YKR042W	1965.47	-1.55765	0.316876	65.6333	3.62e-11	5.94e-10
826	YKR089C	1586.84	-1.3881	0.371805	49.3983	5.33e-08	5.07e-07
827	YKR018C	3802.54	-0.800356	0.219057	30.1052	0.000202513	0.00084635
828	YKL035W	1679.67	-1.21004	0.229499	94.8254	4.86e-17	1.86e-15
829	YKR066C	1562.37	-0.904622	0.205201	50.5699	3.18e-08	3.16e-07
830	YKL140W	562.318	-0.585247	0.200856	33.0927	5.93e-05	0.000285216
831	YKL022C	894.448	-1.73071	0.168962	153.112	4.4e-29	9.92e-27
832	YKR093W	431.428	0.685091	0.342501	46.408	1.99e-07	1.7e-06
833	YKL133C	979.571	-0.687298	0.167954	40.7397	2.33e-06	1.58e-05
834	YKL189W	527.267	-2.94883	0.318676	133.064	6.55e-25	7.14e-23
835	YKL006W	672.835	1.40094	0.511601	29.9265	0.000217794	0.000900681
836	YKL049C	509.576	-1.07292	0.223794	37.1755	1.07e-05	6.28e-05
837	YKR019C	402.216	-1.60884	0.276315	56.3068	2.46e-09	3.03e-08
838	YKR061W	603.209	0.749181	0.24981	183.402	1.99e-35	1.39e-32
839	YKL096W	1365.09	-4.04373	0.402074	106.724	1.79e-19	8.64e-18
840	YKL009W	300.948	2.35568	0.374801	67.7212	1.39e-11	2.37e-10
841	YKR026C	238.651	1.04366	0.263204	37.9728	7.62e-06	4.59e-05
842	YKL188C	1318.51	-0.54951	0.257148	34.8958	2.79e-05	0.000148574
843	YKL168C	723.436	-0.956773	0.23332	31.3337	0.000122526	0.000541427
844	YKR084C	884.817	-0.884919	0.181566	39.7614	3.55e-06	2.31e-05
845	YKL216W	1104.3	0.586056	0.252547	168.926	2.17e-32	8.97e-30
846	YKL097C	14.6557	-1.09566	1.1475	33.1355	5.82e-05	0.000280838
847	YKR031C	1836.26	-1.28275	0.284501	54.621	5.23e-09	6.09e-08
848	YKL023C-A	75.3055	0.86416	0.528055	42.1691	1.26e-06	9.01e-06
849	YKR043C	816.804	0.759394	0.258658	53.2388	9.7e-09	1.07e-07
850	YKR039W	12037.5	1.8495	0.370887	101.571	2.04e-18	9.07e-17
851	YKL033W-A	786.653	1.11975	0.368897	84.3469	6.49e-15	1.77e-13
852	YKR009C	6691.45	-0.682497	0.281587	83.0606	1.18e-14	3.12e-13
853	YKL101W	565.618	0.653219	0.276903	31.7781	0.000102062	0.000460336
854	YKL056C	1871.14	0.90281	0.317587	33.3259	5.38e-05	0.000263295
855	YKL211C	815.177	0.563259	0.229703	89.228	6.67e-16	2.13e-14
856	YKL107W	2275.33	-1.0765	0.244621	32.7495	6.83e-05	0.000322938
857	YKL205W	303.746	0.755982	0.279835	32.171	8.68e-05	0.000399181
858	YKR015C	279.453	-3.33809	0.40638	131.811	1.19e-24	1.25e-22
859	YKR010C	366.045	-0.809511	0.292244	31.3137	0.000123536	0.000545511
860	YKL042W	361.772	-2.2728	0.348323	84.8158	5.22e-15	1.45e-13
861	YKL106W	411.52	1.70426	0.246569	78.3421	1.05e-13	2.43e-12
862	YKL045W	718.847	-0.753961	0.210806	42.086	1.3e-06	9.32e-06
863	YKL085W	11155.7	-0.801902	0.19875	82.4485	1.57e-14	3.98e-13
864	YKL078W	147.27	0.841947	0.385079	34.3401	3.52e-05	0.000181672
865	YKR005C	662.899	-4.06264	0.420341	194.191	1.07e-37	9.65e-35
866	YKL060C	26757.1	0.862998	0.256485	29.9101	0.000219252	0.000905524
867	YKL171W	1829.04	-1.18458	0.343578	36.166	1.64e-05	9.2e-05
868	YKL023W	1053.2	0.523012	0.297319	39.1838	4.54e-06	2.88e-05
869	YKL057C	641.387	0.657059	0.166271	36.3732	1.5e-05	8.52e-05
870	YEL041W	443.303	-1.39196	0.278619	35.5143	2.15e-05	0.000118901
871	YER158W-A	344.571	1.29696	0.500082	40.9059	2.17e-06	1.48e-05
872	YER056C-A	496.968	1.36189	0.381109	31.1511	0.000132062	0.000576817
873	YEL054C	331.357	2.08018	0.402297	48.2457	8.87e-08	8.17e-07
874	YER159C	1867.85	1.64318	0.347822	48.3979	8.29e-08	7.7e-07
875	YEL040W	129.042	1.63647	0.36097	124.711	3.52e-23	2.65e-21
876	YER105C	1006.17	-0.645995	0.179169	33.5142	4.97e-05	0.000245281
877	YER069W	1743.83	0.545832	0.284647	133.147	6.29e-25	6.98e-23
878	YER131W	498.557	1.68894	0.331966	110.322	3.27e-20	1.77e-18
879	YER176W	1100.9	0.645946	0.259769	54.9605	4.49e-09	5.28e-08
880	YER150W	535.575	-0.518648	0.297647	38.0587	7.34e-06	4.44e-05
881	YER123W	483.164	-1.21705	0.371215	52.1909	1.55e-08	1.65e-07
882	YER043C	840.403	1.80945	0.394041	49.7838	4.5e-08	4.37e-07
883	YER052C	718.874	2.72404	0.364723	110.46	3.06e-20	1.67e-18
884	YER070W	530.121	-1.65958	0.34075	126.367	1.6e-23	1.3e-21
885	YER115C	1043.25	-4.34861	0.451718	148.08	4.93e-28	1e-25
886	YEL016C	367.415	-1.4291	0.285651	75.3549	4.19e-13	8.62e-12
887	YEL052W	851.715	0.59106	0.224878	44.3352	4.92e-07	3.86e-06
888	YER111C	593.499	-0.996155	0.310939	41.1791	1.93e-06	1.34e-05
889	YER010C	1042.94	-0.654015	0.183917	43.1607	8.19e-07	6.14e-06
890	YER178W	4222.09	-0.774716	0.186476	34.9812	2.7e-05	0.000144568
891	YER179W	2294.98	-2.07608	0.431198	57.2113	1.64e-09	2.06e-08
892	YER120W	1341.2	-0.93752	0.175549	52.4663	1.37e-08	1.46e-07
893	YER033C	534.36	-1.5869	0.525036	39.5151	3.94e-06	2.54e-05
894	YER054C	1058.43	-0.620602	0.254474	29.7248	0.000236406	0.000970033
895	YER155C	1168.54	-1.06343	0.196517	48.9049	6.63e-08	6.26e-07
896	snR4	134.487	1.33498	0.795226	46.8916	1.61e-07	1.4e-06
897	YER031C	592.501	0.609766	0.209916	31.6393	0.000108063	0.000484637
898	YEL017C-A	74.659	2.05324	0.501219	40.5499	2.53e-06	1.7e-05
899	YER188W	99.7317	-2.11769	0.421759	65.8321	3.3e-11	5.45e-10
900	RPR1	711.748	1.89936	0.868897	39.1295	4.65e-06	2.94e-05
901	YER032W	213.202	-0.677949	0.506184	30.1222	0.000201114	0.000841617
902	YER067W	813.69	-0.706275	0.338124	88.3522	1e-15	3.1e-14
903	SCR1	6457.86	2.36382	0.954493	49.4926	5.11e-08	4.88e-07
904	YER044C-A	147.354	-2.07111	0.508251	59.2128	6.65e-10	9.04e-09
905	YER101C	906.792	-1.49781	0.215006	82.6515	1.43e-14	3.68e-13
906	YEL029C	199.066	0.965866	0.422349	31.8904	9.74e-05	0.000442047
907	YER147C	746.401	-1.09264	0.192243	44.6915	4.21e-07	3.35e-06
908	YER130C	767.099	0.826176	0.228147	62.275	1.66e-10	2.54e-09
909	YER102W	432.876	2.18754	0.319303	95.8937	2.94e-17	1.16e-15
910	YER073W	1141.45	0.624119	0.420934	68.9963	7.78e-12	1.36e-10
911	YER049W	507.836	1.65821	0.31168	50.344	3.51e-08	3.47e-07
912	YEL037C	1592.6	-0.541594	0.191211	46.6409	1.8e-07	1.55e-06
913	YER088C	1664.97	-1.03482	0.422248	36.654	1.33e-05	7.65e-05
914	YER106W	209.265	-4.00817	0.62543	60.0097	4.64e-10	6.44e-09
915	snR14	19.4022	1.40809	0.873926	30.9393	0.000144042	0.000619608
916	YER086W	914.692	0.883107	0.296768	62.8394	1.29e-10	2.01e-09
917	YEL013W	692.504	-0.842622	0.232871	33.5697	4.86e-05	0.000240517
918	YER074W	1407.28	1.6025	0.331178	50.9407	2.69e-08	2.72e-07
919	YEL063C	1521.76	0.742169	0.472007	48.9017	6.64e-08	6.26e-07
920	YEL061C	472.733	-1.24028	0.304717	46.207	2.17e-07	1.84e-06
921	YEL053W-A	43.6384	0.694915	0.44221	44.0713	5.52e-07	4.28e-06
922	YER090W	826.75	0.985425	0.228472	128.259	6.49e-24	5.7e-22
923	YER097W	39.5031	3.14621	0.950099	33.906	4.23e-05	0.00021308
924	YER174C	623.419	0.81395	0.327203	153.664	3.37e-29	8.01e-27
925	YER126C	299.524	1.71145	0.3793	44.1839	5.25e-07	4.1e-06
926	YER182W	639.93	-1.54447	0.276748	70.4059	4.08e-12	7.47e-11
927	YER165W	2567.2	-0.87248	0.284514	36.091	1.69e-05	9.45e-05
928	YEL058W	2885.21	-1.15655	0.199338	62.7562	1.34e-10	2.07e-09
929	YER077C	798.342	0.549662	0.225123	42.1753	1.26e-06	8.99e-06
930	YER019W	487.299	-0.793308	0.262182	36.9213	1.19e-05	6.89e-05
931	YER110C	1292.43	-0.619891	0.175332	33.2165	5.63e-05	0.000272789
932	YEL023C	1145.47	-4.074	0.449111	171.272	6.98e-33	3.15e-30
933	YER180C	327.565	-2.37296	0.348468	70.0904	4.71e-12	8.49e-11
934	YER055C	1171.53	1.00995	0.38946	90.4398	3.79e-16	1.26e-14
935	YER091C	1254.33	1.46957	0.378314	47.3058	1.34e-07	1.19e-06
936	YHR005C-A	382.631	1.2473	0.293431	43.4818	7.13e-07	5.42e-06
937	YHR007C	3000.12	0.812009	0.264804	49.3822	5.37e-08	5.1e-07
938	YHR184W	424.047	-2.90392	0.537467	77.4151	1.62e-13	3.62e-12
939	YHR143W	472.143	1.61852	0.523379	35.5088	2.16e-05	0.000118966
940	YHR172W	148.105	-1.39194	0.382826	66.826	2.1e-11	3.5e-10
941	YHR054C	227.073	2.68566	0.944622	35.0843	2.58e-05	0.000139272
942	YHR065C	373.382	1.26549	0.311905	32.862	6.52e-05	0.000310082
943	YHR146W	8436.7	-0.93291	0.237693	46.1652	2.21e-07	1.87e-06
944	YHR119W	638.913	-1.00522	0.235158	30.3983	0.000179701	0.000758539
945	YHR033W	3027.04	-1.29884	0.272651	75.0404	4.84e-13	9.84e-12
946	YHL043W	139.758	-1.09304	0.251476	39.8626	3.4e-06	2.23e-05
947	YHL021C	3622.41	0.995445	0.291162	59.5803	5.63e-10	7.72e-09
948	YHR074W	1348.57	0.647744	0.190879	42.6775	1.01e-06	7.39e-06
949	YHR166C	549.701	-1.68396	0.234236	72.0031	1.96e-12	3.7e-11
950	YHR124W	544.631	-3.43624	0.380961	143.614	4.2e-27	6.98e-25
951	YHR015W	402.465	-4.93776	0.542546	164.673	1.68e-31	5.6e-29
952	YHL015W	1323.7	1.92195	0.36143	81.9629	1.97e-14	4.93e-13
953	YHR147C	381.972	0.747042	0.265178	39.2797	4.36e-06	2.78e-05
954	YHR150W	841.348	-0.781024	0.171457	32.2064	8.55e-05	0.000394246
955	YHR215W	160.002	-0.571736	0.426876	39.0983	4.71e-06	2.97e-05
956	YHR182W	225.406	-1.55439	0.350419	58.544	8.99e-10	1.19e-08
957	YHR127W	236.737	-0.534916	0.316458	30.4607	0.000175183	0.000741946
958	YHR203C	1289.87	0.928738	0.279925	74.434	6.4e-13	1.27e-11
959	YHR112C	756.991	-1.2228	0.193486	50.2579	3.65e-08	3.58e-07
960	YHR099W	688.51	-1.27557	0.47008	32.4429	7.76e-05	0.000361761
961	YHR196W	296.346	1.73265	0.421077	32.0248	9.22e-05	0.000420627
962	YHR177W	97.6309	-2.3796	0.582498	40.5837	2.49e-06	1.68e-05
963	YHR014W	262.682	-1.96688	0.488247	44.8095	4e-07	3.2e-06
964	YHR087W	1051.04	-0.842269	0.43504	36.585	1.37e-05	7.86e-05
965	YHR176W	222.751	-1.33614	0.243547	69.2217	7.02e-12	1.24e-10
966	YHL035C	3531.12	0.767624	0.190729	68.5177	9.69e-12	1.67e-10
967	YHL007C	618.32	0.886122	0.204522	38.725	5.53e-06	3.42e-05
968	YHR018C	3229.16	1.3126	0.365251	79.963	4.97e-14	1.21e-12
969	YHR123W	156.461	-0.64626	0.35198	31.7282	0.000104178	0.000468541
970	YHL012W	193.219	-3.24728	0.4007	104.389	5.4e-19	2.51e-17
971	YHR211W	257.593	-0.985891	0.228678	89.0681	7.19e-16	2.28e-14
972	YHL016C	1980.05	0.563553	0.494986	85.4941	3.81e-15	1.1e-13
973	YHR202W	659.349	-2.02104	0.30121	88.7606	8.3e-16	2.61e-14
974	YHL022C	265.596	-2.00821	0.547506	33.5183	4.97e-05	0.000245143
975	YHL028W	145.07	-1.42703	0.436106	39.4784	4.01e-06	2.57e-05
976	YHL033C	1394.3	1.56319	0.331484	76.4524	2.52e-13	5.4e-12
977	YHR029C	903.83	0.766775	0.364363	128.672	5.33e-24	4.88e-22
978	YHR153C	281.442	-2.0577	0.661928	30.0052	0.00021093	0.000878041
979	YHR020W	606.419	-0.683673	0.252839	39.6892	3.66e-06	2.37e-05
980	YHL024W	1645.26	-1.7955	0.572432	46.6222	1.81e-07	1.56e-06
981	YHR128W	279.284	0.985029	0.332335	53.1088	1.03e-08	1.13e-07
982	YHR137W	1770.28	-1.22912	0.326464	34.8183	2.89e-05	0.000152803
983	YHR039C	879.827	0.575963	0.201933	30.9452	0.000143691	0.000618518
984	YHR152W	285.196	-1.82934	0.361101	75.7017	3.57e-13	7.44e-12
985	YHR030C	2011.89	0.849468	0.255361	72.4785	1.58e-12	2.99e-11
986	YHR089C	339.771	1.59238	0.427856	38.3035	6.62e-06	4.04e-05
987	YHR183W	512.792	-0.700432	0.279068	29.8525	0.000224448	0.00092517
988	YHR072W	555.468	0.894645	0.204432	40.7442	2.33e-06	1.58e-05
989	YHR071W	1455.01	0.544975	0.459357	49.6776	4.71e-08	4.55e-07
990	YHR216W	316.492	1.54128	0.3309	126.57	1.45e-23	1.19e-21
991	YHR157W	185.342	-1.52117	0.429179	38.9414	5.04e-06	3.15e-05
992	YHR062C	150.824	-2.24074	0.430135	55.0245	4.37e-09	5.14e-08
993	YIL146C	1095.27	-1.93596	0.388074	48.8786	6.71e-08	6.32e-07
994	YIL165C	276.142	0.757726	0.455922	84.8462	5.15e-15	1.44e-13
995	YIL045W	1534.08	-2.19012	0.22424	133.592	5.09e-25	5.74e-23
996	YIL026C	934.836	-1.05317	0.351379	37.0535	1.13e-05	6.55e-05
997	YIL009W	459.037	0.780163	0.234049	51.3487	2.25e-08	2.32e-07
998	YIL123W	442.054	0.559474	0.286472	73.4687	9.99e-13	1.93e-11
999	YIL108W	982.39	0.530922	0.244186	32.8504	6.55e-05	0.000310873
1000	YIL159W	540.705	-0.542	0.30425	57.1665	1.67e-09	2.09e-08
1001	YIL057C	20153.8	-1.33707	0.317017	34.8539	2.84e-05	0.000150825
1002	YIL074C	635.657	-1.34323	0.205194	82.7471	1.37e-14	3.56e-13
1003	YIL031W	1000.78	-1.88343	0.346719	97.914	1.14e-17	4.61e-16
1004	YIL048W	695.987	-1.2609	0.284301	57.7161	1.31e-09	1.67e-08
1005	YIL002C	814.433	0.507633	0.196393	41.0156	2.07e-06	1.43e-05
1006	YIL025C	42.386	-4.26869	1.26489	31.2747	0.000125532	0.000553874
1007	YIL018W	1773.91	1.76037	0.28961	76.7363	2.21e-13	4.81e-12
1008	YIL029C	211.495	1.06632	0.368166	44.0109	5.66e-07	4.37e-06
1009	YIL164C	368.882	1.00935	0.41123	76.5087	2.46e-13	5.32e-12
1010	YIR030C	136.761	1.6928	0.524789	36.8353	1.23e-05	7.11e-05
1011	YIL099W	1491.29	-3.50231	0.472565	140	2.37e-26	3.26e-24
1012	YIL073C	725.181	-2.41457	0.334792	134.185	3.83e-25	4.48e-23
1013	YIL091C	239.955	1.5923	0.35755	38.3146	6.58e-06	4.03e-05
1014	YIR032C	702.675	2.40684	0.649654	46.0979	2.28e-07	1.92e-06
1015	YIL007C	757.441	-0.895825	0.197078	47.6513	1.15e-07	1.04e-06
1016	YIL121W	834.066	1.67744	0.248734	111.46	1.91e-20	1.06e-18
1017	YIL170W	147.779	-1.70076	0.482364	60.4937	3.73e-10	5.26e-09
1018	YIR028W	162.756	-0.99678	0.316454	69.9675	4.99e-12	8.93e-11
1019	YIL113W	310.216	-0.740917	0.405387	40.878	2.2e-06	1.5e-05
1020	YIL111W	362.321	-0.647294	0.434934	35.3354	2.32e-05	0.000126635
1021	YIL069C	619.69	1.25534	0.339256	44.1834	5.25e-07	4.1e-06
1022	YIL072W	852.795	-2.02872	0.355524	68.9826	7.83e-12	1.36e-10
1023	YCR094W	351.323	-0.628952	0.205973	30.9828	0.000141499	0.000611165
1024	YCR086W	178.062	-1.9651	0.375134	49.2445	5.71e-08	5.41e-07
1025	YCL057W	2240.19	-0.704633	0.197587	44.3587	4.87e-07	3.83e-06
1026	YCL048W	547.759	-4.26263	0.650637	91.5976	2.2e-16	7.48e-15
1027	YCR002C	1126.11	-2.34531	0.322357	81.6622	2.26e-14	5.63e-13
1028	YCR035C	730.575	-1.28533	0.222636	53.4721	8.74e-09	9.77e-08
1029	YCR021C	6945.41	0.660575	0.480228	36.8915	1.2e-05	6.97e-05
1030	YCR054C	238.852	-1.08583	0.270355	32.9072	6.4e-05	0.000304702
1031	YCR053W	1114.1	0.746035	0.213106	69.709	5.62e-12	9.97e-11
1032	YCR072C	122.372	2.9213	0.512589	53.3883	9.07e-09	1.01e-07
1033	YCR057C	196.081	1.7962	0.361492	59.7266	5.27e-10	7.29e-09
1034	YCL030C	2693.46	0.736644	0.345455	126.669	1.39e-23	1.15e-21
1035	YCL055W	426.842	-1.16642	0.231139	65.5644	3.73e-11	6.11e-10
1036	YCR045C	510.798	-4.46082	0.545178	113.685	6.65e-21	3.96e-19
1037	YCL021W-A	43.2678	-4.80066	0.74691	82.3329	1.66e-14	4.17e-13
1038	YCR067C	398.669	-0.960452	0.38248	37.7201	8.48e-06	5.06e-05
1039	YCR012W	11419.5	0.632992	0.307349	34.1987	3.74e-05	0.000190864
1040	YCL043C	6028.51	-0.890741	0.214735	37.7259	8.46e-06	5.05e-05
1041	YCL025C	8431.38	1.52812	0.293435	81.5877	2.34e-14	5.8e-13
1042	YCR010C	42580	-0.903279	0.260036	76.4648	2.51e-13	5.4e-12
1043	YCL027W	198.015	1.02486	0.308135	45.0911	3.54e-07	2.87e-06
1044	YCL038C	764.901	-0.664074	0.193288	35.2535	2.4e-05	0.000130615
1045	YCL054W	656.35	1.42935	0.286122	52.8767	1.14e-08	1.24e-07
1046	YFR052W	1397	-0.800068	0.224126	38.9284	5.07e-06	3.16e-05
1047	YFL011W	579.497	-7.20878	0.859007	105.352	3.43e-19	1.63e-17
1048	YFR036W	193.501	-1.56314	0.484373	36.875	1.21e-05	7e-05
1049	YFR034W-A	38.3121	2.02137	1.50814	30.8926	0.000146825	0.000630718
1050	YFL003C	311.812	-1.9453	0.401149	76.3037	2.7e-13	5.75e-12
1051	YFL059W	240.788	0.940689	0.31214	58.0026	1.15e-09	1.49e-08
1052	YFL062W	70.018	-1.44205	0.654036	33.5347	4.93e-05	0.000243661
1053	YFL054C	779.232	-0.566514	0.261751	46.6089	1.82e-07	1.57e-06
1054	YFL012W	160.693	-6.77768	1.33998	53.6967	7.9e-09	8.97e-08
1055	YFL021W	1233.25	1.48764	0.415463	35.7756	1.93e-05	0.000107175
1056	YFL008W	1441.03	-0.686444	0.273308	74.5531	6.06e-13	1.21e-11
1057	YFR005C	191.773	-1.95518	0.387784	60.4862	3.74e-10	5.27e-09
1058	YFL034C-B	135.717	2.06072	0.432844	37.7985	8.2e-06	4.93e-05
1059	YFR023W	602.185	-4.56735	0.53822	159.969	1.62e-30	4.66e-28
1060	YFR031C-A	1213.53	1.29609	0.349669	42.2543	1.21e-06	8.74e-06
1061	YFL029C	702.873	-0.820966	0.248925	43.7841	6.25e-07	4.79e-06
1062	YFL016C	3019.06	1.55178	0.25109	53.5365	8.49e-09	9.55e-08
1063	YFL041W	2426.8	-1.82929	0.248023	107.283	1.38e-19	6.74e-18
1064	YFL048C	945.354	0.589332	0.236427	37.7908	8.23e-06	4.94e-05
1065	YFL037W	1696.01	-1.27794	0.259644	109.986	3.83e-20	2.05e-18
1066	YFL017C	374.924	-2.43205	0.426532	52.577	1.3e-08	1.41e-07
1067	YFL034C-A	153.213	2.90549	0.442455	64.3874	6.38e-11	1.02e-09
1068	YFL040W	274.717	-3.01142	0.436255	123.79	5.46e-23	3.97e-21
1069	YFR028C	476.331	-1.12388	0.238172	88.3741	9.94e-16	3.08e-14
1070	YFR032C	778.421	-5.13207	1.50029	51.0878	2.52e-08	2.57e-07
1071	YFL001W	223.531	0.779174	0.291248	52.585	1.3e-08	1.4e-07
1072	YAL018C	419.313	-4.42024	1.43784	45.1349	3.47e-07	2.83e-06
1073	YAL025C	308.61	1.99766	0.361935	53.758	7.69e-09	8.77e-08
1074	YAL026C	614.525	-0.851998	0.291348	40.3494	2.76e-06	1.85e-05
1075	YAL042W	1237.74	0.735786	0.183515	30.1774	0.000196643	0.00082564
1076	YAL063C	544.743	-0.951747	0.194185	35.4987	2.17e-05	0.000119369
1077	YAL067C	233.516	-1.08106	0.274362	74.9431	5.06e-13	1.02e-11
1078	YAL005C	30706.6	0.896416	0.238721	39.0476	4.82e-06	3.03e-05
1079	YAL015C	664.056	0.827269	0.373074	40.8819	2.19e-06	1.5e-05
1080	YAL061W	2848.15	-1.28663	0.255517	61.2349	2.67e-10	3.88e-09
