# Supplementary material for: Interaction of genetic variants activates latent metabolic pathways in yeast
Source: Nat Commun. 2025 Aug 27;16:8014. doi: 10.1038/s41467-025-63306-4 (PMC12391433; doi:10.1038/s41467-025-63306-4)
Supplement: Supplementary file 5 — Supplementary Data 3 [file 41467_2025_63306_MOESM5_ESM.xlsx]

## Sheet: MMTT
DPGP cluster Number	Gene
1	YAL015C
1	YBL001C
1	YBL076C
1	YBL077W
1	YBR047W
1	YBR104W
1	YBR147W
1	YBR162C
1	YBR222C
1	YBR248C
1	YBR249C
1	YBR256C
1	YCL030C
1	YCR053W
1	YDL066W
1	YDL170W
1	YDL198C
1	YDL212W
1	YDL243C
1	YDR035W
1	YDR037W
1	YDR158W
1	YDR354W
1	YEL029C
1	YEL040W
1	YER031C
1	YER052C
1	YER055C
1	YER069W
1	YER073W
1	YER086W
1	YER090W
1	YER174C
1	YER176W
1	YGL021W
1	YGL026C
1	YGL101W
1	YGL115W
1	YGL148W
1	YGL151W
1	YGL184C
1	YGL202W
1	YGL224C
1	YGL245W
1	YGL255W
1	YGR055W
1	YGR065C
1	YGR066C
1	YGR175C
1	YGR283C
1	YHL035C
1	YHR007C
1	YHR018C
1	YHR029C
1	YHR071W
1	YHR143W
1	YHR215W
1	YIL113W
1	YIL121W
1	YIL123W
1	YIL164C
1	YIL165C
1	YIR032C
1	YJL071W
1	YJL088W
1	YJL130C
1	YJL192C
1	YJR016C
1	YJR109C
1	YKL023W
1	YKL097C
1	YKL101W
1	YKL211C
1	YKR043C
1	YLL055W
1	YLR130C
1	YLR290C
1	YML052W
1	YML079W
1	YML098W
1	YMR035W
1	YMR062C
1	YMR094W
1	YMR095C
1	YMR096W
1	YMR108W
1	YMR307W
1	YNL004W
1	YNL036W
1	YNL066W
1	YNL104C
1	YNL129W
1	YNR067C
1	YOL048C
1	YOL064C
1	YOL118C
1	YOL119C
1	YOL140W
1	YOL143C
1	YOL145C
1	YOR079C
1	YOR108W
1	YOR130C
1	YOR201C
1	YOR202W
1	YOR203W
1	YOR222W
1	YOR281C
1	YPL003W
1	YPL053C
1	YPL212C
1	YPL250C
1	YPL264C
1	YPL273W
1	YPR074C
1	YPR128C
1	YPR131C
1	YPR138C
1	YPR145W
2	YAL018C
2	YAL063C
2	YAL067C
2	YBL009W
2	YBL075C
2	YBL084C
2	YBR018C
2	YBR019C
2	YBR045C
2	YBR057C
2	YBR063C
2	YBR076W
2	YBR148W
2	YBR160W
2	YBR180W
2	YBR186W
2	YBR195C
2	YBR207W
2	YBR233W
2	YBR250W
2	YBR268W
2	YBR275C
2	YBR285W
2	YCL048W
2	YCR002C
2	YCR035C
2	YCR045C
2	YCR086W
2	YDL017W
2	YDL028C
2	YDL051W
2	YDL079C
2	YDL080C
2	YDL087C
2	YDL103C
2	YDL114W
2	YDL154W
2	YDL155W
2	YDL186W
2	YDL193W
2	YDL225W
2	YDL239C
2	YDR042C
2	YDR052C
2	YDR065W
2	YDR103W
2	YDR113C
2	YDR133C
2	YDR177W
2	YDR180W
2	YDR218C
2	YDR219C
2	YDR260C
2	YDR263C
2	YDR273W
2	YDR285W
2	YDR317W
2	YDR326C
2	YDR371W
2	YDR374C
2	YDR380W
2	YDR402C
2	YDR438W
2	YDR480W
2	YDR488C
2	YDR516C
2	YDR522C
2	YDR523C
2	YEL016C
2	YEL023C
2	YEL041W
2	YEL061C
2	YER010C
2	YER070W
2	YER101C
2	YER106W
2	YER115C
2	YER120W
2	YER179W
2	YER180C
2	YER188W
2	YFL003C
2	YFL011W
2	YFL012W
2	YFL029C
2	YFL037W
2	YFL040W
2	YFL041W
2	YFR023W
2	YFR028C
2	YFR032C
2	YFR036W
2	YGL009C
2	YGL015C
2	YGL033W
2	YGL075C
2	YGL116W
2	YGL162W
2	YGL170C
2	YGL183C
2	YGL230C
2	YGL238W
2	YGL239C
2	YGL240W
2	YGL251C
2	YGR015C
2	YGR035C
2	YGR037C
2	YGR038W
2	YGR059W
2	YGR108W
2	YGR111W
2	YGR202C
2	YGR224W
2	YGR225W
2	YGR273C
2	YGR294W
2	YHL012W
2	YHL022C
2	YHL024W
2	YHL043W
2	YHR014W
2	YHR015W
2	YHR033W
2	YHR062C
2	YHR112C
2	YHR119W
2	YHR124W
2	YHR127W
2	YHR128W
2	YHR152W
2	YHR153C
2	YHR157W
2	YHR166C
2	YHR172W
2	YHR177W
2	YHR182W
2	YHR184W
2	YHR202W
2	YHR211W
2	YIL007C
2	YIL026C
2	YIL031W
2	YIL045W
2	YIL072W
2	YIL073C
2	YIL074C
2	YIL099W
2	YIL146C
2	YIL159W
2	YIL170W
2	YIR028W
2	YJL037W
2	YJL038C
2	YJL043W
2	YJL057C
2	YJL068C
2	YJL092W
2	YJL106W
2	YJL160C
2	YJL198W
2	YJR036C
2	YJR037W
2	YJR099W
2	YJR119C
2	YJR160C
2	YKL022C
2	YKL042W
2	YKL049C
2	YKL078W
2	YKL096W
2	YKL104C
2	YKL140W
2	YKL168C
2	YKL189W
2	YKR004C
2	YKR005C
2	YKR010C
2	YKR015C
2	YKR019C
2	YKR042W
2	YKR084C
2	YLL004W
2	YLL005C
2	YLL012W
2	YLL029W
2	YLL032C
2	YLL046C
2	YLR013W
2	YLR045C
2	YLR049C
2	YLR093C
2	YLR102C
2	YLR144C
2	YLR195C
2	YLR209C
2	YLR210W
2	YLR213C
2	YLR220W
2	YLR227C
2	YLR263W
2	YLR265C
2	YLR271W
2	YLR274W
2	YLR288C
2	YLR307W
2	YLR308W
2	YLR314C
2	YLR341W
2	YLR343W
2	YLR356W
2	YLR361C
2	YLR368W
2	YLR393W
2	YLR419W
2	YLR437C
2	YLR438W
2	YLR445W
2	YLR446W
2	YLR450W
2	YML021C
2	YML053C
2	YML065W
2	YML066C
2	YML085C
2	YML119W
2	YMR001C
2	YMR017W
2	YMR056C
2	YMR072W
2	YMR079W
2	YMR100W
2	YMR101C
2	YMR125W
2	YMR127C
2	YMR204C
2	YMR215W
2	YMR252C
2	YMR253C
2	YMR272C
2	YMR296C
2	YMR306W
2	YMR313C
2	YNL019C
2	YNL033W
2	YNL034W
2	YNL092W
2	YNL095C
2	YNL116W
2	YNL128W
2	YNL155W
2	YNL172W
2	YNL196C
2	YNL204C
2	YNL225C
2	YNL318C
2	YNL319W
2	YNR014W
2	YNR026C
2	YNR034W
2	YOL012C
2	YOL015W
2	YOL024W
2	YOL047C
2	YOL091W
2	YOL103W
2	YOL104C
2	YOL131W
2	YOL132W
2	YOR025W
2	YOR033C
2	YOR073W
2	YOR175C
2	YOR177C
2	YOR190W
2	YOR212W
2	YOR214C
2	YOR242C
2	YOR249C
2	YOR251C
2	YOR255W
2	YOR298W
2	YOR301W
2	YOR313C
2	YOR338W
2	YOR339C
2	YOR340C
2	YOR350C
2	YOR351C
2	YOR355W
2	YOR365C
2	YPL021W
2	YPL027W
2	YPL032C
2	YPL033C
2	YPL048W
2	YPL069C
2	YPL120W
2	YPL122C
2	YPL124W
2	YPL127C
2	YPL130W
2	YPL164C
2	YPL178W
2	YPL184C
2	YPL192C
2	YPL194W
2	YPL200W
2	YPL209C
2	YPL255W
2	YPR007C
2	YPR027C
2	YPR035W
2	YPR054W
2	YPR077C
2	YPR120C
2	YPR124W
2	YPR140W
2	YPR141C
2	YPR149W
2	YPR174C
3	YAL026C
3	YBL085W
3	YBR112C
3	YBR138C
3	YBR168W
3	YBR265W
3	YCL043C
3	YCL055W
3	YCL057W
3	YCR067C
3	YCR094W
3	YDL054C
3	YDL063C
3	YDL147W
3	YDL214C
3	YDR018C
3	YDR096W
3	YDR099W
3	YDR104C
3	YDR117C
3	YDR118W
3	YDR202C
3	YDR204W
3	YDR324C
3	YDR362C
3	YDR385W
3	YDR390C
3	YDR423C
3	YDR446W
3	YDR505C
3	YDR506C
3	YEL037C
3	YER033C
3	YER088C
3	YER105C
3	YER111C
3	YER123W
3	YER155C
3	YER165W
3	YER178W
3	YER182W
3	YFL017C
3	YFR005C
3	YGL003C
3	YGL175C
3	YGL180W
3	YGR098C
3	YGR266W
3	YHL028W
3	YHR099W
3	YHR123W
3	YHR137W
3	YHR150W
3	YHR176W
3	YIL048W
3	YJL100W
3	YJL102W
3	YJL146W
3	YJR007W
3	YJR021C
3	YJR106W
3	YJR107W
3	YKL035W
3	YKL133C
3	YKL157W
3	YKL171W
3	YKR001C
3	YKR031C
3	YKR089C
3	YLL013C
3	YLR024C
3	YLR054C
3	YLR084C
3	YLR096W
3	YLR099C
3	YLR127C
3	YLR233C
3	YLR273C
3	YLR371W
3	YLR372W
3	YLR378C
3	YLR394W
3	YLR440C
3	YML034W
3	YML035C
3	YMR030W
3	YMR115W
3	YMR139W
3	YMR147W
3	YMR148W
3	YMR154C
3	YMR164C
3	YMR190C
3	YMR299C
3	YMR309C
3	YNL012W
3	YNL014W
3	YNL018C
3	YNL065W
3	YNL071W
3	YNL121C
3	YNL154C
3	YNL219C
3	YNL223W
3	YNL256W
3	YNL267W
3	YNR007C
3	YNR008W
3	YNR019W
3	YOL025W
3	YOL068C
3	YOL105C
3	YOL117W
3	YOR019W
3	YOR083W
3	YOR090C
3	YOR152C
3	YOR161C
3	YOR304W
3	YOR326W
3	YOR349W
3	YOR372C
3	YPL113C
3	YPL126W
3	YPL204W
3	YPL214C
3	YPR078C
3	YPR097W
3	YPR106W
3	YPR164W
4	YAL005C
4	YBL049W
4	YBR054W
4	YBR072W
4	YCR012W
4	YCR021C
4	YDR148C
4	YDR258C
4	YDR508C
4	YER147C
4	YFL008W
4	YHR087W
4	YIL057C
4	YJL137C
4	YJL191W
4	YKL085W
4	YKL107W
4	YLR048W
4	YLR214W
4	YLR448W
4	YMR144W
4	YMR170C
4	YNR068C
4	YOL083W
4	YOR065W
4	YOR136W
5	YAL025C
5	YBL003C
5	YBL039C
5	YBR154C
5	YBR267W
5	YCL054W
5	YCR010C
5	YCR057C
5	YCR072C
5	YDL082W
5	YDL083C
5	YDL148C
5	YDL248W
5	YDR012W
5	YDR101C
5	YDR184C
5	YDR195W
5	YDR299W
5	YDR350C
5	YDR365C
5	YDR398W
5	YDR465C
5	YEL054C
5	YER054C
5	YER126C
5	YER131W
5	YGL055W
5	YGL078C
5	YGR051C
5	YGR079W
5	YGR103W
5	YGR131W
5	YGR159C
5	YGR160W
5	YHR089C
5	YHR196W
5	YIL018W
5	YIL091C
5	YJL033W
5	YJL187C
5	YJR123W
5	YJR145C
5	YJR161C
5	YKL009W
5	YKL056C
5	YKL060C
5	YKL143W
5	YKR026C
5	YLL008W
5	YLL011W
5	YLR009W
5	YLR029C
5	YLR129W
5	YLR150W
5	YLR167W
5	YLR175W
5	YLR222C
5	YLR249W
5	YLR325C
5	YLR327C
5	YLR367W
5	YLR432W
5	YML056C
5	YMR049C
5	YMR093W
5	YMR131C
5	YMR191W
5	YMR217W
5	YMR229C
5	YMR290C
5	YNL030W
5	YNL069C
5	YNL112W
5	YNL132W
5	YNL148C
5	YNL175C
5	YNL178W
5	YNL209W
5	YNL248C
5	YNL305C
5	YOL010W
5	YOL077C
5	YOL139C
5	YOR010C
5	YOR063W
5	YOR204W
5	YOR206W
5	YOR294W
5	YOR310C
5	YOR361C
5	YPL081W
5	YPL093W
5	YPL131W
5	YPL211W
5	YPR010C
5	YPR110C
5	YPR112C
6	YBL072C
6	YBR048W
6	YBR094W
6	YBR192W
6	YBR208C
6	YCR054C
6	YDR025W
6	YDR109C
6	YDR168W
6	YDR228C
6	YER097W
6	YER110C
6	YFL054C
6	YGL060W
6	YGL076C
6	YGL081W
6	YGL174W
6	YGL246C
6	YGR090W
6	YHL033C
6	YHR203C
6	YIL025C
6	YJL069C
6	YJL177W
6	YJL185C
6	YJL189W
6	YJR009C
6	YKR066C
6	YKR094C
6	YLR061W
6	YLR063W
6	YLR264W
6	YLR287C
6	YLR302C
6	YLR312C
6	YNL008C
6	YNL195C
6	YNL222W
6	YNL262W
6	YNL302C
6	YPL111W
6	YPL119C
6	YPL198W
6	YPL220W
6	YPL226W
7	YBR119W
7	YDR275W
7	YFL016C
7	YGR142W
7	YGR211W
7	YGR214W
7	YGR245C
7	YHR065C
7	YHR146W
7	YHR216W
7	YIL069C
7	YJL050W
7	YJL074C
7	YKL045W
7	YLL024C
7	YLR075W
7	YLR272C
7	YML130C
7	YMR076C
7	YMR319C
7	YNL077W
7	YNR012W
7	YOL040C
7	YOR026W
7	YOR096W
7	YPL240C
8	YAL042W
8	YBR004C
8	YBR029C
8	YBR121C
8	YBR203W
8	YBR221C
8	YCL027W
8	YDL014W
8	YDL229W
8	YDR043C
8	YDR334W
8	YDR430C
8	YDR479C
8	YDR497C
8	YDR502C
8	YDR530C
8	YEL013W
8	YER043C
8	YER150W
8	YFL059W
8	YGL179C
8	YGL205W
8	YGL253W
8	YGR008C
8	YGR052W
8	YGR110W
8	YGR127W
8	YGR260W
8	YGR286C
8	YHL007C
8	YHL015W
8	YHL021C
8	YHR030C
8	YHR074W
8	YJL052W
8	YJL108C
8	YJL167W
8	YJR103W
8	YKL057C
8	YKL100C
8	YKL106W
8	YKL188C
8	YKL217W
8	YKR009C
8	YKR018C
8	YKR039W
8	YKR093W
8	YLL061W
8	YLR060W
8	YLR133W
8	YLR177W
8	YLR194C
8	YLR300W
8	YLR323C
8	YML038C
8	YML118W
8	YMR011W
8	YMR029C
8	YMR116C
8	YMR135C
8	YMR189W
8	YMR261C
8	YMR303C
8	YMR305C
8	YMR318C
8	YNL055C
8	YNL100W
8	YNL268W
8	YNR043W
8	YOL016C
8	YOL027C
8	YOL126C
8	YOL157C
8	YOR005C
8	YOR095C
8	YOR137C
8	YOR142W
8	YOR180C
8	YOR207C
8	YOR299W
8	YOR306C
8	YOR317W
8	YOR388C
8	YPL221W
8	YPL265W
8	YPR003C
8	YPR118W
9	NME1
9	RPR1
9	SCR1
9	YBL092W
9	YBR191W
9	YDL191W
9	YDR064W
9	YDR278C
9	YER159C
9	YGL030W
9	YGL119W
9	YGL123W
9	YGL189C
9	YGR034W
9	YGR164W
9	YJL190C
9	YJR047C
9	YKL180W
9	YMR142C
9	YNL285W
9	YPL143W
9	snR4
9	snR30
9	snR34
9	snR45
9	snR128
9	snR190
10	YBL027W
10	YBR181C
10	YDL075W
10	YDL171C
10	YDR022C
10	YDR211W
10	YDR377W
10	YDR417C
10	YDR450W
10	YDR529C
10	YER049W
10	YER074W
10	YER077C
10	YGL135W
10	YGR024C
10	YGR085C
10	YGR148C
10	YGR235C
10	YGR239C
10	YHL016C
10	YHR072W
10	YIL002C
10	YIL029C
10	YIL111W
10	YIR030C
10	YJL035C
10	YKL006W
10	YKL086W
10	YLL027W
10	YLR168C
10	YLR185W
10	YLR406C
10	YML024W
10	YML026C
10	YML063W
10	YMR042W
10	YMR143W
10	YMR177W
10	YMR242C
10	YNL007C
10	YNL037C
10	YNL056W
10	YNL067W
10	YNL096C
10	YOL121C
10	YOL127W
10	YOR293W
10	YOR312C
10	YOR375C
10	YPL059W
10	YPL079W
10	YPL094C
10	YPL106C
10	YPL241C
10	YPL263C
10	YPR158W
11	YBR301W
11	YDL055C
11	YEL058W
11	YER019W
11	YFL062W
11	YGR153W
11	YGR185C
11	YHR020W
11	YHR183W
11	YKL110C
11	YMR184W
11	YOL162W
11	YPL163C
11	YPL199C
12	YBR189W
12	YDR088C
12	YDR257C
12	YDR274C
12	YGL031C
12	YLL062C
12	YLR441C
12	YMR300C
12	YPR080W
13	YDR106W
13	YER032W
13	YHR054C
13	YKL205W
13	YLL030C
13	YOL120C
13	YOL124C
13	snR14
13	snR44
13	snR49
14	YBR046C
14	YEL052W
14	YER091C
14	YER130C
14	YFL001W
14	YFL048C
14	YGL096W
14	YGL196W
14	YGR124W
14	YGR217W
14	YGR292W
14	YHR039C
14	YHR147C
14	YIL108W
14	YJL060W
14	YJL070C
14	YJL171C
14	YJR040W
14	YJR044C
14	YJR052W
14	YJR139C
14	YJR148W
14	YKL216W
14	YKR061W
14	YLL058W
14	YLR110C
14	YLR252W
14	YLR260W
14	YLR262C
14	YLR286C
14	YLR303W
14	YLR354C
14	YML005W
14	YML123C
14	YMR087W
14	YMR102C
14	YMR113W
14	YNL015W
14	YNL220W
14	YNL274C
14	YNL333W
14	YOL097C
14	YOR155C
14	YOR228C
14	YOR291W
14	YOR300W
14	YOR309C
14	YPL090C
14	YPL092W
14	YPR102C
14	snR11
15	YAL061W
15	YBR116C
15	YBR117C
15	YER067W
15	YGR088W
15	YGR192C
15	YIL009W
15	YMR105C
15	YMR297W
15	YNL160W
15	YOR245C
16	YBR073W
16	YCL025C
16	YCL038C
16	YEL063C
16	YER102W
16	YFL021W
16	YGR166W
16	YLR225C
16	YLR293C
16	YLR339C
16	YML016C
16	YNL101W
16	YNL142W
16	YOR127W
16	YOR344C
17	YFR052W
17	YGL157W
17	YJL158C
17	YMR032W

## Sheet: SS
DPGP cluster Number	Gene
1	RPR1
1	YBR076W
1	YBR301W
1	YCL030C
1	YCR035C
1	YDL051W
1	YDL055C
1	YDL212W
1	YDL243C
1	YDR022C
1	YDR035W
1	YDR042C
1	YDR043C
1	YDR184C
1	YDR195W
1	YDR211W
1	YDR278C
1	YDR390C
1	YDR522C
1	YDR523C
1	YER049W
1	YER159C
1	YFL048C
1	YFR032C
1	YGL179C
1	YGR051C
1	YGR159C
1	YGR164W
1	YGR225W
1	YGR286C
1	YGR294W
1	YHL012W
1	YHR054C
1	YHR072W
1	YHR215W
1	YIL009W
1	YJL035C
1	YJR016C
1	YJR119C
1	YKL104C
1	YKL106W
1	YKL205W
1	YLL012W
1	YLR302C
1	YML016C
1	YMR300C
1	YNL056W
1	YOL068C
1	YOL162W
1	YOR010C
1	YOR127W
1	YOR298W
1	YOR306C
1	YPL053C
1	YPL069C
1	YPL192C
2	YAL018C
2	YBR112C
2	YBR203W
2	YCR086W
2	YDR402C
2	YDR438W
2	YER010C
2	YGL096W
2	YGL184C
2	YGR038W
2	YGR292W
2	YHL024W
2	YHL028W
2	YIL031W
2	YKR019C
2	YLL013C
2	YLR209C
2	YLR354C
2	YMR056C
2	YNL066W
2	YNL175C
2	YNR008W
2	YOL104C
2	YOL157C
2	YOR108W
2	YOR203W
2	YOR255W
2	YPL032C
2	YPL048W
3	YBR029C
3	YBR117C
3	YBR256C
3	YBR265W
3	YBR268W
3	YBR285W
3	YCR010C
3	YCR094W
3	YDL079C
3	YDL248W
3	YDR018C
3	YDR109C
3	YDR133C
3	YDR168W
3	YDR202C
3	YDR204W
3	YDR334W
3	YDR380W
3	YDR479C
3	YDR497C
3	YDR502C
3	YEL013W
3	YER054C
3	YER067W
3	YFR052W
3	YGL003C
3	YGL170C
3	YGL205W
3	YGR008C
3	YGR052W
3	YGR110W
3	YGR127W
3	YGR260W
3	YHR074W
3	YHR147C
3	YHR150W
3	YHR166C
3	YIL048W
3	YJL052W
3	YJL167W
3	YJR036C
3	YJR044C
3	YJR099W
3	YJR160C
3	YJR161C
3	YKL096W
3	YKL100C
3	YKL133C
3	YKL188C
3	YKL189W
3	YKL216W
3	YKL217W
3	YKR009C
3	YKR018C
3	YLR054C
3	YLR093C
3	YLR099C
3	YLR102C
3	YLR110C
3	YLR127C
3	YLR327C
3	YLR393W
3	YLR450W
3	YMR029C
3	YMR030W
3	YMR100W
3	YMR115W
3	YMR135C
3	YMR139W
3	YMR297W
3	YNL018C
3	YNL019C
3	YNL121C
3	YNL160W
3	YNL196C
3	YNL267W
3	YNL268W
3	YNL274C
3	YNL305C
3	YOL012C
3	YOL025W
3	YOL027C
3	YOL118C
3	YOR019W
3	YOR090C
3	YOR142W
3	YOR177C
3	YOR180C
3	YOR190W
3	YOR228C
3	YOR299W
3	YOR388C
3	YPL003W
3	YPL113C
3	YPL120W
3	YPL200W
3	YPR140W
3	YPR164W
3	snR4
3	snR11
3	snR30
3	snR34
3	snR49
3	snR128
4	NME1
4	YAL015C
4	YAL063C
4	YAL067C
4	YBL076C
4	YBL084C
4	YBR018C
4	YBR119W
4	YBR180W
4	YBR192W
4	YBR233W
4	YBR249C
4	YBR250W
4	YBR267W
4	YBR275C
4	YCR012W
4	YCR054C
4	YDL028C
4	YDL225W
4	YDR052C
4	YDR088C
4	YDR118W
4	YDR228C
4	YDR258C
4	YDR263C
4	YDR317W
4	YDR326C
4	YDR371W
4	YDR508C
4	YEL023C
4	YER031C
4	YER052C
4	YER091C
4	YER105C
4	YER110C
4	YER123W
4	YFL008W
4	YFL012W
4	YFL016C
4	YFL017C
4	YFL029C
4	YFL040W
4	YFR005C
4	YFR036W
4	YGL009C
4	YGL021W
4	YGL101W
4	YGL151W
4	YGL162W
4	YGL240W
4	YGR066C
4	YGR088W
4	YGR131W
4	YGR153W
4	YGR160W
4	YGR175C
4	YGR202C
4	YGR211W
4	YGR217W
4	YGR273C
4	YHL035C
4	YHR018C
4	YHR029C
4	YHR062C
4	YHR071W
4	YHR119W
4	YHR127W
4	YHR128W
4	YHR143W
4	YHR157W
4	YHR172W
4	YHR184W
4	YHR216W
4	YIL002C
4	YIL026C
4	YIL159W
4	YIL164C
4	YIR030C
4	YJL038C
4	YJL069C
4	YJL070C
4	YJL074C
4	YJL130C
4	YJL187C
4	YJL192C
4	YJL198W
4	YJR037W
4	YJR040W
4	YJR047C
4	YKL049C
4	YKL060C
4	YKR015C
4	YKR084C
4	YLL004W
4	YLL005C
4	YLL027W
4	YLL030C
4	YLL032C
4	YLL055W
4	YLR013W
4	YLR024C
4	YLR084C
4	YLR168C
4	YLR195C
4	YLR210W
4	YLR214W
4	YLR220W
4	YLR227C
4	YLR260W
4	YLR263W
4	YLR265C
4	YLR274W
4	YLR288C
4	YLR368W
4	YLR371W
4	YLR432W
4	YML005W
4	YML056C
4	YML130C
4	YMR001C
4	YMR017W
4	YMR102C
4	YMR108W
4	YMR113W
4	YMR127C
4	YMR177W
4	YMR189W
4	YMR204C
4	YMR252C
4	YMR253C
4	YMR272C
4	YMR296C
4	YMR307W
4	YMR319C
4	YNL007C
4	YNL015W
4	YNL033W
4	YNL034W
4	YNL077W
4	YNL095C
4	YNL116W
4	YNL128W
4	YNL129W
4	YNL154C
4	YNL219C
4	YNL220W
4	YNL225C
4	YNL262W
4	YNL319W
4	YNR012W
4	YNR014W
4	YNR034W
4	YNR067C
4	YOL091W
4	YOL131W
4	YOL132W
4	YOR026W
4	YOR065W
4	YOR073W
4	YOR152C
4	YOR242C
4	YOR249C
4	YOR291W
4	YOR349W
4	YOR350C
4	YOR372C
4	YPL124W
4	YPL163C
4	YPL164C
4	YPL214C
4	YPL250C
4	YPR003C
4	YPR007C
4	YPR035W
4	YPR077C
4	YPR141C
4	YPR149W
4	YPR174C
4	snR45
5	YAL026C
5	YBR045C
5	YBR046C
5	YBR208C
5	YCL025C
5	YCR067C
5	YDL087C
5	YDL170W
5	YDL171C
5	YDR104C
5	YDR362C
5	YEL016C
5	YEL063C
5	YER033C
5	YER155C
5	YFL054C
5	YGL175C
5	YGL202W
5	YGR266W
5	YHL016C
5	YHR177W
5	YHR182W
5	YIL007C
5	YIL121W
5	YIR032C
5	YKR039W
5	YLR045C
5	YLR233C
5	YLR308W
5	YLR312C
5	YLR314C
5	YLR361C
5	YLR394W
5	YMR215W
5	YNL036W
5	YNL101W
5	YNL142W
5	YNR043W
5	YOL103W
5	YOL126C
5	YOR095C
5	YOR301W
5	YOR375C
5	YPL111W
5	YPL204W
5	YPR054W
5	YPR074C
5	YPR106W
5	YPR138C
6	YBL009W
6	YBL085W
6	YBR047W
6	YBR054W
6	YBR222C
6	YDL017W
6	YDL080C
6	YDL103C
6	YDR113C
6	YDR148C
6	YDR158W
6	YDR377W
6	YDR506C
6	YEL061C
6	YER090W
6	YER111C
6	YER147C
6	YER176W
6	YER188W
6	YFL003C
6	YFL021W
6	YFL037W
6	YFR028C
6	YGL116W
6	YGL174W
6	YGR015C
6	YGR055W
6	YGR098C
6	YGR185C
6	YGR224W
6	YGR239C
6	YHL007C
6	YHR015W
6	YHR099W
6	YHR152W
6	YHR183W
6	YHR211W
6	YIL170W
6	YIR028W
6	YJL092W
6	YJL137C
6	YJR109C
6	YKL085W
6	YKL140W
6	YKL211C
6	YKR010C
6	YKR042W
6	YLR063W
6	YLR096W
6	YLR213C
6	YLR378C
6	YLR437C
6	YLR438W
6	YLR446W
6	YMR095C
6	YMR144W
6	YMR147W
6	YMR148W
6	YMR190C
6	YNL004W
6	YNL030W
6	YNL037C
6	YNL148C
6	YNL172W
6	YOR025W
6	YOR033C
6	YOR136W
6	YOR204W
6	YOR304W
6	YOR326W
6	YOR344C
6	YPL027W
6	YPL106C
6	YPL122C
6	YPL194W
6	YPL199C
6	YPL209C
6	YPL255W
6	YPL273W
6	YPR120C
6	YPR124W
6	YPR145W
7	SCR1
7	YAL025C
7	YBL039C
7	YBL077W
7	YBR072W
7	YBR073W
7	YBR154C
7	YBR195C
7	YBR248C
7	YCL048W
7	YCL054W
7	YCR045C
7	YCR057C
7	YCR072C
7	YDL014W
7	YDL063C
7	YDL148C
7	YDL186W
7	YDR065W
7	YDR101C
7	YDR257C
7	YDR275W
7	YDR285W
7	YDR299W
7	YDR324C
7	YDR365C
7	YDR398W
7	YDR465C
7	YEL029C
7	YEL040W
7	YER055C
7	YER073W
7	YER086W
7	YER097W
7	YER126C
7	YER180C
7	YGL033W
7	YGL119W
7	YGL238W
7	YGL255W
7	YGR079W
7	YGR245C
7	YGR283C
7	YHR007C
7	YHR014W
7	YHR030C
7	YHR065C
7	YHR089C
7	YHR153C
7	YHR196W
7	YIL025C
7	YIL072W
7	YIL073C
7	YIL074C
7	YIL091C
7	YJL033W
7	YJL050W
7	YJR052W
7	YKL009W
7	YKL056C
7	YKL078W
7	YKL101W
7	YKL143W
7	YKR005C
7	YKR043C
7	YLL008W
7	YLL011W
7	YLL024C
7	YLL046C
7	YLL061W
7	YLL062C
7	YLR060W
7	YLR129W
7	YLR130C
7	YLR175W
7	YLR225C
7	YLR287C
7	YLR372W
7	YLR445W
7	YMR049C
7	YMR079W
7	YMR093W
7	YMR101C
7	YMR131C
7	YMR217W
7	YMR290C
7	YMR309C
7	YNL012W
7	YNL112W
7	YNL132W
7	YNL248C
7	YNL256W
7	YNL285W
7	YNL318C
7	YNL333W
7	YOL010W
7	YOL077C
7	YOL097C
7	YOL139C
7	YOL140W
7	YOR206W
7	YOR281C
7	YOR309C
7	YOR310C
7	YOR313C
7	YOR338W
7	YOR339C
7	YOR340C
7	YOR361C
7	YPL093W
7	YPL126W
7	YPL130W
7	YPL184C
7	YPL211W
7	YPL212C
7	YPL226W
7	YPL241C
7	YPR027C
7	YPR078C
7	YPR110C
7	YPR131C
7	snR14
8	YBR019C
8	YBR147W
8	YDL239C
8	YDR219C
8	YDR505C
8	YDR516C
8	YGL075C
8	YGR035C
8	YGR111W
8	YIL045W
8	YIL111W
8	YJL037W
8	YJL057C
8	YJL146W
8	YJL185C
8	YKL035W
8	YKL168C
8	YKR031C
8	YKR066C
8	YKR089C
8	YLR356W
8	YML034W
8	YMR105C
8	YMR191W
8	YMR261C
8	YNL195C
8	YNR007C
8	YOL047C
8	YOL048C
8	YOL117W
8	YOR083W
8	YPL119C
8	YPL265W
8	snR190
9	YBL027W
9	YBL072C
9	YBL092W
9	YBR048W
9	YBR104W
9	YBR181C
9	YBR189W
9	YBR191W
9	YDL066W
9	YDL075W
9	YDL082W
9	YDL083C
9	YDL191W
9	YDL198C
9	YDL229W
9	YDR012W
9	YDR025W
9	YDR037W
9	YDR064W
9	YDR180W
9	YDR260C
9	YDR385W
9	YDR417C
9	YDR450W
9	YDR488C
9	YEL054C
9	YER043C
9	YER069W
9	YER070W
9	YER074W
9	YER102W
9	YER131W
9	YGL030W
9	YGL031C
9	YGL076C
9	YGL123W
9	YGL135W
9	YGL148W
9	YGL189C
9	YGL253W
9	YGR034W
9	YGR065C
9	YGR085C
9	YGR090W
9	YGR148C
9	YGR214W
9	YHL015W
9	YHL033C
9	YHR020W
9	YHR123W
9	YHR203C
9	YIL018W
9	YIL069C
9	YJL071W
9	YJL177W
9	YJL189W
9	YJL190C
9	YJL191W
9	YJR123W
9	YJR145C
9	YKL006W
9	YKL110C
9	YKL180W
9	YKR026C
9	YKR094C
9	YLL058W
9	YLR029C
9	YLR048W
9	YLR061W
9	YLR075W
9	YLR150W
9	YLR167W
9	YLR185W
9	YLR264W
9	YLR293C
9	YLR325C
9	YLR339C
9	YLR367W
9	YLR406C
9	YLR419W
9	YLR441C
9	YLR448W
9	YML024W
9	YML026C
9	YML063W
9	YMR116C
9	YMR142C
9	YMR143W
9	YMR242C
9	YMR306W
9	YNL065W
9	YNL067W
9	YNL069C
9	YNL096C
9	YNL178W
9	YNL302C
9	YNR026C
9	YOL040C
9	YOL064C
9	YOL120C
9	YOL121C
9	YOL124C
9	YOL127W
9	YOR063W
9	YOR096W
9	YOR202W
9	YOR222W
9	YOR293W
9	YOR312C
9	YOR355W
9	YPL079W
9	YPL081W
9	YPL090C
9	YPL131W
9	YPL143W
9	YPL198W
9	YPL220W
9	YPL263C
9	YPR080W
9	YPR102C
9	YPR128C
10	YAL061W
10	YBR138C
10	YDL155W
10	YDL214C
10	YDR096W
10	YDR099W
10	YDR423C
10	YDR529C
10	YDR530C
10	YEL052W
10	YER019W
10	YER088C
10	YER150W
10	YGL196W
10	YGR108W
10	YHL021C
10	YHR146W
10	YHR202W
10	YIL113W
10	YIL146C
10	YJL100W
10	YJL102W
10	YJR021C
10	YJR103W
10	YJR106W
10	YJR148W
10	YKL171W
10	YKR093W
10	YLL029W
10	YLR177W
10	YLR271W
10	YLR307W
10	YML052W
10	YML085C
10	YML098W
10	YML118W
10	YMR032W
10	YMR042W
10	YMR062C
10	YMR164C
10	YNL100W
10	YNL104C
10	YOL119C
10	YOR317W
10	YOR365C
10	YPL127C
10	snR44
11	YBR121C
11	YBR162C
11	YCL043C
11	YCL055W
11	YCL057W
11	YDL114W
11	YDL147W
11	YDR354W
11	YEL037C
11	YER165W
11	YFL001W
11	YGL026C
11	YGL055W
11	YGL245W
11	YGR124W
11	YHL043W
11	YHR124W
11	YJL160C
11	YJL171C
11	YML038C
11	YNL204C
11	YPL221W
12	YAL005C
12	YBL003C
12	YBL049W
12	YBL075C
12	YBR160W
12	YCR021C
12	YDL154W
12	YDR218C
12	YDR350C
12	YDR480W
12	YER077C
12	YER101C
12	YER115C
12	YER174C
12	YFR023W
12	YGL224C
12	YGL230C
12	YGR059W
12	YGR142W
12	YGR166W
12	YGR192C
12	YHL022C
12	YHR033W
12	YHR137W
12	YIL029C
12	YIL099W
12	YJL068C
12	YJL088W
12	YJR009C
12	YKL023W
12	YKL042W
12	YKL045W
12	YKL086W
12	YKL107W
12	YLR252W
12	YML053C
12	YML065W
12	YMR076C
12	YMR184W
12	YNL008C
12	YNL014W
12	YNR068C
12	YOL083W
12	YOL145C
12	YOR005C
12	YOR161C
12	YPL033C
12	YPL059W
12	YPL240C
12	YPR158W
13	YBR148W
13	YBR168W
13	YCL027W
13	YCR002C
13	YDR103W
13	YDR273W
13	YER032W
13	YGL060W
13	YGR024C
13	YHR087W
13	YHR112C
13	YIL057C
13	YIL165C
13	YKL022C
13	YLR262C
13	YLR290C
13	YLR341W
13	YML035C
13	YMR087W
13	YMR154C
13	YMR313C
13	YOR245C
13	YPL178W
13	YPL264C
14	YBR004C
14	YBR057C
14	YBR063C
14	YCL038C
14	YDL054C
14	YDL193W
14	YDR106W
14	YDR177W
14	YDR430C
14	YEL041W
14	YEL058W
14	YER106W
14	YER179W
14	YER182W
14	YFL011W
14	YFL062W
14	YGL115W
14	YGL180W
14	YGL239C
14	YGL251C
14	YGR235C
14	YJL043W
14	YJL060W
14	YJL106W
14	YJL108C
14	YJL158C
14	YJR107W
14	YKL097C
14	YKR001C
14	YLR009W
14	YLR049C
14	YLR194C
14	YLR343W
14	YML066C
14	YML119W
14	YMR011W
14	YMR072W
14	YMR096W
14	YMR299C
14	YMR305C
14	YNL092W
14	YNL222W
14	YNL223W
14	YOL015W
14	YOL016C
14	YOL024W
14	YOL105C
14	YOR155C
14	YOR175C
14	YOR207C
14	YOR214C
14	YOR251C
14	YPL021W
14	YPL094C
14	YPR118W
15	YBL001C
15	YBR094W
15	YBR116C
15	YDR374C
15	YDR446W
15	YGL015C
15	YML079W
15	YMR094W
15	YMR170C
15	YOR300W
16	YBR186W
16	YDR117C
16	YFL041W
16	YGL246C
16	YHR039C
16	YJR007W
16	YJR139C
16	YKL057C
16	YKR004C
16	YLR144C
16	YLR440C
16	YML021C
16	YMR125W
16	YOR130C
16	YOR201C
16	YOR212W
16	YPR097W
17	YAL042W
17	YBR207W
17	YBR221C
17	YDR274C
17	YER120W
17	YER178W
17	YGL157W
17	YGR037C
17	YHR176W
17	YIL108W
17	YKL157W
17	YLR133W
17	YLR272C
17	YLR273C
17	YLR286C
17	YLR323C
17	YMR035W
17	YMR303C
17	YMR318C
17	YNL055C
17	YNL071W
17	YNR019W
17	YOL143C
18	YCR053W
18	YER130C
18	YFL059W
18	YGL078C
18	YGL081W
18	YGL183C
18	YGR103W
18	YIL123W
18	YKR061W
18	YLR222C
18	YLR249W
18	YLR300W
18	YLR303W
18	YML123C
18	YMR229C
18	YNL155W
18	YNL209W
18	YOR079C
18	YOR137C
18	YOR294W
18	YOR351C
18	YPL092W
18	YPR010C
18	YPR112C
