# Supplementary material for: Interaction of genetic variants activates latent metabolic pathways in yeast
Source: Nat Commun. 2025 Aug 27;16:8014. doi: 10.1038/s41467-025-63306-4 (PMC12391433; doi:10.1038/s41467-025-63306-4)
Supplement: Supplementary file 6 — Supplementary Data 4 [file 41467_2025_63306_MOESM6_ESM.xlsx]

## Sheet: M_0h
Upregulated proteins												Downregulated proteins
Entry	protein_name	gene_name	S1_0	S2_0	S3_0	M1_0	M2_0	M3_0	p.value	log2.FC		Entry	protein_name	gene_name	S1_0	S2_0	S3_0	M1_0	M2_0	M3_0	p.value	log2.FC
P00175	L-lactate dehydrogenase (cytochrome) (EC 1.1.2.3) (Cytochrome b2) (Flavocytochrome b2) (FCB2) (L-lactate ferricytochrome c oxidoreductase) (L-LCR)	CYB2 YML054C YM9958.08C	8.24976e-05	0.000114151	0.000107019	0.000225507	0.000245792	0.000227142	0.00945636	1.20164		P07262	NADP-specific glutamate dehydrogenase 1 (NADP-GDH 1) (EC 1.4.1.4) (NADP-dependent glutamate dehydrogenase 1)	GDH1 DHE4 URE1 YOR375C	0.00120787	0.00111097	0.00128245	0.000495539	0.000741818	0.000518516	0.0205895	-1.03633
P00401	Cytochrome c oxidase subunit 1 (EC 7.1.1.9) (Cytochrome c oxidase polypeptide I)	COX1 OXI3 Q0045	6.93072e-05	7.69357e-05	8.14118e-05	0.000221029	0.000169732	0.000169065	0.00281445	1.29813		P21524	Ribonucleoside-diphosphate reductase large chain 1 (EC 1.17.4.1) (Ribonucleotide reductase R1 subunit 1) (Ribonucleotide reductase large subunit 1)	RNR1 CRT7 RIR1 SDS12 YER070W	0.00016531	9.34625e-05	0.000140418	6.67286e-05	7.20529e-05	5.42425e-05	0.0348431	-1.0483
P00410	Cytochrome c oxidase subunit 2 (EC 7.1.1.9) (Cytochrome c oxidase polypeptide II)	COX2 OXI1 Q0250	0.000151682	0.000170952	0.000166607	0.000549742	0.000642788	0.000470744	0.00200646	1.76541		P25362	Protein PET18	PET18 HIT2 YCR020C YCR20C	5.59746e-06	4.35809e-06	6.41752e-06	1.32536e-06	2.11597e-06	2.40951e-06	0.012512	-1.48461
P02381	Small ribosomal subunit protein uS3m (Ribosomal protein VAR1, mitochondrial)	VAR1 Q0140	1.25483e-05	1.04593e-05	1.29667e-05	2.72603e-05	3.22194e-05	2.9372e-05	0.000635941	1.30443		P26364	GTP:AMP phosphotransferase, mitochondrial (EC 2.7.4.10) (Adenylate kinase 3) (AK 3)	ADK2 AKY3 PAK3 YER170W	1.16823e-06	9.82767e-07	2.41426e-06	3.84304e-07	5.30251e-07	4.00788e-07	0.0380984	-1.79526
P04710	ADP,ATP carrier protein 1 (ADP/ATP translocase 1) (Adenine nucleotide translocator 1) (ANT 1)	AAC1 YMR056C YM9796.09C	9.55824e-05	6.1408e-05	7.81718e-05	0.000181729	0.000162158	0.00014874	0.0152967	1.06684		P26755	Replication factor A protein 3 (RF-A) (Replication protein A 13 kDa subunit)	RFA3 YJL173C J0506	7.81467e-07	1.65717e-06	1.53205e-06	2.06507e-07	4.66857e-07	4.97285e-07	0.0297498	-1.76208
P06115	Catalase T (EC 1.11.1.6)	CTT1 YGR088W	4.71101e-05	6.86155e-05	3.98565e-05	0.000281941	0.000196897	0.000241056	0.00239052	2.21011		P32656	Glutathione-specific gamma-glutamylcyclotransferase (Gamma-GCG) (EC 4.3.2.7)	GCG1 YER163C SYGP-ORF3	6.71846e-06	5.67704e-06	7.99598e-06	2.48985e-06	2.73458e-06	3.97167e-06	0.0126754	-1.14887
P08425	Phenylalanine--tRNA ligase, mitochondrial (EC 6.1.1.20) (Phenylalanyl-tRNA synthetase) (PheRS)	MSF1 YPR047W YP9499.05	1.85702e-05	1.75727e-05	1.94485e-05	4.5395e-05	3.70182e-05	4.45385e-05	0.00198288	1.19135		P36111	Uncharacterized protein YKR015C	YKR015C	1.8179e-06	1.7321e-06	1.92367e-06	1.08702e-06	6.34557e-07	6.66178e-07	0.0343592	-1.19686
P09368	Proline dehydrogenase, mitochondrial (EC 1.5.5.2) (Proline oxidase)	PUT1 YLR142W L3170 L9606.2	1.26215e-05	1.642e-05	1.58178e-05	4.53649e-05	4.93521e-05	4.43226e-05	0.00195195	1.63202		P36142	Vaccuole membrane protein HFL1 (Has fused lysosomes protein 1)	HFL1 YKR051W	4.41831e-06	6.15788e-06	6.66435e-06	1.3555e-06	1.58628e-06	2.52855e-06	0.00941193	-1.6561
P09435	Heat shock protein SSA3	SSA3 YBL075C YBL06.07 YBL0610	0.000113638	9.90976e-05	9.35133e-05	0.000577996	0.000355804	0.000449897	0.00362606	2.17575		P38690	Uncharacterized protein YHR033W	YHR033W	0.000124055	7.49745e-05	0.000106904	3.08248e-05	5.42784e-05	4.03898e-05	0.0157428	-1.28561
P11325	Leucine--tRNA ligase, mitochondrial (EC 6.1.1.4) (Leucyl-tRNA synthetase) (LeuRS)	NAM2 MSL1 YLR382C L3502.6	3.13674e-05	3.08233e-05	4.22626e-05	7.97843e-05	9.72657e-05	7.21788e-05	0.00318187	1.25461		P38697	Inosine-5'-monophosphate dehydrogenase 2 (IMP dehydrogenase 2) (IMPD 2) (IMPDH 2) (EC 1.1.1.205)	IMD2 PUR5 YHR216W	2.28408e-05	2.21781e-05	2.20642e-05	9.34722e-06	7.62106e-06	1.00239e-05	0.00716363	-1.31341
P12687	Large ribosomal subunit protein bL27m (54S ribosomal protein L2, mitochondrial) (YMR6) (YmL2)	MRP7 MRPL2 YNL005C N2007	2.06828e-05	2.02609e-05	2.24334e-05	4.19825e-05	4.62818e-05	4.38973e-05	6.67484e-05	1.06027		P38777	Family of serine hydrolases 1 (EC 3.1.-.-)	FSH1 YHR049W	3.78517e-05	3.86633e-05	4.58752e-05	2.06321e-05	1.85527e-05	1.78615e-05	0.000867651	-1.10128
P13130	Sporulation-specific wall maturation protein	SPS100 YHR139C	3.06621e-05	2.13916e-05	1.88325e-05	7.06278e-05	5.25495e-05	6.47971e-05	0.00789427	1.40696		P40106	Glycerol-1-phosphate phosphohydrolase 2 (EC 3.1.3.21) ((DL)-glycerol-3-phosphatase 2) (Hyperosmolarity-responsive protein 2)	GPP2 HOR2 YER062C	0.000142996	0.000153141	0.000170308	6.78182e-05	7.68328e-05	7.77196e-05	0.000431543	-1.06874
P14065	Glycerol 2-dehydrogenase (NADP(+)) (EC 1.1.1.156) (Galactose-inducible crystallin-like protein 1)	GCY1 GCY YOR120W O31567 YOR3269W	0.000120192	0.000176984	0.000170814	0.000353623	0.000340155	0.000350245	0.0213112	1.1576		P46955	Beta-glucosidase-like protein NCA3, mitochondrial	NCA3 YJL116C J0748	1.24062e-06	8.95719e-07	1.36247e-06	3.20674e-07	5.59185e-07	5.35841e-07	0.017047	-1.30535
P15179	Aspartate--tRNA ligase, mitochondrial (EC 6.1.1.12) (Aspartyl-tRNA synthetase) (AspRS)	MSD1 YPL104W LPG5W	2.59613e-05	2.46868e-05	2.88509e-05	6.76219e-05	6.61309e-05	6.47468e-05	0.00137128	1.32013		P53909	Adenine deaminase (ADE) (EC 3.5.4.2) (Adenine aminohydrolase) (AAH)	AAH1 YNL141W N1208 N1825	2.83228e-06	2.517e-06	3.67044e-06	5.81955e-07	1.23102e-06	6.607e-07	0.0152447	-1.86643
P15202	Peroxisomal catalase A (EC 1.11.1.6)	CTA1 YDR256C YD9320A.06C	8.14274e-05	0.000130468	0.000124798	0.000291554	0.000240875	0.000281455	0.0165034	1.27339		Q06891	Trans-acting factor D (REP-antagonizing factor) (Recombinase-activating factor) (RAF)	RAF1 R0030W	1.19995e-05	1.51899e-05	1.28297e-05	6.7547e-06	6.22109e-06	5.15877e-06	0.00183472	-1.14195
P15424	ATP-dependent RNA helicase MSS116, mitochondrial (EC 3.6.4.13)	MSS116 YDR194C YD9346.05C	8.09292e-05	6.62943e-05	7.11597e-05	0.000160751	0.000168515	0.00016082	0.00318657	1.16617		Q07930	Pre-mRNA leakage protein 1	PML1 YLR016C L1591	3.48595e-06	3.71671e-06	3.69445e-06	1.48144e-06	2.16158e-06	1.59629e-06	0.0205043	-1.0565
P19516	Cytochrome c oxidase assembly protein COX11, mitochondrial	COX11 YPL132W LPI13W	1.1007e-05	1.07089e-05	9.79717e-06	2.26245e-05	2.24184e-05	1.92179e-05	0.000755548	1.02799		Q12288	Putative glutamine amidotransferase YLR126C (EC 2.4.2.-)	YLR126C L3105	1.25021e-05	1.50673e-05	1.93976e-05	4.35897e-06	4.04419e-06	2.26659e-06	0.00618925	-2.13812
P19657	Plasma membrane ATPase 2 (EC 7.1.2.1) (Proton pump 2)	PMA2 YPL036W	2.36447e-05	5.20834e-05	3.25e-05	0.000157824	9.08641e-05	0.00011764	0.0143949	1.75906		Q96VH4	Putative nitroreductase HBN1 (EC 1.-.-.-) (Homologous to bacterial nitroreductases protein 1)	HBN1 YCL026C-B YCL027C-A	8.85866e-05	9.56035e-05	0.000108859	4.03752e-05	4.97977e-05	4.1905e-05	0.000851563	-1.14975
P22202	Heat shock protein SSA4	SSA4 YER103W	0.000366787	0.000393775	0.000345257	0.00103087	0.00077405	0.000880999	0.00307841	1.2803
P22438	Methionine--tRNA ligase, mitochondrial (EC 6.1.1.10) (Methionyl-tRNA synthetase) (MetRS)	MSM1 YGR171C	3.73856e-06	3.89153e-06	5.80401e-06	6.20918e-06	1.20418e-05	8.95392e-06	0.0487286	1.01797
P23503	Cytosolic Fe-S cluster assembly factor NAR1 (Nuclear architecture-related protein 1)	NAR1 YNL240C N1114	3.89579e-06	4.25212e-06	5.6124e-06	9.65887e-06	1.01094e-05	8.76398e-06	0.0126625	1.05208
P25038	Translation initiation factor IF-2, mitochondrial (IF-2(Mt)) (IF-2Mt) (IF2(mt))	IFM1 YOL023W	9.88178e-06	9.62275e-06	1.40148e-05	2.96581e-05	2.93595e-05	3.724e-05	0.00327387	1.52191
P25039	Elongation factor G, mitochondrial (EF-Gmt) (Elongation factor G 1, mitochondrial) (mEF-G 1) (Elongation factor G1)	MEF1 YLR069C L2195	4.63814e-05	4.07782e-05	4.62176e-05	0.000115969	0.000125726	0.000109267	8.02124e-05	1.3958
P25338	2-hydroxy-palmitic acid dioxygenase MPO1 (EC 1.14.18.12) (Metabolism of phytosphingosine to odd-numbered fatty acids protein 1) (Metabolism of PHS to odd-numbered FA protein 1)	MPO1 YGL010W YGL021	1.16041e-06	9.26664e-07	1.7206e-06	3.46433e-06	3.17571e-06	2.58941e-06	0.0219644	1.27733
P25619	30 kDa heat shock protein	HSP30 YCR021C YCR21C	5.32485e-05	4.20171e-05	4.78041e-05	0.000167322	0.00010659	0.000111594	0.00990276	1.43004
P26370	Transcriptional activator protein UGA3	UGA3 YDL170W	6.55479e-06	8.91774e-06	8.3005e-06	2.0892e-05	1.88652e-05	1.61929e-05	0.0023435	1.23481
P27796	3-ketoacyl-CoA thiolase, peroxisomal (EC 2.3.1.16) (Acetyl-CoA acyltransferase) (Beta-ketothiolase) (Peroxisomal 3-oxoacyl-CoA thiolase)	POT1 FOX3 POX3 YIL160C	0.000102356	0.000148788	0.000108116	0.00053439	0.000295281	0.000467172	0.006526	1.85191
P27929	Small ribosomal subunit protein uS4m (37S ribosomal protein NAM9, mitochondrial) (Nuclear accommodation of mitochondria protein 9)	NAM9 MNA6 YNL137C N1211 N1840	2.25907e-05	2.25001e-05	2.18316e-05	5.14142e-05	5.85159e-05	5.37841e-05	0.000891509	1.29062
P28003	SWIRM domain-containing protein FUN19	FUN19 YAL034C	3.2869e-05	3.4475e-05	3.02174e-05	9.41321e-05	9.9593e-05	7.90396e-05	0.000825922	1.48327
P32048	Lysine--tRNA ligase, mitochondrial (EC 6.1.1.6) (Lysyl-tRNA synthetase) (LysRS)	MSK1 YNL073W N2364	9.99553e-05	8.18664e-05	0.000103648	0.000200019	0.00019579	0.000176402	0.00334193	1.00321
P32388	Large ribosomal subunit protein mL61 (54S ribosomal protein MRP49, mitochondrial)	MRP49 YKL167C YKL631	9.93846e-06	1.20019e-05	1.17219e-05	2.22943e-05	1.9796e-05	2.7124e-05	0.00476778	1.03994
P32611	Large ribosomal subunit protein uL2m (54S ribosomal protein RML2, mitochondrial) (L2)	RML2 YEL050C SYGP-ORF37	0.000165468	0.00018149	0.000162326	0.000356471	0.000373932	0.000351511	0.000257094	1.08704
P32799	Cytochrome c oxidase subunit 13, mitochondrial (Cytochrome c oxidase polypeptide VIa)	COX13 YGL191W G1341	0.000259684	0.000292282	0.000268693	0.000589148	0.000586534	0.000614445	0.000496985	1.12521
P32839	Mitochondrial chaperone BCS1	BCS1 YDR375C D9481.17	1.21903e-05	1.45542e-05	1.42655e-05	3.43236e-05	4.41512e-05	5.08126e-05	0.00338683	1.65653
P32902	Small ribosomal subunit protein uS2m (37S ribosomal protein MRP4, mitochondrial)	MRP4 MRP4A YHL004W	2.21583e-05	2.23879e-05	2.91416e-05	5.48065e-05	5.28874e-05	5.22451e-05	0.011293	1.11802
P33421	Succinate dehydrogenase [ubiquinone] cytochrome b subunit, mitochondrial	SDH3 CYB3 YKL141W YKL4	6.01966e-05	5.51096e-05	6.36016e-05	0.000147664	0.000135094	0.00012476	0.000243985	1.18765
P34230	Peroxisomal long-chain fatty acid import protein 1 (Peroxisomal ABC transporter 2)	PXA2 PAT1 YKL188C YKL741	1.11134e-06	1.32499e-06	6.18196e-07	2.48091e-06	4.46167e-06	2.24721e-06	0.0249914	1.58908
P34251	Uncharacterized oxidoreductase YKL107W (EC 1.-.-.-)	YKL107W YKL462	6.39303e-06	1.42388e-05	1.31713e-05	3.86408e-05	2.76596e-05	3.0796e-05	0.035934	1.52226
P36014	Glutathione peroxidase-like peroxiredoxin 1 (EC 1.11.1.24) (EC 1.11.1.9) (Glutathione peroxidase homolog 1) (GPx 1)	GPX1 YKL026C	5.77979e-06	7.36436e-06	6.21968e-06	1.71312e-05	1.46429e-05	1.95097e-05	0.000981788	1.40514
P36064	COX assembly mitochondrial protein (COX biogenesis factor CMC1) (Cx9C mitochondrial COX assembly protein 1) (Mitochondrial metallochaperone-like protein CMC1)	CMC1 YKL137W	1.70136e-05	1.71183e-05	1.55501e-05	3.45378e-05	3.70944e-05	4.02678e-05	0.000232924	1.17141
P36084	Splicing factor MUD2	MUD2 YKL074C YKL358	2.51266e-06	2.55357e-06	1.58728e-06	3.40438e-06	6.31133e-06	5.31968e-06	0.0299643	1.17617
P36516	Large ribosomal subunit protein mL44 (54S ribosomal protein L3, mitochondrial) (YmL3)	MRPL3 YMR024W YM9711.14	4.96293e-05	4.51578e-05	4.61889e-05	9.87058e-05	0.000105345	9.75859e-05	4.23209e-05	1.09736
P36526	Large ribosomal subunit protein mL41 (54S ribosomal protein L27, mitochondrial) (YmL27)	MRPL27 YBR282W YBR2019	1.20162e-05	1.25125e-05	1.21821e-05	2.31908e-05	2.70438e-05	2.753e-05	0.00382069	1.08291
P36527	Large ribosomal subunit protein mL40 (54S ribosomal protein L28, mitochondrial) (YmL28)	MRPL28 YDR462W D8035.6	3.07424e-05	3.64162e-05	3.6739e-05	6.68839e-05	6.50763e-05	7.83909e-05	0.00100579	1.01764
P36528	Large ribosomal subunit protein mL46 (54S ribosomal protein L17, mitochondrial) (YmL17/YmL30)	MRPL17 MRPL30 YNL252C N0864	1.53326e-05	1.57241e-05	1.6847e-05	3.80865e-05	3.43974e-05	3.72617e-05	4.10523e-05	1.19595
P36532	Large ribosomal subunit protein mL54 (54S ribosomal protein L37, mitochondrial) (YmL37)	MRPL37 YBR268W YBR1736A	1.38926e-06	2.60351e-06	2.478e-06	4.6472e-06	3.38034e-06	6.11486e-06	0.0417426	1.12802
P37267	Assembly factor CBP4 (Cytochrome b mRNA-processing protein 4)	CBP4 YGR174C G7122	1.11697e-05	1.20199e-05	1.28726e-05	2.89513e-05	2.86153e-05	2.73992e-05	0.000622777	1.23639
P37298	Succinate dehydrogenase [ubiquinone] cytochrome b small subunit, mitochondrial (CybS) (Succinate-ubiquinone reductase membrane anchor subunit)	SDH4 ACN18 YDR178W YD9395.11	2.50543e-05	2.49527e-05	2.62275e-05	5.47322e-05	6.9349e-05	4.97308e-05	0.012695	1.18901
P38064	Large ribosomal subunit protein uL16m (54S ribosomal protein L16, mitochondrial) (YmL47)	MRPL16 RML16 YBL038W YBL0411	7.43276e-06	7.58158e-06	5.997e-06	1.39924e-05	1.53178e-05	2.00726e-05	0.0044433	1.23284
P38705	Serine--tRNA ligase, mitochondrial (EC 6.1.1.11) (Digs into agar protein 4) (Seryl-tRNA synthetase) (SerRS) (Seryl-tRNA(Ser) synthetase)	DIA4 YHR011W	5.28175e-05	4.24321e-05	5.54241e-05	0.000119465	0.000131369	0.000143991	0.00120673	1.38978
P38877	Chromosome transmission fidelity protein 8	CTF8 YHR191C	1.92746e-06	2.94142e-06	2.48254e-06	5.92684e-06	4.47353e-06	7.61637e-06	0.0119512	1.29324
P38990	SNF1-activating kinase 1 (EC 2.7.11.1)	SAK1 PAK1 YER129W SYGP-ORF45	2.35371e-05	2.38143e-05	3.34129e-05	3.83221e-05	7.30462e-05	5.1388e-05	0.0462965	1.01092
P40036	GLC7-interacting protein 2	GIP2 YER054C	0.000235826	0.000267072	0.000356152	0.000803936	0.000531238	0.00108012	0.0208038	1.49138
P40086	Cytochrome c oxidase assembly protein COX15 (Heme a synthase COX15)	COX15 YER141W	7.52549e-06	1.00144e-05	9.98781e-06	2.32003e-05	2.05899e-05	1.74765e-05	0.003288	1.15422
P40098	Uncharacterized mitochondrial membrane protein FMP10	FMP10 YER182W	1.80311e-05	2.81999e-05	2.65706e-05	6.18842e-05	7.30767e-05	6.30352e-05	0.0107184	1.44343
P40188	Respiratory growth induced protein 2	RGI2 YIL057C	1.94891e-05	2.85784e-05	1.78441e-05	9.64516e-05	7.39153e-05	0.00011073	0.00169824	2.09247
P40358	DnaJ-like chaperone JEM1 (DnaJ-like protein of the ER membrane 1)	JEM1 KAR8 YJL073W HRC558 J1083	0.000100808	0.000118042	0.000126569	0.000225001	0.000233465	0.000239264	0.00603912	1.01432
P40364	Mitochondrial peculiar membrane protein 1	MPM1 YJL066C HRE252 J1111	3.86883e-05	5.45634e-05	5.15808e-05	0.000100347	9.14961e-05	0.000104503	0.0126464	1.03289
P40454	Serine/threonine-protein phosphatase 2A activator 1 (EC 5.2.1.8) (Peptidyl-prolyl cis-trans isomerase PTPA-1) (PPIase PTPA-1) (Rotamase PTPA-1) (Phosphotyrosyl phosphatase activator 1)	RRD1 NCS1 YPA1 YIL153W	2.83744e-06	3.55272e-06	3.49063e-06	9.5188e-06	6.89821e-06	9.42133e-06	0.00276848	1.38682
P40858	Large ribosomal subunit protein bL21m (54S ribosomal protein L49, mitochondrial) (YmL49)	MRPL49 YJL096W J0904	1.04615e-05	1.31367e-05	1.24758e-05	2.3148e-05	2.32289e-05	2.87127e-05	0.00179497	1.05765
P42839	Low affinity vacuolar monovalent cation/H(+) antiporter (Vacuolar Na(+)/H(+) exchanger)	VNX1 YNL321W N0339	1.86015e-05	3.2156e-05	2.53012e-05	6.69164e-05	8.90743e-05	6.34558e-05	0.0073169	1.52869
P43617	Uncharacterized mitochondrial carrier YFR045W	YFR045W	1.5971e-06	2.83718e-06	2.12213e-06	5.03418e-06	6.78262e-06	4.67778e-06	0.012832	1.33101
P47052	Succinate dehydrogenase [ubiquinone] flavoprotein subunit 2, mitochondrial (EC 1.3.5.1) (Flavoprotein subunit of complex II) (FP) (SDH1b)	YJL045W J1194	3.45262e-06	1.67427e-05	2.95597e-06	8.94047e-05	4.75098e-05	6.43429e-05	0.0365736	3.11988
P47085	MEMO1 family protein MHO1 (Memo-homolog 1)	MHO1 YJR008W J1431 YJR83.9	4.88457e-05	5.67872e-05	6.40516e-05	0.000128539	9.07421e-05	0.000130256	0.010505	1.04259
P48237	Mitochondrial group I intron splicing factor CCM1 (COB and COX1 mRNA maturation protein 1) (Required for respiratory growth protein 2)	CCM1 DMR1 RRG2 YGR150C G6642	1.49934e-05	2.57704e-05	3.09348e-05	5.21711e-05	6.21693e-05	4.71479e-05	0.0461752	1.17141
P48527	Tyrosine--tRNA ligase, mitochondrial (EC 6.1.1.1) (Tyrosyl-tRNA synthetase) (TyrRS)	MSY1 YPL097W LPG11W	9.68055e-06	9.569e-06	1.21911e-05	2.38535e-05	2.62313e-05	2.51058e-05	0.00407242	1.25792
P50263	Protein SIP18	SIP18 YMR175W YM8010.05	1.48271e-05	1.86245e-05	1.61468e-05	8.16388e-05	4.53593e-05	8.81905e-05	0.0141939	2.11723
P53140	RNA-binding protein RMD9, mitochondrial (Dodecamer binding protein) (DBP) (Required for meiotic nuclear division protein 9)	RMD9 YGL107C G3075	0.000139227	0.000123823	0.000144793	0.000292306	0.000339152	0.00026869	0.00117449	1.14215
P53174	Pheromone-regulated membrane protein 8 (DUP240 protein PRM8) (Protein DUP1)	PRM8 DUP1 YGL053W	6.21553e-06	8.58626e-06	5.69739e-06	1.84358e-05	1.64661e-05	1.08301e-05	0.02001	1.15764
P53292	Small ribosomal subunit protein mS45 (37S ribosomal protein S35, mitochondrial)	MRPS35 YGR165W	2.3335e-05	2.67697e-05	2.52783e-05	6.11153e-05	6.09299e-05	5.30705e-05	0.000187643	1.216
P53297	PAB1-binding protein 1 (Poly(A)-binding protein-binding protein)	PBP1 MRS16 YGR178C	0.00011128	0.00010892	0.000123085	0.00025335	0.000246204	0.000252788	0.00139993	1.13198
P53305	Small ribosomal subunit protein mS33 (Mitochondrial 37S ribosomal protein S27)	RSM27 YGR215W	1.2049e-05	1.03591e-05	1.22535e-05	2.48024e-05	2.47844e-05	2.76866e-05	0.000477713	1.15663
P53319	6-phosphogluconate dehydrogenase, decarboxylating 2 (EC 1.1.1.44)	GND2 YGR256W G9170	4.1924e-05	4.74969e-05	4.49124e-05	0.000117243	0.000100965	0.000105349	0.000138388	1.2682
P53732	Small ribosomal subunit protein uS12m (37S ribosomal protein S12, mitochondrial)	MRPS12 YNR036C N3298	7.23455e-06	7.49079e-06	6.48826e-06	1.292e-05	1.40995e-05	1.64615e-05	0.00223744	1.0354
P53829	Protein CAF40 (40 kDa CCR4-associated factor)	CAF40 YNL288W N0540	1.90519e-06	1.40155e-06	1.35817e-06	3.41278e-06	4.50125e-06	3.13761e-06	0.00492782	1.24434
Q00873	Holocytochrome-c1 synthase (EC 4.4.1.17) (Cytochrome c1 heme lyase) (CC1HL)	CYT2 YKL087C	1.65537e-05	9.74231e-06	6.71764e-06	2.89488e-05	3.72327e-05	3.45291e-05	0.0375041	1.60908
Q01163	Small ribosomal subunit protein mS29 (37S ribosomal protein S23, mitochondrial) (DAP-3)	RSM23 YGL129C G2856	6.67158e-05	7.98221e-05	7.70905e-05	0.000180236	0.000176944	0.000175721	0.00343086	1.25276
Q02197	N-alpha-acetyltransferase 35, NatC auxiliary subunit (Glucose repressible protein MAK10) (L-A virus GAG protein N-acetyltransferase subunit MAK10) (Maintenance of killer protein 10) (N-terminal acetyltransferase C complex subunit MAK10) (NatC complex subunit MAK10)	MAK10 NAA35 YEL053C	4.55916e-05	3.71651e-05	4.34437e-05	9.02267e-05	9.6966e-05	6.97988e-05	0.00677283	1.026
Q02950	Small ribosomal subunit protein bS1m (37S ribosomal protein MRP51, mitochondrial)	MRP51 YPL118W	1.35602e-05	1.4847e-05	1.52697e-05	2.97206e-05	3.06976e-05	2.94666e-05	0.000947701	1.04121
Q03327	Mitochondrial fusion and transport protein UGO1	UGO1 YDR470C	0.000137586	0.00012345	0.000196515	0.000250329	0.000407474	0.000282546	0.0240495	1.03927
Q03976	Small ribosomal subunit protein mS35 (37S ribosomal protein S24, mitochondrial) (Mitochondrial ribosomal small subunit protein 24)	RSM24 YDR175C	2.0615e-05	2.15947e-05	2.43862e-05	4.17574e-05	4.72526e-05	4.62049e-05	0.000511465	1.02175
Q04438	Stationary phase protein 4	SPG4 YMR107W YM9718.06	2.46823e-05	3.5283e-05	2.93905e-05	0.000106675	8.54945e-05	0.000115755	0.000898521	1.78494
Q04598	Large ribosomal subunit protein bL34m (54S ribosomal protein L34, mitochondrial) (L34mt)	YDR115W YD9727.10	4.53026e-06	4.75759e-06	5.15276e-06	9.60253e-06	1.09326e-05	1.05472e-05	0.000142631	1.10596
Q04925	SVF1-like protein YDR222W	YDR222W	1.20915e-06	1.64201e-06	8.11913e-07	3.14758e-06	1.93163e-06	2.55805e-06	0.0444683	1.06
Q06090	Large ribosomal subunit protein mL43 (54S ribosomal protein L51, mitochondrial)	MRPL51 YPR100W P8283.12	4.91911e-06	5.62078e-06	6.51156e-06	1.19007e-05	1.21377e-05	1.2436e-05	0.00961218	1.09699
Q06567	ABC1 family protein MCP2 (MDM10-complementing protein 2) (MIOREX complex component 13) (Mitochondrial organization of gene expression protein 13)	MCP2 MRX13 YLR253W L9672.2	1.48062e-05	1.35621e-05	1.88951e-05	3.06283e-05	4.08912e-05	2.89018e-05	0.00688325	1.08727
Q06668	Methyltransferase OMS1, mitochondrial (EC 2.1.1.-) (OXA1 multicopy suppressor 1)	OMS1 YDR316W	2.46443e-05	2.70183e-05	2.80593e-05	6.17926e-05	6.6724e-05	5.94943e-05	8.38247e-05	1.23777
Q06678	Large ribosomal subunit protein mL38 (54S ribosomal protein L35, mitochondrial) (YmL35)	MRPL35 YDR322W D9798.5	1.76684e-05	1.9422e-05	2.2523e-05	4.0677e-05	4.3251e-05	4.1554e-05	0.00609591	1.07377
Q07651	SUR7 family protein FMP45	FMP45 YDL222C	3.25847e-06	4.87949e-06	5.20124e-06	1.8811e-05	1.27599e-05	9.12088e-06	0.0162995	1.60907
Q08754	Bud site selection protein 7	BUD7 YOR299W	2.45322e-05	1.72545e-05	2.0351e-05	4.42356e-05	4.26761e-05	4.2488e-05	0.0169475	1.05829
Q08818	Meiotic sister-chromatid recombination protein 6, mitochondrial	MSC6 YOR354C	0.000150102	0.000135254	0.000138165	0.000298373	0.000328737	0.00029451	8.27408e-05	1.12174
Q08969	Protein GRE1 (Genes de respuesta a estres protein 1) (Hydrophilin)	GRE1 YPL223C	3.16513e-05	4.74974e-05	2.88958e-05	0.000429007	0.000235067	0.000344086	0.000731253	3.22203
Q12015	DSC E3 ubiquitin ligase complex subunit 3 (Defective for SREBP cleavage protein 3)	DSC3 YOR223W YOR50-13	1.34673e-05	1.14992e-05	1.39921e-05	3.92312e-05	3.79464e-05	2.23263e-05	0.0282995	1.35281
Q12106	Mitochondrial adapter protein MCP1 (MDM10-complementing protein 1)	MCP1 YOR228C YOR50-18	2.79905e-06	2.32039e-06	2.05342e-06	6.05108e-06	4.84355e-06	5.15217e-06	0.00266687	1.16167
Q12287	Cytochrome c oxidase copper chaperone	COX17 YLL009C L1343	1.03838e-06	1.0864e-06	1.50539e-06	2.73876e-06	2.46719e-06	2.15354e-06	0.0108466	1.01957
Q12355	Cell wall mannoprotein PST1 (Haze protective factor 2) (Protoplast secreted protein 1)	PST1 HPF2 YDR055W D4214 YD9609.09	8.52897e-06	8.6085e-06	7.92664e-06	2.72727e-05	2.4976e-05	2.5324e-05	7.58968e-06	1.62993
Q12443	Reticulon-like protein 2	RTN2 YDL204W D1062	6.82196e-05	8.29713e-05	7.0762e-05	0.000205953	0.000153415	0.000157184	0.00316962	1.21866
Q12461	Serine/threonine-protein phosphatase 2A activator 2 (EC 5.2.1.8) (Peptidyl-prolyl cis-trans isomerase PTPA-2) (PPIase PTPA-2) (Rotamase PTPA-2) (Phosphotyrosyl phosphatase activator 2)	RRD2 NOH1 YPA2 YPL152W	3.39927e-06	4.09723e-06	4.01024e-06	8.96011e-06	6.21646e-06	9.46062e-06	0.0169731	1.09836
Q12482	Mitochondrial aspartate-glutamate transporter AGC1 (Aspartate-glutamate carrier 1)	AGC1 YPR021C YP9367.01C	1.08004e-05	1.20982e-05	1.58733e-05	2.31924e-05	2.48209e-05	3.25168e-05	0.00910963	1.05452
Q12497	Protein FMP16, mitochondrial (Found in mitochondrial proteome protein 16)	FMP16 YDR070C	0.000139442	0.000157882	0.000135289	0.000337377	0.000252034	0.000366294	0.0109835	1.14349
Q12523	WD repeat-containing protein YPL247C	YPL247C	5.79787e-06	6.54108e-06	6.63675e-06	1.44332e-05	1.10816e-05	1.34275e-05	0.00372756	1.03718
Q2V2P2	Uncharacterized protein YKL065W-A	YKL065W-A	1.81344e-05	1.94932e-05	2.25579e-05	9.65967e-05	6.329e-05	8.69567e-05	0.00237226	2.03611
Q2V2P9	Cytochrome c oxidase subunit 26, mitochondrial	COX26 YDR119W-A	4.66781e-05	3.90772e-05	5.40698e-05	0.000104728	9.85768e-05	0.000122251	0.00276336	1.21928
Q3E841	Uncharacterized protein YNR034W-A	YNR034W-A	0.000187242	0.000210148	0.000169854	0.00039655	0.000322516	0.000445504	0.0052188	1.03776
Q99325	Autophagy-related protein 40	ATG40 YOR152C O3536	1.6781e-06	1.97992e-06	2.19342e-06	4.90721e-06	4.30693e-06	4.88575e-06	0.00187924	1.26882

## Sheet: T_0h
Upregulated proteins												Downregulated proteins
Entry	protein_name	gene_name	S1_0	S2_0	S3_0	T1_0	T2_0	T3_0	p.value	log2.FC		Entry	protein_name	gene_name	S1_0	S2_0	S3_0	T1_0	T2_0	T3_0	p.value	log2.FC
P09368	Proline dehydrogenase, mitochondrial (EC 1.5.5.2) (Proline oxidase)	PUT1 YLR142W L3170 L9606.2	1.26215e-05	1.642e-05	1.58178e-05	3.02239e-05	4.81718e-05	3.33611e-05	0.00999909	1.31688		P13130	Sporulation-specific wall maturation protein	SPS100 YHR139C	3.06621e-05	2.13916e-05	1.88325e-05	6.20176e-06	5.03788e-06	8.78125e-06	0.00449273	-1.824
P25641	Putative lipase ATG15 (EC 3.1.1.3) (Autophagy-related protein 15) (Cytoplasm to vacuole targeting protein 17)	ATG15 AUT5 CVT17 YCR068W YCR68W	1.18695e-05	4.40257e-05	1.47432e-05	0.000103125	8.32708e-05	0.000192253	0.027538	2.42234		P16522	Anaphase-promoting complex subunit CDC23 (Cell division control protein 23)	CDC23 YHR166C	6.32496e-07	1.45926e-06	9.53509e-07	2.62887e-07	5.24519e-07	2.9847e-07	0.0344301	-1.48771
P38877	Chromosome transmission fidelity protein 8	CTF8 YHR191C	1.92746e-06	2.94142e-06	2.48254e-06	5.18498e-06	5.12823e-06	4.95301e-06	0.0248805	1.05425		P22516	ATP-dependent DNA helicase CHL1 (EC 3.6.4.12) (Chromosome loss protein 1) (Chromosome transmission fidelity protein 1)	CHL1 CTF1 YPL008W YP8132.05	1.58605e-05	8.86465e-06	8.69126e-06	5.97844e-06	4.24999e-06	4.8099e-06	0.0411566	-1.15191
P47107	Uncharacterized protein YJR039W	YJR039W J1614	1.01682e-05	8.97196e-06	5.506e-06	2.32378e-05	3.53654e-05	3.45581e-05	0.00574391	1.91837		P25362	Protein PET18	PET18 HIT2 YCR020C YCR20C	5.59746e-06	4.35809e-06	6.41752e-06	1.8864e-06	1.83729e-06	2.48258e-06	0.00315117	-1.39953
P53289	Protein phosphatase type 2A regulatory subunit RTS3	RTS3 YGR161C	1.3746e-06	1.95316e-06	1.83184e-06	4.36475e-06	4.87674e-06	5.85954e-06	0.00177339	1.54932		P32833	Origin recognition complex subunit 2 (Origin recognition complex 71 kDa subunit)	ORC2 RRR1 SIR5 YBR060C YBR0523	6.07662e-06	3.87298e-06	1.01922e-05	2.4151e-06	1.03755e-06	2.65119e-06	0.0433009	-1.7224
P53904	Tubulin-specific chaperone B (Alpha-tubulin formation protein 1) (Tubulin-folding cofactor B)	ALF1 YNL148C N1201 N1777	2.07689e-06	1.73822e-06	3.10565e-06	1.67282e-05	5.36321e-06	1.44633e-05	0.0303888	2.40105		P32836	GTP-binding nuclear protein GSP2/CNR2	GSP2 CNR2 YOR185C	5.45756e-06	5.12625e-06	6.18378e-06	1.70883e-06	1.3323e-06	1.91471e-06	0.00204333	-1.75847
												P33315	Transketolase 2 (TK 2) (EC 2.2.1.1)	TKL2 YBR117C YBR0912	6.78363e-05	7.31117e-05	6.52505e-05	1.71672e-05	3.16736e-05	2.69476e-05	0.0269083	-1.44398
												P38361	Phosphate permease PHO89 (Na(+)/Pi cotransporter PHO89)	PHO89 ITN1 YBR296C YBR2113	9.03858e-06	1.05818e-05	1.34908e-05	3.82336e-06	5.37718e-06	3.80328e-06	0.00462747	-1.34838
												P38863	Spindle pole body component SPC97	SPC97 YHR172W	2.49802e-05	2.30176e-05	3.77473e-05	1.33783e-05	1.68412e-05	1.19321e-05	0.0248705	-1.02447
												P39932	Sugar transporter STL1	STL1 YDR536W D9719.39	1.22773e-05	1.38904e-05	1.87767e-05	6.23686e-06	7.12255e-06	6.65748e-06	0.0174932	-1.16692
												P40476	Pheromone-regulated membrane protein 5	PRM5 YIL117C	2.65577e-07	5.176e-07	3.84876e-07	5.37212e-11	5.51075e-11	5.68405e-11	0.000439952	-12.7835
												P46955	Beta-glucosidase-like protein NCA3, mitochondrial	NCA3 YJL116C J0748	1.24062e-06	8.95719e-07	1.36247e-06	1.27945e-08	5.6324e-11	5.80952e-11	0.0454987	-8.08236
												P47190	Dolichyl-phosphate-mannose--protein mannosyltransferase 3 (EC 2.4.1.109)	PMT3 YOR321W O6148	2.19301e-05	3.69477e-05	2.4074e-05	1.14487e-05	1.35225e-05	1.53867e-05	0.0299979	-1.03942
												P53146	Protein transport protein USE1 (SNARE-like tail-anchored protein 1) (Unconventional SNARE in the endoplasmic reticulum protein 1)	USE1 SLT1 YGL098W	3.58538e-06	6.02346e-06	7.08702e-06	1.9541e-06	2.62314e-06	3.26347e-06	0.0489385	-1.09043
												P53322	High-affinity nicotinic acid transporter (Nicotinic acid permease)	TNA1 YGR260W	2.23e-06	2.34824e-06	3.55114e-06	5.65926e-07	1.33842e-06	5.19557e-07	0.0334549	-1.74581
												Q06567	ABC1 family protein MCP2 (MDM10-complementing protein 2) (MIOREX complex component 13) (Mitochondrial organization of gene expression protein 13)	MCP2 MRX13 YLR253W L9672.2	1.48062e-05	1.35621e-05	1.88951e-05	7.22685e-06	8.82461e-06	5.78196e-06	0.00869224	-1.11418
												Q08651	Probable oxidoreductase ENV9 (EC 1.1.1.-) (Late endosome and vacuole interface protein 9)	ENV9 YOR246C	7.45866e-05	4.54078e-05	6.31537e-05	2.74864e-05	1.99717e-05	2.31193e-05	0.00879972	-1.37573
												Q08970	Mitochondrial metal transporter 2	MMT2 MFT2 YPL224C	8.70681e-05	9.89248e-05	0.000127472	3.33982e-05	5.32217e-05	5.97027e-05	0.0278484	-1.09915
												Q12082	Uncharacterized protein YDL157C, mitochondrial	YDL157C D1533	9.3718e-06	4.83709e-06	7.24176e-06	2.58473e-06	1.84793e-06	4.20712e-06	0.0408508	-1.31195
												Q12142	Autophagy-related protein 9 (Cytoplasm to vacuole targeting protein 7)	ATG9 APG9 AUT9 CVT7 YDL149W D1560	1.7706e-05	1.51013e-05	1.96928e-05	6.15199e-06	7.10911e-06	1.07265e-05	0.0248299	-1.13003

## Sheet: MT_0h
Upregulated proteins												Downregulated proteins
Entry	protein_name	gene_name	S1_0	S2_0	S3_0	MT1_0	MT2_0	MT3_0	p.value	log2.FC		Entry	protein_name	gene_name	S1_0	S2_0	S3_0	MT1_0	MT2_0	MT3_0	p.value	log2.FC
O14464	Large ribosomal subunit protein bL36m (54S ribosomal protein RTC6, mitochondrial) (Restriction of telomere capping protein 6) (Translation associated element 4)	RTC6 TAE4 YPL183W-A YPL183BW	2.12937e-06	2.38045e-06	3.29402e-06	5.95296e-06	6.52357e-06	4.35158e-06	0.0127356	1.10862		P07262	NADP-specific glutamate dehydrogenase 1 (NADP-GDH 1) (EC 1.4.1.4) (NADP-dependent glutamate dehydrogenase 1)	GDH1 DHE4 URE1 YOR375C	0.00120787	0.00111097	0.00128245	0.000777037	0.000483356	0.000481694	0.0348683	-1.0477
P00175	L-lactate dehydrogenase (cytochrome) (EC 1.1.2.3) (Cytochrome b2) (Flavocytochrome b2) (FCB2) (L-lactate ferricytochrome c oxidoreductase) (L-LCR)	CYB2 YML054C YM9958.08C	8.24976e-05	0.000114151	0.000107019	0.000199372	0.0003038	0.000301485	0.00650627	1.40588		P19145	General amino-acid permease GAP1	GAP1 YKR039W	1.01586e-05	1.19614e-05	1.47667e-05	3.02806e-06	4.94988e-06	6.52996e-06	0.0324394	-1.34626
P00401	Cytochrome c oxidase subunit 1 (EC 7.1.1.9) (Cytochrome c oxidase polypeptide I)	COX1 OXI3 Q0045	6.93072e-05	7.69357e-05	8.14118e-05	0.000167318	0.000257615	0.000198112	0.00864792	1.45249		P21192	Metallothionein expression activator	ACE2 YLR131C L3123 L9606.10	0.00019163	0.000518036	0.000341787	3.79376e-05	8.38805e-05	3.68853e-05	0.00882944	-2.72798
P00410	Cytochrome c oxidase subunit 2 (EC 7.1.1.9) (Cytochrome c oxidase polypeptide II)	COX2 OXI1 Q0250	0.000151682	0.000170952	0.000166607	0.000266217	0.000434288	0.000449353	0.0342791	1.23284		P24031	Constitutive acid phosphatase (EC 3.1.3.2)	PHO3 YBR092C YBR0813	1.84907e-05	1.67249e-05	1.67283e-05	7.24126e-06	5.78372e-06	1.11482e-05	0.0493966	-1.10355
P00424	Cytochrome c oxidase subunit 5A, mitochondrial (Cytochrome c oxidase polypeptide Va)	COX5A YNL052W N2474 YNL2474W	0.000232658	0.000227651	0.000227324	0.000463372	0.000584593	0.000611146	0.00910691	1.2707		P25353	Ectonucleotide pyrophosphatase/phosphodiesterase 1 (E-NPP 1) [Includes: Alkaline phosphodiesterase 1 (EC 3.1.4.1); Nucleotide pyrophosphatase (NPPase) (EC 3.6.1.9) (Nucleotide diphosphatase)]	NPP1 YCR026C YCR246 YCR26C	1.80092e-05	1.60622e-05	1.56004e-05	6.1834e-06	7.18615e-06	6.56945e-06	0.000122767	-1.31683
P01094	Protease A inhibitor 3 (Proteinase inhibitor I(A)3) (Proteinase yscA-inhibitor) (Saccharopepsin inhibitor)	PAI3 YMR174C YM8010.04C	9.49515e-05	9.88857e-05	8.87943e-05	0.000147548	0.000220212	0.000208178	0.0249957	1.02699		P33892	eIF-2-alpha kinase activator GCN1 (General control non-derepressible protein 1) (Translational activator GCN1)	GCN1 YGL195W G1318	0.000475914	0.000436818	0.000545664	0.00019307	0.000220592	0.00025711	0.00219363	-1.12049
P02381	Small ribosomal subunit protein uS3m (Ribosomal protein VAR1, mitochondrial)	VAR1 Q0140	1.25483e-05	1.04593e-05	1.29667e-05	3.58942e-05	3.397e-05	3.37349e-05	0.00213749	1.52597		P34240	Zinc-regulated transporter 3 (Vacuolar membrane zinc transporter)	ZRT3 YKL175W YKL640	9.11337e-06	8.08764e-06	1.04964e-05	5.95683e-06	3.65019e-06	3.04119e-06	0.0416234	-1.13082
P04039	Cytochrome c oxidase subunit 8, mitochondrial (Cytochrome c oxidase polypeptide VIII)	COX8 YLR395C L8084.14	9.46918e-05	7.81785e-05	0.000160967	0.000291726	0.000432379	0.000357043	0.0153865	1.69535		P38993	Iron transport multicopper oxidase FET3 (EC 1.16.3.1)	FET3 YMR058W YM9796.11	9.22264e-05	0.000108322	0.000147113	5.56388e-05	6.01934e-05	5.74149e-05	0.0353922	-1.00485
P04076	Argininosuccinate lyase (ASAL) (EC 4.3.2.1) (Arginosuccinase)	ARG4 YHR018C	0.000108222	7.81481e-05	9.19784e-05	0.00020431	0.00022183	0.000217133	0.00860184	1.20854		P40106	Glycerol-1-phosphate phosphohydrolase 2 (EC 3.1.3.21) ((DL)-glycerol-3-phosphatase 2) (Hyperosmolarity-responsive protein 2)	GPP2 HOR2 YER062C	0.000142996	0.000153141	0.000170308	7.70785e-05	6.4287e-05	6.18386e-05	0.000871716	-1.19878
P05150	Ornithine carbamoyltransferase (EC 2.1.3.3) (Ornithine transcarbamylase) (OTCase)	ARG3 YJL088W J0924	2.38715e-06	4.58655e-06	2.48456e-06	8.88081e-06	7.76633e-06	7.33828e-06	0.0364843	1.34251		P40214	Protein FDO1 (FKH1-interacting protein involved in donor preference)	FDO1 YMR144W YM9375.13	4.99945e-06	3.74664e-06	4.37316e-06	2.82038e-06	1.50516e-06	1.43227e-06	0.0439153	-1.18809
P06115	Catalase T (EC 1.11.1.6)	CTT1 YGR088W	4.71101e-05	6.86155e-05	3.98565e-05	0.000122077	0.000242388	0.000275281	0.0145309	2.03982		P41800	Maintenance of mitochondrial morphology protein 1 (Mitochondrial outer membrane protein MMM1) (Yeast mitochondrial escape protein 6)	MMM1 YME6 YLL006W L1357	5.58699e-06	4.91799e-06	3.737e-06	2.03351e-06	2.4469e-06	1.58207e-06	0.00790348	-1.23217
P07236	Threonine--tRNA ligase, mitochondrial (EC 6.1.1.3) (Threonyl-tRNA synthetase) (ThrRS)	MST1 YKL194C	2.44793e-05	2.61491e-05	2.6154e-05	4.73395e-05	5.65049e-05	4.9834e-05	0.00203047	1.00107		P43563	CBK1 kinase activator protein MOB2 (MPS1 binder 2) (Maintenance of ploidy protein MOB2)	MOB2 YFL034C-B YFL035C YFL035C-A	8.78279e-07	7.37468e-07	1.12775e-06	2.28702e-07	3.3889e-07	2.29695e-07	0.00233909	-1.78285
P07253	Cytochrome B pre-mRNA-processing protein 6	CBP6 YBR120C YBR0916	3.32745e-05	3.87193e-05	3.37086e-05	6.94912e-05	7.5688e-05	7.37206e-05	0.000893676	1.05026		Q06525	Pre-mRNA-splicing factor URN1 (U2-U5-U6 snRNP, RES complex and NTC-interacting pre-mRNA-splicing factor 1)	URN1 YPR152C	1.28794e-05	8.82559e-06	7.15379e-06	4.4891e-06	4.36445e-06	5.19732e-06	0.0460089	-1.03835
P07266	Mitochondrial RNA-splicing protein MRS1	MRS1 PET157 YIR021W	1.33374e-05	1.08247e-05	1.58597e-05	3.07659e-05	3.46408e-05	3.14683e-05	0.00921598	1.27534		Q08959	Phosphatidylglycerol phospholipase C (EC 3.1.4.-)	PGC1 YPL206C	4.47579e-06	4.15975e-06	3.01225e-06	1.5048e-06	1.69668e-06	2.378e-06	0.0159743	-1.06185
P08425	Phenylalanine--tRNA ligase, mitochondrial (EC 6.1.1.20) (Phenylalanyl-tRNA synthetase) (PheRS)	MSF1 YPR047W YP9499.05	1.85702e-05	1.75727e-05	1.94485e-05	5.33719e-05	4.67653e-05	4.69992e-05	0.000121856	1.40422		Q08967	Flavin carrier protein 1 (Bypass of PAM1 protein 1) (FAD transporter 1) (Heme utilization factor 1) (TRP-like ion channel protein FLC1)	FLC1 BOP1 HUF1 YPL221W	3.42069e-06	2.47496e-06	1.82996e-06	6.60151e-07	4.43967e-07	1.43686e-07	0.035919	-2.63026
P09368	Proline dehydrogenase, mitochondrial (EC 1.5.5.2) (Proline oxidase)	PUT1 YLR142W L3170 L9606.2	1.26215e-05	1.642e-05	1.58178e-05	3.46815e-05	7.78361e-05	6.90812e-05	0.0242676	2.01727		Q12288	Putative glutamine amidotransferase YLR126C (EC 2.4.2.-)	YLR126C L3105	1.25021e-05	1.50673e-05	1.93976e-05	6.87046e-06	4.01234e-06	3.41865e-06	0.0127613	-1.71549
P09435	Heat shock protein SSA3	SSA3 YBL075C YBL06.07 YBL0610	0.000113638	9.90976e-05	9.35133e-05	0.000272797	0.000456439	0.000590643	0.0195627	2.10763
P10662	Small ribosomal subunit protein mS43 (37S ribosomal protein MRP1, mitochondrial)	MRP1 YDR347W D9651.1	1.86267e-05	2.04622e-05	2.20203e-05	4.93435e-05	4.73446e-05	4.62026e-05	0.00105449	1.22545
P11325	Leucine--tRNA ligase, mitochondrial (EC 6.1.1.4) (Leucyl-tRNA synthetase) (LeuRS)	NAM2 MSL1 YLR382C L3502.6	3.13674e-05	3.08233e-05	4.22626e-05	6.96643e-05	8.76639e-05	9.89534e-05	0.00347401	1.29487
P11986	Inositol-3-phosphate synthase (MIP synthase) (EC 5.5.1.4) (Myo-inositol 1-phosphate synthase) (IPS) (MI-1-P synthase)	INO1 YJL153C J0610	4.31335e-05	6.87651e-05	6.49996e-05	0.000239658	0.000160105	0.000138606	0.0075975	1.60567
P12686	Small ribosomal subunit protein mS27 (37S ribosomal protein MRP13, mitochondrial) (Small ribosomal subunit protein mS44) (YmS-A)	MRP13 YGR084C	3.39161e-05	3.64434e-05	3.95114e-05	8.97995e-05	7.58011e-05	7.37124e-05	0.000839199	1.12309
P12687	Large ribosomal subunit protein bL27m (54S ribosomal protein L2, mitochondrial) (YMR6) (YmL2)	MRP7 MRPL2 YNL005C N2007	2.06828e-05	2.02609e-05	2.24334e-05	6.05385e-05	5.76755e-05	5.30994e-05	4.89164e-05	1.43461
P13130	Sporulation-specific wall maturation protein	SPS100 YHR139C	3.06621e-05	2.13916e-05	1.88325e-05	4.70727e-05	5.65513e-05	8.39709e-05	0.0133528	1.40404
P14063	Large ribosomal subunit protein mL60 (54S ribosomal protein L31, mitochondrial) (YmL31)	MRPL31 YKL138C	3.73392e-06	2.43811e-06	2.97162e-06	7.31442e-06	7.06998e-06	5.93195e-06	0.00983676	1.1518
P14065	Glycerol 2-dehydrogenase (NADP(+)) (EC 1.1.1.156) (Galactose-inducible crystallin-like protein 1)	GCY1 GCY YOR120W O31567 YOR3269W	0.000120192	0.000176984	0.000170814	0.000388857	0.00040794	0.000397191	0.0155169	1.35124
P14905	Cytochrome B translational activator protein CBS2	CBS2 CBP7 YDR197W YD9346.08	3.91202e-06	4.38775e-06	4.56245e-06	9.70454e-06	7.71512e-06	8.58618e-06	0.00158584	1.0157
P14908	Mitochondrial transcription factor 1 (EC 2.1.1.-) (Mitochondrial transcription factor mtTFB) (Mitochondrial-specificity factor) (RF1023)	MTF1 YMR228W YM9959.10	9.78234e-07	1.40116e-06	2.30733e-06	5.66633e-06	6.03125e-06	6.00794e-06	0.0298378	1.91755
P15179	Aspartate--tRNA ligase, mitochondrial (EC 6.1.1.12) (Aspartyl-tRNA synthetase) (AspRS)	MSD1 YPL104W LPG5W	2.59613e-05	2.46868e-05	2.88509e-05	4.94233e-05	6.41742e-05	6.29219e-05	0.0032627	1.15082
P15202	Peroxisomal catalase A (EC 1.11.1.6)	CTA1 YDR256C YD9320A.06C	8.14274e-05	0.000130468	0.000124798	0.000200824	0.00032385	0.000366557	0.0165469	1.40436
P15424	ATP-dependent RNA helicase MSS116, mitochondrial (EC 3.6.4.13)	MSS116 YDR194C YD9346.05C	8.09292e-05	6.62943e-05	7.11597e-05	0.000159414	0.000175458	0.000172207	0.00108498	1.21535
P17558	Small ribosomal subunit protein mS26 (37S ribosomal protein PET123, mitochondrial)	PET123 YOR158W	3.00258e-05	3.04614e-05	3.16501e-05	8.21264e-05	7.22557e-05	7.33443e-05	0.000588842	1.30544
P19211	Eukaryotic translation initiation factor 5A-2 (eIF-5A-2) (Anaerobically induced protein 1) (Hypusine-containing protein HP1) (eIF-4D)	ANB1 HYP1 TIF51B YJR047C J1651	3.75411e-06	5.05754e-06	8.00279e-06	1.02651e-05	1.7452e-05	1.01279e-05	0.0457737	1.1704
P19414	Aconitate hydratase, mitochondrial (Aconitase) (EC 4.2.1.3) (Citrate hydro-lyase)	ACO1 GLU1 YLR304C L8003.22	0.00285079	0.00297652	0.00288673	0.00445964	0.00638935	0.00709743	0.0367673	1.04228
P19516	Cytochrome c oxidase assembly protein COX11, mitochondrial	COX11 YPL132W LPI13W	1.1007e-05	1.07089e-05	9.79717e-06	1.96018e-05	2.80754e-05	2.23174e-05	0.0109047	1.1513
P20457	DNA primase large subunit (DNA polymerase alpha:primase complex p58 subunit) (DNA polymerase-primase complex p58 subunit) (Pol alpha-primase complex p58 subunit) (DNA primase 58 kDa subunit)	PRI2 YKL045W YKL258	5.75564e-06	3.39159e-06	4.10052e-06	1.19868e-05	1.00702e-05	6.09338e-06	0.0479505	1.0874
P21771	Small ribosomal subunit protein uS15m (37S ribosomal protein S28, mitochondrial)	MRPS28 YDR337W D9651.3	2.40176e-05	2.92863e-05	2.74652e-05	6.52437e-05	6.18585e-05	6.003e-05	0.00160607	1.21218
P21801	Succinate dehydrogenase [ubiquinone] iron-sulfur subunit, mitochondrial (EC 1.3.5.1) (Iron-sulfur subunit of complex II) (Ip)	SDH2 SDH SDHB YLL041C	0.000299743	0.000340756	0.000333916	0.000647343	0.00097243	0.000891963	0.0111132	1.36608
P22135	Protein ATP12, mitochondrial	ATP12 YJL180C J0486	2.62985e-05	2.59185e-05	2.81771e-05	6.61968e-05	6.4358e-05	5.02385e-05	0.00759485	1.16918
P22202	Heat shock protein SSA4	SSA4 YER103W	0.000366787	0.000393775	0.000345257	0.00061964	0.000718342	0.000932287	0.01958	1.03775
P22353	Large ribosomal subunit protein bL17m (54S ribosomal protein L8, mitochondrial) (YmL8)	MRPL8 YJL063C HRD238 J1125	3.20147e-05	3.04461e-05	2.9449e-05	6.98921e-05	6.18129e-05	6.2849e-05	0.000242474	1.08188
P22768	Argininosuccinate synthase (EC 6.3.4.5) (Citrulline--aspartate ligase)	ARG1 YOL058W O1228	0.000341097	0.000245925	0.00028231	0.000692155	0.000651546	0.000658053	0.010198	1.20329
P23369	Large ribosomal subunit protein mL59 (54S ribosomal protein L25, mitochondrial) (YmL25)	MRPL25 YMR26 YGR076C	1.27237e-05	1.35109e-05	1.37236e-05	3.23297e-05	3.16913e-05	2.81438e-05	0.000400867	1.20573
P25038	Translation initiation factor IF-2, mitochondrial (IF-2(Mt)) (IF-2Mt) (IF2(mt))	IFM1 YOL023W	9.88178e-06	9.62275e-06	1.40148e-05	2.45857e-05	3.27697e-05	2.62599e-05	0.00477556	1.31877
P25039	Elongation factor G, mitochondrial (EF-Gmt) (Elongation factor G 1, mitochondrial) (mEF-G 1) (Elongation factor G1)	MEF1 YLR069C L2195	4.63814e-05	4.07782e-05	4.62176e-05	0.000112644	0.00012235	0.000132516	9.49196e-05	1.46227
P25619	30 kDa heat shock protein	HSP30 YCR021C YCR21C	5.32485e-05	4.20171e-05	4.78041e-05	0.000117504	0.000175223	0.000178678	0.00481778	1.72025
P25626	Large ribosomal subunit protein bL19m (54S ribosomal protein IMG1, mitochondrial) (Integrity of mitochondrial genome protein 1) (PetCR46)	IMG1 PETCR46 YCR046C YCR46C	4.32868e-05	3.76129e-05	3.68498e-05	8.22223e-05	8.77733e-05	8.78324e-05	0.00122723	1.13069
P25641	Putative lipase ATG15 (EC 3.1.1.3) (Autophagy-related protein 15) (Cytoplasm to vacuole targeting protein 17)	ATG15 AUT5 CVT17 YCR068W YCR68W	1.18695e-05	4.40257e-05	1.47432e-05	0.000158951	0.000102166	8.31415e-05	0.0341617	2.28497
P26370	Transcriptional activator protein UGA3	UGA3 YDL170W	6.55479e-06	8.91774e-06	8.3005e-06	2.97539e-05	2.69352e-05	2.57167e-05	0.00159475	1.79342
P27680	Ubiquinone biosynthesis O-methyltransferase, mitochondrial (3,4-dihydroxy-5-hexaprenylbenzoate methyltransferase) (DHHB methyltransferase) (DHHB-MT) (DHHB-MTase) (3-demethylubiquinol 3-O-methyltransferase) (EC 2.1.1.64) (3-demethylubiquinone-6 3-O-methyltransferase) (Hexaprenyldihydroxybenzoate methyltransferase) (Polyprenyldihydroxybenzoate methyltransferase) (EC 2.1.1.114)	COQ3 YOL096C HRF316	3.641e-05	2.68787e-05	3.15785e-05	5.94318e-05	6.56204e-05	7.21651e-05	0.00379256	1.0558
P27796	3-ketoacyl-CoA thiolase, peroxisomal (EC 2.3.1.16) (Acetyl-CoA acyltransferase) (Beta-ketothiolase) (Peroxisomal 3-oxoacyl-CoA thiolase)	POT1 FOX3 POX3 YIL160C	0.000102356	0.000148788	0.000108116	0.000360028	0.00052838	0.000480049	0.00122694	1.92945
P27929	Small ribosomal subunit protein uS4m (37S ribosomal protein NAM9, mitochondrial) (Nuclear accommodation of mitochondria protein 9)	NAM9 MNA6 YNL137C N1211 N1840	2.25907e-05	2.25001e-05	2.18316e-05	4.67368e-05	5.36956e-05	5.76824e-05	0.00419535	1.24041
P28003	SWIRM domain-containing protein FUN19	FUN19 YAL034C	3.2869e-05	3.4475e-05	3.02174e-05	6.26935e-05	9.00133e-05	9.47966e-05	0.0137673	1.34307
P28239	Inorganic pyrophosphatase, mitochondrial (EC 3.6.1.1) (Pyrophosphate phospho-hydrolase) (PPase)	PPA2 IPP2 YMR267W YM8156.09	3.36682e-05	3.22076e-05	4.32207e-05	9.02218e-05	8.4378e-05	7.73332e-05	0.00417964	1.20743
P28319	Cell wall protein CWP1 (Glycoprotein GP40)	CWP1 YKL096W YJU1 YKL443	7.03591e-06	1.32067e-05	1.2012e-05	1.94466e-05	2.64302e-05	2.04242e-05	0.0439454	1.03953
P28627	Mitochondrial inner membrane protease subunit 1 (EC 3.4.21.-)	IMP1 PET2858 YMR150C YM9375.20C	1.42618e-05	3.77847e-06	7.31664e-06	5.99676e-05	6.06562e-05	5.39148e-05	0.0316154	2.7831
P28778	Small ribosomal subunit protein bS6m (37S ribosomal protein MRP17, mitochondrial) (YmS16)	MRP17 YKL003C	1.60936e-05	2.13595e-05	2.0012e-05	3.92834e-05	4.50964e-05	4.15536e-05	0.00441409	1.1319
P31334	Large ribosomal subunit protein uL3m (54S ribosomal protein L9, mitochondrial) (YmL9)	MRPL9 YGR220C G8520	4.55668e-05	4.54094e-05	4.61534e-05	9.52336e-05	9.56895e-05	8.88989e-05	0.000727655	1.02897
P32048	Lysine--tRNA ligase, mitochondrial (EC 6.1.1.6) (Lysyl-tRNA synthetase) (LysRS)	MSK1 YNL073W N2364	9.99553e-05	8.18664e-05	0.000103648	0.000181822	0.000196555	0.00019322	0.006411	1.00166
P32191	Glycerol-3-phosphate dehydrogenase, mitochondrial (GPD-M) (GPDH-M) (EC 1.1.5.3)	GUT2 YIL155C	0.000324876	0.000292612	0.000340104	0.000606516	0.000689361	0.000747357	0.000850623	1.09337
P32387	Large ribosomal subunit protein uL23m (54S ribosomal protein L41, mitochondrial) (YmL41)	MRP20 MRPL41 YDR405W D9509.23	3.1264e-05	2.90764e-05	2.71043e-05	7.86162e-05	7.70962e-05	6.34325e-05	0.000932525	1.32544
P32388	Large ribosomal subunit protein mL61 (54S ribosomal protein MRP49, mitochondrial)	MRP49 YKL167C YKL631	9.93846e-06	1.20019e-05	1.17219e-05	2.47078e-05	2.48856e-05	2.3913e-05	0.00428479	1.12674
P32448	Anti-silencing protein 2	ASF2 YDL197C D1219	7.76091e-06	3.85478e-06	5.61512e-06	1.05312e-05	1.60305e-05	1.08343e-05	0.0375126	1.11789
P32611	Large ribosomal subunit protein uL2m (54S ribosomal protein RML2, mitochondrial) (L2)	RML2 YEL050C SYGP-ORF37	0.000165468	0.00018149	0.000162326	0.000387172	0.000382696	0.000410525	0.000113764	1.21272
P32785	Methionyl-tRNA formyltransferase, mitochondrial (MtFMT) (EC 2.1.2.9)	FMT1 YBL013W YBL0311 YBL0313	4.52499e-06	6.77018e-06	5.98017e-06	1.1999e-05	1.12513e-05	1.39454e-05	0.00994225	1.10642
P32799	Cytochrome c oxidase subunit 13, mitochondrial (Cytochrome c oxidase polypeptide VIa)	COX13 YGL191W G1341	0.000259684	0.000292282	0.000268693	0.000660655	0.000858182	0.000761167	0.0015731	1.47418
P32839	Mitochondrial chaperone BCS1	BCS1 YDR375C D9481.17	1.21903e-05	1.45542e-05	1.42655e-05	5.16471e-05	4.2147e-05	3.86619e-05	0.000745875	1.69146
P32902	Small ribosomal subunit protein uS2m (37S ribosomal protein MRP4, mitochondrial)	MRP4 MRP4A YHL004W	2.21583e-05	2.23879e-05	2.91416e-05	6.55138e-05	5.97099e-05	5.73158e-05	0.00368384	1.30871
P32904	Large ribosomal subunit protein uL6m (54S ribosomal protein L6, mitochondrial) (YmL16)	MRPL6 YHR147C	3.19507e-05	3.10466e-05	2.85986e-05	8.2452e-05	7.90915e-05	7.04654e-05	0.000173578	1.34082
P33759	Small ribosomal subunit protein uS5m (37S ribosomal protein S5, mitochondrial)	MRPS5 YBR251W YBR1704	9.14984e-06	1.0543e-05	1.07518e-05	2.2973e-05	1.98924e-05	2.17588e-05	0.000404891	1.08589
P33893	Glutamyl-tRNA(Gln) amidotransferase subunit B, mitochondrial (Glu-AdT subunit B) (EC 6.3.5.-) (Cytochrome c oxidase assembly factor PET112)	PET112 YBL080C YBL0724	1.44248e-05	1.50521e-05	1.22549e-05	3.54356e-05	3.50382e-05	2.96072e-05	0.000527079	1.26195
P34230	Peroxisomal long-chain fatty acid import protein 1 (Peroxisomal ABC transporter 2)	PXA2 PAT1 YKL188C YKL741	1.11134e-06	1.32499e-06	6.18196e-07	5.28353e-06	3.78452e-06	9.82437e-06	0.00853478	2.62879
P35996	Large ribosomal subunit protein uL14m (54S ribosomal protein L38, mitochondrial) (YmL38) [Cleaved into: 54S ribosomal protein L34, mitochondrial (YmL34)]	MRPL38 MRPL34 YKL170W YKL634	6.9227e-06	6.53839e-06	8.01923e-06	1.46843e-05	1.62689e-05	1.50784e-05	0.00161484	1.09961
P36007	L-threo-3-hydroxyaspartate ammonia-lyase (EC 4.3.1.16) (L-threo-3-hydroxyaspartate dehydratase)	SRY1 YKL218C	7.86179e-07	7.59127e-07	1.09296e-06	3.55693e-06	4.47246e-06	2.37503e-06	0.00600728	1.97953
P36014	Glutathione peroxidase-like peroxiredoxin 1 (EC 1.11.1.24) (EC 1.11.1.9) (Glutathione peroxidase homolog 1) (GPx 1)	GPX1 YKL026C	5.77979e-06	7.36436e-06	6.21968e-06	2.38483e-05	3.03822e-05	2.5196e-05	0.00016209	2.03626
P36046	Mitochondrial intermembrane space import and assembly protein 40 (Mitochondrial import inner membrane translocase TIM40)	MIA40 TIM40 YKL195W	9.00293e-05	9.73111e-05	0.000106508	0.000219677	0.000240543	0.000220993	0.000399292	1.21303
P36064	COX assembly mitochondrial protein (COX biogenesis factor CMC1) (Cx9C mitochondrial COX assembly protein 1) (Mitochondrial metallochaperone-like protein CMC1)	CMC1 YKL137W	1.70136e-05	1.71183e-05	1.55501e-05	3.90224e-05	3.68941e-05	3.48733e-05	5.86608e-05	1.15703
P36516	Large ribosomal subunit protein mL44 (54S ribosomal protein L3, mitochondrial) (YmL3)	MRPL3 YMR024W YM9711.14	4.96293e-05	4.51578e-05	4.61889e-05	0.000103378	0.00010158	0.000100963	0.000753836	1.11771
P36519	Large ribosomal subunit protein uL5m (54S ribosomal protein L7, mitochondrial) (YmL5) (YmL7)	MRPL7 YDR237W YD8419.04	1.77283e-05	1.5788e-05	1.88885e-05	3.95865e-05	4.38826e-05	4.31448e-05	0.00043187	1.27266
P36520	Large ribosomal subunit protein uL15m (54S ribosomal protein L10, mitochondrial) (YmL10/YmL18)	MRPL10 MRPL18 YNL284C N0580	5.98188e-05	4.84692e-05	4.71841e-05	0.000115693	0.000119459	0.000115316	0.00725944	1.17263
P36521	Large ribosomal subunit protein uL10m (54S ribosomal protein L11, mitochondrial) (YmL11)	MRPL11 YDL202W D1070	1.31487e-05	1.53417e-05	1.48877e-05	3.19428e-05	3.12416e-05	3.34861e-05	0.000957154	1.15611
P36523	Large ribosomal subunit protein mL57 (54S ribosomal protein L15, mitochondrial) (YmL15)	MRPL15 YLR312W-A YLR312BW	2.05449e-05	2.20937e-05	2.47498e-05	5.21164e-05	5.18779e-05	4.83975e-05	0.00126709	1.17721
P36526	Large ribosomal subunit protein mL41 (54S ribosomal protein L27, mitochondrial) (YmL27)	MRPL27 YBR282W YBR2019	1.20162e-05	1.25125e-05	1.21821e-05	2.86788e-05	2.72602e-05	2.90701e-05	2.00897e-05	1.21141
P36527	Large ribosomal subunit protein mL40 (54S ribosomal protein L28, mitochondrial) (YmL28)	MRPL28 YDR462W D8035.6	3.07424e-05	3.64162e-05	3.6739e-05	8.06634e-05	9.6486e-05	7.6628e-05	0.00071006	1.2884
P36528	Large ribosomal subunit protein mL46 (54S ribosomal protein L17, mitochondrial) (YmL17/YmL30)	MRPL17 MRPL30 YNL252C N0864	1.53326e-05	1.57241e-05	1.6847e-05	4.66532e-05	4.56942e-05	4.01391e-05	0.00020073	1.46764
P36531	Large ribosomal subunit protein bL31m (54S ribosomal protein L36, mitochondrial) (YmL36)	MRPL36 YBR122C YBR0918	5.07814e-05	5.9646e-05	5.14679e-05	0.000133826	0.000131601	0.000115441	0.000264688	1.23423
P36532	Large ribosomal subunit protein mL54 (54S ribosomal protein L37, mitochondrial) (YmL37)	MRPL37 YBR268W YBR1736A	1.38926e-06	2.60351e-06	2.478e-06	5.9161e-06	5.09787e-06	5.13244e-06	0.0360914	1.3192
P36533	Large ribosomal subunit protein bL33m (54S ribosomal protein L39, mitochondrial) (YmL39)	MRPL39 YML009C YM9571.09C	6.5677e-06	6.69996e-06	6.54265e-06	1.25425e-05	1.49583e-05	1.32127e-05	0.00459088	1.03925
P36534	Large ribosomal subunit protein uL24m (54S ribosomal protein L40, mitochondrial) (YmL40)	MRPL40 YPL173W	1.99054e-05	1.95176e-05	2.11439e-05	4.42694e-05	4.10382e-05	4.31796e-05	2.25265e-05	1.08502
P37267	Assembly factor CBP4 (Cytochrome b mRNA-processing protein 4)	CBP4 YGR174C G7122	1.11697e-05	1.20199e-05	1.28726e-05	3.11751e-05	4.57777e-05	3.78696e-05	0.00452879	1.67084
P38064	Large ribosomal subunit protein uL16m (54S ribosomal protein L16, mitochondrial) (YmL47)	MRPL16 RML16 YBL038W YBL0411	7.43276e-06	7.58158e-06	5.997e-06	1.71236e-05	1.78446e-05	2.50068e-05	0.00351619	1.51319
P38120	Small ribosomal subunit protein uS9m (37S ribosomal protein S9, mitochondrial)	MRPS9 YBR146W YBR1123	2.79653e-05	2.77444e-05	3.00404e-05	7.03489e-05	7.07775e-05	6.71913e-05	3.00501e-05	1.28057
P38175	Small ribosomal subunit protein bS21m (37S ribosomal protein MRP21, mitochondrial)	MRP21 MRP50 YBL090W YBL0702	1.82526e-05	1.81414e-05	1.63247e-05	4.18528e-05	4.81562e-05	4.17289e-05	0.000160284	1.32128
P38202	UPF0642 protein YBL028C	YBL028C YBL0423	1.99237e-07	2.04888e-07	3.32348e-07	1.08767e-06	2.11539e-06	5.48491e-07	0.0444362	2.34878
P38300	Inner membrane mitoribosome receptor MBA1, mitochondrial (Multi-copy bypass of AFG3 protein)	MBA1 YBR185C YBR1307	4.79319e-05	6.20237e-05	6.15124e-05	0.000105164	0.000117504	0.000128046	0.00344407	1.03236
P38705	Serine--tRNA ligase, mitochondrial (EC 6.1.1.11) (Digs into agar protein 4) (Seryl-tRNA synthetase) (SerRS) (Seryl-tRNA(Ser) synthetase)	DIA4 YHR011W	5.28175e-05	4.24321e-05	5.54241e-05	0.00014655	0.000145488	0.000134607	0.00312479	1.50161
P38771	Ribosome-recycling factor, mitochondrial (RRF) (Ribosome-releasing factor, mitochondrial)	RRF1 FIL1 KIM4 YHR038W	2.13475e-05	2.45141e-05	1.97714e-05	4.82834e-05	5.26171e-05	5.15939e-05	0.00196057	1.21626
P38824	Cytochrome c oxidase-assembly factor COX23, mitochondrial	COX23 YHR116W	5.63859e-06	6.01114e-06	6.69479e-06	1.21909e-05	1.45152e-05	1.10618e-05	0.00304708	1.04181
P38828	Protein LSM12 (Sm-like protein 12)	LSM12 YHR121W	4.33104e-05	5.79543e-05	6.79544e-05	0.000119157	0.000131215	0.000109148	0.0172836	1.08718
P38887	Uncharacterized protein YHR202W	YHR202W	6.51066e-05	5.96662e-05	7.09302e-05	0.000107278	0.000157428	0.000137384	0.0128854	1.03885
P38988	Mitochondrial GTP/GDP carrier protein 1	GGC1 SHM1 YHM1 YDL198C D1214	4.83508e-05	4.47664e-05	4.97644e-05	0.000103351	0.000100785	9.39832e-05	7.06734e-05	1.06107
P39708	NADP-specific glutamate dehydrogenase 2 (NADP-GDH 2) (EC 1.4.1.4) (NADP-dependent glutamate dehydrogenase 2)	GDH3 YAL062W FUN51	0.000177477	0.000148118	0.000161386	0.000261277	0.000328329	0.000411533	0.0210916	1.03971
P40033	Small ribosomal subunit protein bS18m (37S ribosomal protein RSM18, mitochondrial)	RSM18 YER050C	1.93434e-05	1.83386e-05	1.90079e-05	4.22995e-05	3.89138e-05	3.84149e-05	0.000204107	1.07739
P40036	GLC7-interacting protein 2	GIP2 YER054C	0.000235826	0.000267072	0.000356152	0.00085531	0.00106763	0.000980391	0.00284971	1.7569
P40098	Uncharacterized mitochondrial membrane protein FMP10	FMP10 YER182W	1.80311e-05	2.81999e-05	2.65706e-05	6.62546e-05	7.4747e-05	8.51561e-05	0.00539308	1.63529
P40168	Uncharacterized protein YNL195C	YNL195C N1390	2.13912e-05	2.57074e-05	2.38949e-05	3.50759e-05	5.48696e-05	6.18053e-05	0.0410255	1.09594
P40188	Respiratory growth induced protein 2	RGI2 YIL057C	1.94891e-05	2.85784e-05	1.78441e-05	9.39855e-05	0.000121133	0.000142921	0.000965218	2.44151
P40358	DnaJ-like chaperone JEM1 (DnaJ-like protein of the ER membrane 1)	JEM1 KAR8 YJL073W HRC558 J1083	0.000100808	0.000118042	0.000126569	0.000270492	0.000305886	0.000274656	0.00100968	1.30087
P40364	Mitochondrial peculiar membrane protein 1	MPM1 YJL066C HRE252 J1111	3.86883e-05	5.45634e-05	5.15808e-05	0.000138316	0.000151788	0.000148573	0.0060687	1.59877
P40491	ATP synthase assembly factor FMC1, mitochondrial (Formation of mitochondrial complexes protein 1)	FMC1 YIL098C	1.92873e-05	1.96931e-05	1.82976e-05	4.22402e-05	4.41459e-05	4.27146e-05	3.26145e-05	1.17244
P40496	Small ribosomal subunit protein mS23 (37S ribosomal protein S25, mitochondrial)	RSM25 YIL093C	1.89878e-05	2.49333e-05	2.41589e-05	5.50822e-05	5.76774e-05	5.78327e-05	0.00700675	1.32525
P40513	Mitochondrial acidic protein MAM33	MAM33 YIL070C	0.000146447	0.00014522	0.000135589	0.000383557	0.000370389	0.000356408	9.31425e-06	1.37785
P40858	Large ribosomal subunit protein bL21m (54S ribosomal protein L49, mitochondrial) (YmL49)	MRPL49 YJL096W J0904	1.04615e-05	1.31367e-05	1.24758e-05	2.95791e-05	3.46656e-05	3.03971e-05	0.00057884	1.39152
P40968	Pre-mRNA-processing factor 17 (Cell division control protein 40)	CDC40 PRP17 SLU4 XRS2 YDR364C D9481.11	1.26286e-05	1.49468e-05	1.39973e-05	5.6161e-05	7.97327e-05	2.82505e-05	0.0483491	1.98126
P42847	Small ribosomal subunit protein uS11m (37S ribosomal protein S18, mitochondrial) (YmS18)	MRPS18 YNL306W N0397	1.52559e-05	1.89229e-05	1.99306e-05	4.33682e-05	4.61445e-05	4.45433e-05	0.00596692	1.30889
P46943	Translation factor GUF1, mitochondrial (EC 3.6.5.-) (Elongation factor 4 homolog) (EF-4) (GTPase GUF1) (Ribosomal back-translocase)	GUF1 YLR289W L8003.7	7.07917e-06	8.82901e-06	1.14401e-05	2.3131e-05	1.52007e-05	2.55967e-05	0.0168372	1.22501
P47015	Altered inheritance of mitochondria protein 23, mitochondrial	AIM23 YJL131C J0682	8.10351e-06	9.04405e-06	1.08446e-05	2.24305e-05	1.70715e-05	1.7839e-05	0.00393164	1.03455
P47052	Succinate dehydrogenase [ubiquinone] flavoprotein subunit 2, mitochondrial (EC 1.3.5.1) (Flavoprotein subunit of complex II) (FP) (SDH1b)	YJL045W J1194	3.45262e-06	1.67427e-05	2.95597e-06	2.15538e-05	9.11795e-05	0.000109965	0.03483	3.26592
P47085	MEMO1 family protein MHO1 (Memo-homolog 1)	MHO1 YJR008W J1431 YJR83.9	4.88457e-05	5.67872e-05	6.40516e-05	0.000171489	0.000187438	0.000188094	0.0016673	1.68874
P47107	Uncharacterized protein YJR039W	YJR039W J1614	1.01682e-05	8.97196e-06	5.506e-06	2.99607e-05	2.67542e-05	3.51623e-05	0.00976971	1.89834
P47127	Altered inheritance of mitochondria protein 24, mitochondrial (Found in mitochondrial proteome protein 26)	AIM24 FMP26 YJR080C J1847	2.62247e-05	2.76081e-05	3.22256e-05	5.91573e-05	5.61535e-05	5.83441e-05	0.00523459	1.01284
P47140	Altered inheritance rate of mitochondria protein 25	AIM25 YJR100C J1946	1.85142e-06	4.05984e-06	4.45217e-06	1.05537e-05	1.10047e-05	6.93072e-06	0.0426889	1.45891
P47141	Small ribosomal subunit protein mS42 (37S ribosomal protein S26, mitochondrial)	RSM26 YJR101W J1952	3.01846e-05	2.71077e-05	3.08251e-05	8.35085e-05	8.36658e-05	7.52157e-05	4.99647e-05	1.45983
P47150	Small ribosomal subunit protein uS7m (37S ribosomal protein S7, mitochondrial)	RSM7 YJR113C J2020	2.38596e-05	2.2951e-05	2.10363e-05	5.21361e-05	5.02773e-05	4.80758e-05	0.000177211	1.14931
P48237	Mitochondrial group I intron splicing factor CCM1 (COB and COX1 mRNA maturation protein 1) (Required for respiratory growth protein 2)	CCM1 DMR1 RRG2 YGR150C G6642	1.49934e-05	2.57704e-05	3.09348e-05	5.4582e-05	6.67579e-05	5.02743e-05	0.0388743	1.25915
P48527	Tyrosine--tRNA ligase, mitochondrial (EC 6.1.1.1) (Tyrosyl-tRNA synthetase) (TyrRS)	MSY1 YPL097W LPG11W	9.68055e-06	9.569e-06	1.21911e-05	2.01947e-05	2.38508e-05	2.02395e-05	0.00264272	1.03185
P50087	MICOS subunit MIC26 (Mitochondrial contact site complex 29 kDa subunit) (Mitochondrial inner membrane organization component of 27 kDa) (Mitochondrial organizing structure protein 2) (MitOS2)	MIC26 MCS29 MIO27 MOS2 YGR235C G8575	1.91407e-05	2.9656e-05	3.21995e-05	5.74404e-05	6.11541e-05	4.36696e-05	0.0276283	1.00242
P50263	Protein SIP18	SIP18 YMR175W YM8010.05	1.48271e-05	1.86245e-05	1.61468e-05	5.41693e-05	9.52102e-05	0.000104844	0.0103478	2.35773
P51998	Large ribosomal subunit protein uL4m (54S ribosomal protein YmL6, mitochondrial)	YML6 YML025C	0.00218486	0.00216549	0.00240939	0.00545183	0.00542019	0.005067	7.97781e-05	1.23752
P53140	RNA-binding protein RMD9, mitochondrial (Dodecamer binding protein) (DBP) (Required for meiotic nuclear division protein 9)	RMD9 YGL107C G3075	0.000139227	0.000123823	0.000144793	0.000284415	0.000332341	0.00031446	0.000228781	1.1911
P53163	Large ribosomal subunit protein bL12m (54S ribosomal protein L12, mitochondrial) (Mitochondrial-nucleoid protein 1)	MNP1 MRPL12 YGL068W	5.39144e-06	3.47042e-06	3.7519e-06	9.45373e-06	1.07305e-05	9.58544e-06	0.0167868	1.23884
P53212	Probable transcriptional regulatory protein HAH1	YGR021W	1.16404e-05	1.33281e-05	1.25953e-05	3.0761e-05	3.37747e-05	2.88844e-05	0.000126433	1.31439
P53289	Protein phosphatase type 2A regulatory subunit RTS3	RTS3 YGR161C	1.3746e-06	1.95316e-06	1.83184e-06	4.94061e-06	7.07164e-06	4.79855e-06	0.00220605	1.70406
P53292	Small ribosomal subunit protein mS45 (37S ribosomal protein S35, mitochondrial)	MRPS35 YGR165W	2.3335e-05	2.67697e-05	2.52783e-05	7.19897e-05	6.93389e-05	6.99394e-05	0.000713194	1.48676
P53297	PAB1-binding protein 1 (Poly(A)-binding protein-binding protein)	PBP1 MRS16 YGR178C	0.00011128	0.00010892	0.000123085	0.000239251	0.000245297	0.000242535	0.00185242	1.08271
P53305	Small ribosomal subunit protein mS33 (Mitochondrial 37S ribosomal protein S27)	RSM27 YGR215W	1.2049e-05	1.03591e-05	1.22535e-05	2.58552e-05	2.83405e-05	2.72493e-05	0.000823073	1.23249
P53732	Small ribosomal subunit protein uS12m (37S ribosomal protein S12, mitochondrial)	MRPS12 YNR036C N3298	7.23455e-06	7.49079e-06	6.48826e-06	1.46164e-05	1.75302e-05	1.37283e-05	0.00210055	1.11272
P53736	Uncharacterized protein YNR040W	YNR040W N3407	2.76136e-06	3.39304e-06	4.54924e-06	7.773e-06	7.65929e-06	8.11891e-06	0.0290575	1.1377
P53875	Large ribosomal subunit protein uL11m (54S ribosomal protein L19, mitochondrial) (YmL19)	MRPL19 YNL185C N1623	3.27484e-05	2.94658e-05	2.94879e-05	6.5431e-05	7.43212e-05	6.33803e-05	0.000329496	1.14739
P53881	Large ribosomal subunit protein uL22m (54S ribosomal protein L22, mitochondrial)	MRPL22 YNL177C N1657	5.36718e-05	5.29625e-05	5.68837e-05	0.00013913	0.000126841	0.000107216	0.00537584	1.19045
Q00711	Succinate dehydrogenase [ubiquinone] flavoprotein subunit, mitochondrial (EC 1.3.5.1) (Flavoprotein subunit of complex II) (FP)	SDH1 SDHA YKL148C YKL602	0.000718871	0.000759396	0.000756366	0.00117913	0.0018025	0.00191573	0.0362571	1.13197
Q00873	Holocytochrome-c1 synthase (EC 4.4.1.17) (Cytochrome c1 heme lyase) (CC1HL)	CYT2 YKL087C	1.65537e-05	9.74231e-06	6.71764e-06	5.01526e-05	4.19986e-05	4.7066e-05	0.0252213	2.07621
Q01163	Small ribosomal subunit protein mS29 (37S ribosomal protein S23, mitochondrial) (DAP-3)	RSM23 YGL129C G2856	6.67158e-05	7.98221e-05	7.70905e-05	0.000181087	0.000204877	0.000180116	0.000262701	1.3399
Q01217	Protein ARG5,6, mitochondrial [Cleaved into: N-acetyl-gamma-glutamyl-phosphate reductase (EC 1.2.1.38) (N-acetyl-glutamate semialdehyde dehydrogenase) (NAGSA dehydrogenase); Acetylglutamate kinase (EC 2.7.2.8) (N-acetyl-L-glutamate 5-phosphotransferase) (NAG kinase) (AGK)]	ARG5,6 YER069W	0.000603073	0.000455566	0.000570971	0.00122825	0.00108546	0.00109408	0.00530609	1.06431
Q01519	Cytochrome c oxidase subunit 12, mitochondrial (Cytochrome c oxidase polypeptide VIb)	COX12 YLR038C	0.000112252	0.000140735	0.000139371	0.000248021	0.000282473	0.000258459	0.00345356	1.00777
Q02197	N-alpha-acetyltransferase 35, NatC auxiliary subunit (Glucose repressible protein MAK10) (L-A virus GAG protein N-acetyltransferase subunit MAK10) (Maintenance of killer protein 10) (N-terminal acetyltransferase C complex subunit MAK10) (NatC complex subunit MAK10)	MAK10 NAA35 YEL053C	4.55916e-05	3.71651e-05	4.34437e-05	0.000100036	0.000100847	8.17316e-05	0.00100385	1.16312
Q02204	Large ribosomal subunit protein mL50 (54S ribosomal protein L13, mitochondrial) (YmL13)	MRPL13 YKR006C YK105	1.67995e-05	1.89162e-05	1.79044e-05	3.90225e-05	4.05317e-05	3.92118e-05	0.000670126	1.14727
Q02207	Peroxisomal hydratase-dehydrogenase-epimerase (HDE) (Multifunctional beta-oxidation protein) (MFP) [Includes: 2-enoyl-CoA hydratase (EC 4.2.1.119); (3R)-3-hydroxyacyl-CoA dehydrogenase (EC 1.1.1.n12)]	FOX2 YKR009C YK108	8.33815e-05	8.71131e-05	8.73183e-05	0.000169594	0.000188121	0.000182498	0.00027075	1.0672
Q02799	Zinc finger protein LEE1	LEE1 YPL054W	1.34553e-06	3.20182e-06	2.06886e-06	3.66485e-06	8.28222e-06	5.86848e-06	0.0442725	1.42906
Q02950	Small ribosomal subunit protein bS1m (37S ribosomal protein MRP51, mitochondrial)	MRP51 YPL118W	1.35602e-05	1.4847e-05	1.52697e-05	3.38489e-05	3.33751e-05	3.5644e-05	0.00017967	1.23586
Q03144	Pyridoxal 5'-phosphate synthase subunit SNO1 (EC 4.3.3.6) (PDX2 homolog 1) (Pdx2.1) (Pyridoxal 5'-phosphate synthase glutaminase subunit) (EC 3.5.1.2)	SNO1 YMR095C YM6543.02C	2.94795e-06	1.1566e-06	1.92825e-06	1.77432e-05	7.46091e-06	6.26319e-06	0.0195776	2.38295
Q03148	Pyridoxal 5'-phosphate synthase subunit SNZ1 (PLP synthase subunit SNZ1) (EC 4.3.3.6) (PDX1 homolog 1) (Pdx1.1) (p35)	SNZ1 YMR096W YM6543.03	9.38852e-05	0.000108315	0.000109541	0.000215853	0.00021771	0.000237673	0.00054177	1.10647
Q03201	Small ribosomal subunit protein uS10m (37S ribosomal protein S10, mitochondrial)	RSM10 YDR041W YD6888.03	1.18945e-05	1.33467e-05	1.27994e-05	2.96911e-05	3.09581e-05	3.15582e-05	0.00015398	1.27734
Q03246	Small ribosomal subunit protein uS17m (37S ribosomal protein S17, mitochondrial)	MRPS17 YMR188C YM8010.18C	2.11565e-05	2.48673e-05	2.69908e-05	5.189e-05	5.83066e-05	5.44033e-05	0.00240807	1.17271
Q03430	Small ribosomal subunit protein mS46 (37S ribosomal protein RSM28, mitochondrial)	RSM28 YDR494W	2.4949e-05	2.8584e-05	2.93004e-05	8.04095e-05	6.87025e-05	6.37111e-05	0.00060186	1.36137
Q03579	Ceramide synthase subunit LIP1 (LAG1/LAC1-interacting protein 1)	LIP1 YMR298W	3.7611e-06	2.99807e-06	3.61646e-06	6.31607e-06	7.36275e-06	7.32652e-06	0.00179628	1.01756
Q03713	Respiratory supercomplex factor 1, mitochondrial (Altered inheritance of mitochondria protein 31)	RCF1 AIM31 YML030W	9.11967e-06	8.76395e-06	9.32629e-06	1.615e-05	2.15909e-05	1.89394e-05	0.0103652	1.05872
Q03799	Small ribosomal subunit protein uS8m (37S ribosomal protein S8, mitochondrial)	MRPS8 YMR158W YM8520.07	3.20943e-05	3.15253e-05	3.18441e-05	7.13414e-05	7.60025e-05	6.84126e-05	0.00107427	1.17638
Q03976	Small ribosomal subunit protein mS35 (37S ribosomal protein S24, mitochondrial) (Mitochondrial ribosomal small subunit protein 24)	RSM24 YDR175C	2.0615e-05	2.15947e-05	2.43862e-05	5.58479e-05	5.32993e-05	5.5691e-05	0.00151499	1.30754
Q04401	Succinate dehydrogenase assembly factor 3, mitochondrial (SDH assembly factor 3) (SDHAF3) (Acetate non-utilizing protein 9)	SDH7 ACN9 YDR511W D9719.16	1.16219e-05	1.34594e-05	1.57717e-05	2.55607e-05	2.96233e-05	2.71922e-05	0.00619292	1.01179
Q04438	Stationary phase protein 4	SPG4 YMR107W YM9718.06	2.46823e-05	3.5283e-05	2.93905e-05	7.122e-05	0.000116929	0.000120942	0.00669384	1.7904
Q04598	Large ribosomal subunit protein bL34m (54S ribosomal protein L34, mitochondrial) (L34mt)	YDR115W YD9727.10	4.53026e-06	4.75759e-06	5.15276e-06	1.12734e-05	1.19187e-05	1.14511e-05	0.000385973	1.26244
Q04599	Large ribosomal subunit protein uL1m (54S ribosomal protein L1, mitochondrial)	MRPL1 YDR116C YD9727.11C	3.40198e-05	3.38559e-05	3.48602e-05	8.54054e-05	8.18669e-05	8.09373e-05	1.4694e-05	1.27262
Q04689	Altered inheritance of mitochondria protein 32	AIM32 YML050W YM9827.02	1.62749e-05	8.84133e-06	1.33232e-05	4.19363e-05	3.22928e-05	3.47487e-05	0.0154984	1.50337
Q04868	Elongator complex protein 6 (Gamma-toxin target 6) (HAT-associated protein 3)	ELP6 HAP3 TOT6 YMR312W YM9924.04	1.28444e-05	1.94246e-05	2.61439e-05	5.24204e-05	3.64319e-05	3.46212e-05	0.0429548	1.07984
Q04925	SVF1-like protein YDR222W	YDR222W	1.20915e-06	1.64201e-06	8.11913e-07	2.56751e-06	2.9325e-06	2.26219e-06	0.0477802	1.08341
Q05779	Ubiquinone biosynthesis protein COQ9, mitochondrial	COQ9 YLR201C	2.85072e-05	2.64857e-05	3.36335e-05	6.6551e-05	6.52504e-05	5.94649e-05	0.00253874	1.10978
Q06090	Large ribosomal subunit protein mL43 (54S ribosomal protein L51, mitochondrial)	MRPL51 YPR100W P8283.12	4.91911e-06	5.62078e-06	6.51156e-06	1.42058e-05	1.45021e-05	1.39117e-05	0.00666711	1.32162
Q06150	Protein BOP2 (Bypass of PAM1 protein 2)	BOP2 YLR267W	1.56445e-06	2.76811e-07	4.1719e-07	7.23337e-06	2.7819e-06	8.08861e-06	0.0285456	3.00289
Q06159	Autophagy-related protein 39	ATG39 YLR312C	1.48256e-05	1.80213e-05	1.32371e-05	3.49576e-05	4.83206e-05	3.96468e-05	0.0016873	1.41544
Q06340	Protein ESC2 (Establishes silent chromatin protein 2)	ESC2 YDR363W	4.71549e-06	6.32405e-06	1.24715e-05	5.59011e-05	5.60581e-05	3.80311e-05	0.0111298	2.67346
Q06630	Large ribosomal subunit protein mL67 (Cross-linked transcription component 1) (Mitochondrial homologous recombination protein 1)	MHR1 XTC1 YDR296W	2.12989e-05	2.33808e-05	3.12273e-05	6.97276e-05	6.01556e-05	6.21878e-05	0.00772993	1.33933
Q06668	Methyltransferase OMS1, mitochondrial (EC 2.1.1.-) (OXA1 multicopy suppressor 1)	OMS1 YDR316W	2.46443e-05	2.70183e-05	2.80593e-05	4.91441e-05	6.32106e-05	5.50845e-05	0.00277898	1.07059
Q06678	Large ribosomal subunit protein mL38 (54S ribosomal protein L35, mitochondrial) (YmL35)	MRPL35 YDR322W D9798.5	1.76684e-05	1.9422e-05	2.2523e-05	4.61731e-05	4.27228e-05	4.7754e-05	0.00225167	1.19678
Q06820	Mitochondrial distribution and morphology protein 36	MDM36 YPR083W	5.72574e-06	4.12813e-06	4.33026e-06	9.27243e-06	8.36976e-06	1.42268e-05	0.0205295	1.16788
Q06836	Arf guanine nucleotide exchange factor SYT1 (Arf-GEF SYT1) (Suppressor of YPT3 protein 1)	SYT1 YPR095C P9513.17	0.000133934	0.000108154	0.000154883	0.000766125	0.000398315	0.000383681	0.0150585	1.96341
Q07362	Protein PBP4 (PBP1-binding protein 4)	PBP4 YDL053C D2574	1.13142e-05	1.1059e-05	1.12461e-05	2.43663e-05	2.57024e-05	2.37932e-05	0.00033995	1.13554
Q08818	Meiotic sister-chromatid recombination protein 6, mitochondrial	MSC6 YOR354C	0.000150102	0.000135254	0.000138165	0.000272687	0.000297889	0.000336855	0.00160193	1.09935
Q08969	Protein GRE1 (Genes de respuesta a estres protein 1) (Hydrophilin)	GRE1 YPL223C	3.16513e-05	4.74974e-05	2.88958e-05	0.00010493	0.000190587	0.00024557	0.0100261	2.32423
Q12004	General transcription and DNA repair factor IIH subunit TFB4 (TFIIH subunit TFB4) (RNA polymerase II transcription factor B 34 kDa subunit) (RNA polymerase II transcription factor B p34 subunit) (RNA polymerase II transcription factor B subunit 4)	TFB4 YPR056W	9.29488e-07	1.46345e-06	1.7166e-06	2.3871e-06	5.48502e-06	4.60787e-06	0.0298007	1.60257
Q12106	Mitochondrial adapter protein MCP1 (MDM10-complementing protein 1)	MCP1 YOR228C YOR50-18	2.79905e-06	2.32039e-06	2.05342e-06	4.17169e-06	7.14727e-06	5.41513e-06	0.0163936	1.22217
Q12428	Probable 2-methylcitrate dehydratase (2-MC dehydratase) (EC 4.2.1.79) ((2S,3S)-2-methylcitrate dehydratase)	PDH1 YPR002W LPZ2W YP9723.02	0.000110398	9.59574e-05	0.00011056	0.000299104	0.000209188	0.000221939	0.00884418	1.20425
Q12482	Mitochondrial aspartate-glutamate transporter AGC1 (Aspartate-glutamate carrier 1)	AGC1 YPR021C YP9367.01C	1.08004e-05	1.20982e-05	1.58733e-05	2.23852e-05	3.33409e-05	3.14211e-05	0.00883975	1.16845
Q12497	Protein FMP16, mitochondrial (Found in mitochondrial proteome protein 16)	FMP16 YDR070C	0.000139442	0.000157882	0.000135289	0.00025515	0.000350873	0.00034737	0.00816611	1.13999
Q12523	WD repeat-containing protein YPL247C	YPL247C	5.79787e-06	6.54108e-06	6.63675e-06	1.01727e-05	1.44871e-05	1.38189e-05	0.0147892	1.01991
Q2V2P2	Uncharacterized protein YKL065W-A	YKL065W-A	1.81344e-05	1.94932e-05	2.25579e-05	6.15706e-05	0.000147975	0.000131188	0.0213064	2.50115
Q2V2P9	Cytochrome c oxidase subunit 26, mitochondrial	COX26 YDR119W-A	4.66781e-05	3.90772e-05	5.40698e-05	0.000139811	0.000187299	0.000158229	0.000626765	1.79537
Q3E747	Uncharacterized protein YLR363W-A	YLR363W-A	1.04561e-06	1.10936e-06	6.74131e-07	1.6146e-06	2.05257e-06	2.07204e-06	0.0263026	1.02051
Q3E841	Uncharacterized protein YNR034W-A	YNR034W-A	0.000187242	0.000210148	0.000169854	0.000380066	0.000617069	0.000588147	0.0130437	1.4827
