# Supplementary material for: Interaction of genetic variants activates latent metabolic pathways in yeast
Source: Nat Commun. 2025 Aug 27;16:8014. doi: 10.1038/s41467-025-63306-4 (PMC12391433; doi:10.1038/s41467-025-63306-4)
Supplement: Supplementary file 7 — Supplementary Data 5 [file 41467_2025_63306_MOESM7_ESM.xlsx]

## Sheet: M-2h30m
Upregulated proteins																	Downregulated proteins
Entry	protein_name	gene_name							S1_2h30	S2_2h30	M1_2h30	M2_2h30	M3_2h30	p.value	log2.FC		Entry	protein_name	gene_name	S1_2h30	S2_2h30	M1_2h30	M2_2h30	M3_2h30	p.value	log2.FC
O60200	Mitochondrial distribution and morphology protein 35	MDM35	YKL053C-A						3.19e-06	2.77e-06	7.36e-06	6.54e-06	4.83e-06	0.0163169	1.06939		P07262	NADP-specific glutamate dehydrogenase 1 (NADP-GDH 1) (EC 1.4.1.4) (NADP-dependent glutamate dehydrogenase 1)	GDH1 DHE4 URE1 YOR375C	0.00198603	0.0023023	0.000375614	0.00039819	0.000301347	0.000678369	-2.58084
P00401	Cytochrome c oxidase subunit 1 (EC 7.1.1.9) (Cytochrome c oxidase polypeptide I)	COX1	OXI3	Q0045					5.67e-05	5.88e-05	0.000138995	0.000134653	0.000142116	0.000253833	1.26273		P08465	Homoserine O-acetyltransferase (EC 2.3.1.31) (Homoserine O-trans-acetylase)	MET2 YNL277W N0615	1.60623e-06	1.49473e-06	5.12485e-07	8.03154e-07	9.07774e-07	0.0429979	-1.0649
P00410	Cytochrome c oxidase subunit 2 (EC 7.1.1.9) (Cytochrome c oxidase polypeptide II)	COX2	OXI1	Q0250					0.000261332	0.000261978	0.000699838	0.000411368	0.000679443	0.0437537	1.18978		P19145	General amino-acid permease GAP1	GAP1 YKR039W	5.65366e-05	4.84562e-05	2.62375e-05	1.28157e-05	2.07823e-05	0.0306091	-1.39618
P00424	Cytochrome c oxidase subunit 5A, mitochondrial (Cytochrome c oxidase polypeptide Va)	COX5A	YNL052W	N2474	YNL2474W				0.000180847	0.000190637	0.000389278	0.000373897	0.000368704	0.00332397	1.02239		P32459	Ureidoglycolate lyase (EC 4.3.2.3) (Degradation of allantoin protein 3) (Ureidoglycolatase) (Ureidoglycolate hydrolase)	DAL3 YIR032C	1.33994e-05	1.42298e-05	3.26341e-06	5.36062e-06	1.83351e-06	0.0406272	-1.98661
P05150	Ornithine carbamoyltransferase (EC 2.1.3.3) (Ornithine transcarbamylase) (OTCase)	ARG3	YJL088W	J0924					5.93e-06	5.5e-06	1.28e-05	1.02e-05	1.48e-05	0.011946	1.14338		P32528	Urea amidolyase [Includes: Urea carboxylase (EC 6.3.4.6); Allophanate hydrolase (EC 3.5.1.54)]	DUR1,2 YBR208C YBR1448	0.00280909	0.0026262	0.00146638	0.00114933	0.00123949	0.00372496	-1.08052
P06115	Catalase T (EC 1.11.1.6)	CTT1	YGR088W						9.6e-05	0.000109068	0.000277734	0.000167766	0.000228792	0.023115	1.13229		P34225	Guanine-nucleotide exchange factor YEL1 (EFA6-like protein 1)	YEL1 YBL060W YBL0507 YBL0517	1.82519e-06	2.09186e-06	8.18183e-07	6.33028e-07	6.87447e-07	0.00274226	-1.45802
P08425	Phenylalanine--tRNA ligase, mitochondrial (EC 6.1.1.20) (Phenylalanyl-tRNA synthetase) (PheRS)	MSF1	YPR047W	YP9499.05					1.71e-05	2.06e-05	4.19e-05	3.79e-05	4.55e-05	0.0296743	1.14675		P36035	Carboxylic acid transporter protein homolog	JEN1 YKL217W	3.9716e-05	3.40329e-05	1.48072e-05	1.33786e-05	1.72261e-05	0.0061897	-1.28451
P09435	Heat shock protein SSA3	SSA3	YBL075C	YBL06.07	YBL0610				0.000190143	0.000157093	0.00059173	0.00033536	0.000518397	0.0162748	1.47261		P36142	Vaccuole membrane protein HFL1 (Has fused lysosomes protein 1)	HFL1 YKR051W	5.64131e-06	7.57063e-06	3.68467e-06	2.75136e-06	1.99394e-06	0.0334402	-1.2332
P11986	Inositol-3-phosphate synthase (MIP synthase) (EC 5.5.1.4) (Myo-inositol 1-phosphate synthase) (IPS) (MI-1-P synthase)	INO1	YJL153C	J0610					0.00014763	0.000166445	0.000502996	0.000282202	0.000436644	0.02449	1.37491		P38697	Inosine-5'-monophosphate dehydrogenase 2 (IMP dehydrogenase 2) (IMPD 2) (IMPDH 2) (EC 1.1.1.205)	IMD2 PUR5 YHR216W	2.30309e-05	2.26894e-05	1.0186e-05	6.68734e-06	8.75401e-06	0.014568	-1.42011
P25039	Elongation factor G, mitochondrial (EF-Gmt) (Elongation factor G 1, mitochondrial) (mEF-G 1) (Elongation factor G1)	MEF1	YLR069C	L2195					4.88e-05	5e-05	0.000108582	9.92e-05	0.000118658	0.00306656	1.13911		P38777	Family of serine hydrolases 1 (EC 3.1.-.-)	FSH1 YHR049W	2.91784e-05	2.84697e-05	1.66852e-05	1.23978e-05	1.28319e-05	0.0147563	-1.04477
P26370	Transcriptional activator protein UGA3	UGA3	YDL170W						9.42e-06	7.63e-06	2.18e-05	1.84e-05	2.2e-05	0.0304024	1.28401		P38993	Iron transport multicopper oxidase FET3 (EC 1.16.3.1)	FET3 YMR058W YM9796.11	0.000112261	0.000116614	5.53013e-05	6.09902e-05	5.29357e-05	0.00107435	-1.02056
P27796	3-ketoacyl-CoA thiolase, peroxisomal (EC 2.3.1.16) (Acetyl-CoA acyltransferase) (Beta-ketothiolase) (Peroxisomal 3-oxoacyl-CoA thiolase)	POT1	FOX3	POX3	YIL160C				0.000211395	0.000278345	0.000600599	0.000430086	0.000521055	0.0474326	1.07883		P40106	Glycerol-1-phosphate phosphohydrolase 2 (EC 3.1.3.21) ((DL)-glycerol-3-phosphatase 2) (Hyperosmolarity-responsive protein 2)	GPP2 HOR2 YER062C	0.000123807	0.000111581	6.33878e-05	5.78896e-05	5.30925e-05	0.00391053	-1.01786
P27929	Small ribosomal subunit protein uS4m (37S ribosomal protein NAM9, mitochondrial) (Nuclear accommodation of mitochondria protein 9)	NAM9	MNA6	YNL137C	N1211	N1840			2.25e-05	2.77e-05	5.4e-05	4.27e-05	5.74e-05	0.0238505	1.02959		P40347	Low molecular weight phosphotyrosine protein phosphatase (PTPase) (EC 3.1.3.48) (Low molecular weight cytosolic acid phosphatase) (EC 3.1.3.2)	LTP1 YPR073C YP9499.28C	4.07285e-05	3.78251e-05	2.10952e-05	2.2591e-05	1.50783e-05	0.0226777	-1.0037
P32902	Small ribosomal subunit protein uS2m (37S ribosomal protein MRP4, mitochondrial)	MRP4	MRP4A	YHL004W					2.39e-05	2.31e-05	5.35e-05	4.82e-05	4.76e-05	0.000610367	1.08553		P41800	Maintenance of mitochondrial morphology protein 1 (Mitochondrial outer membrane protein MMM1) (Yeast mitochondrial escape protein 6)	MMM1 YME6 YLL006W L1357	1.38537e-05	1.25938e-05	1.78994e-06	3.41103e-06	5.02342e-06	0.0382085	-1.95608
P36519	Large ribosomal subunit protein uL5m (54S ribosomal protein L7, mitochondrial) (YmL5) (YmL7)	MRPL7	YDR237W	YD8419.04					1.29e-05	1.28e-05	3.2e-05	2.42e-05	2.65e-05	0.0114016	1.10183		Q02754	Uncharacterized protein YPL067C	YPL067C	1.2328e-05	1.00245e-05	6.02014e-06	5.44781e-06	4.70903e-06	0.0299564	-1.05146
P36528	Large ribosomal subunit protein mL46 (54S ribosomal protein L17, mitochondrial) (YmL17/YmL30)	MRPL17	MRPL30	YNL252C	N0864				1.29e-05	1.53e-05	3.03e-05	2.71e-05	3.07e-05	0.0343967	1.05824		Q04706	Transposon Ty1-ML1 Gag polyprotein (Gag-p49) (Transposon Ty1 protein A) (TY1A) (TYA) (p58) [Cleaved into: Capsid protein (CA) (Gag-p45) (p54); Gag-p4]	TY1A-ML1 YMLWTy1-1 GAG YML045W-A YM9827.07	2.52632e-05	2.03431e-05	8.82667e-06	1.17937e-05	1.07394e-05	0.0237957	-1.12528
P38824	Cytochrome c oxidase-assembly factor COX23, mitochondrial	COX23	YHR116W						4.24e-06	3.71e-06	8.08e-06	8.9e-06	6.95e-06	0.00746366	1.00516		Q07930	Pre-mRNA leakage protein 1	PML1 YLR016C L1591	5.37431e-06	4.21834e-06	1.99823e-06	2.14864e-06	1.54552e-06	0.0196285	-1.33786
P38887	Uncharacterized protein YHR202W	YHR202W							7.98e-05	6.11e-05	0.000189512	0.000143731	0.000149832	0.0418182	1.19264		Q08417	Sphingoid long-chain base transporter RSB1	RSB1 YOR049C O2787	2.50068e-06	1.70928e-06	8.22967e-07	7.66763e-07	5.45733e-07	0.0462937	-1.56422
P40098	Uncharacterized mitochondrial membrane protein FMP10	FMP10	YER182W						2.43e-05	3.23e-05	7.16e-05	5.34e-05	6.74e-05	0.0486264	1.17832		Q08873	Transgelin (Calponin homolog 1)	SCP1 YOR367W	7.00445e-06	7.22703e-06	3.83228e-06	4.17737e-06	2.45113e-06	0.0454183	-1.02906
P46943	Translation factor GUF1, mitochondrial (EC 3.6.5.-) (Elongation factor 4 homolog) (EF-4) (GTPase GUF1) (Ribosomal back-translocase)	GUF1	YLR289W	L8003.7					1.01e-05	8e-06	2.46e-05	2.4e-05	1.69e-05	0.0173858	1.26955		Q08932	Ribosome assembly 1 protein	RSA1 YPL193W	1.14943e-05	1.42674e-05	4.13682e-06	3.84817e-06	2.8118e-06	0.00511527	-1.83959
P47052	Succinate dehydrogenase [ubiquinone] flavoprotein subunit 2, mitochondrial (EC 1.3.5.1) (Flavoprotein subunit of complex II) (FP) (SDH1b)	YJL045W	J1194						1.95e-05	1.91e-05	0.000121645	5.62e-05	9.75e-05	0.0220671	2.25183		Q12089	ATPase expression protein 3	AEP3 YPL005W YP8132.08	2.93122e-06	2.1028e-06	1.04935e-06	1.11395e-06	4.59107e-07	0.0451297	-1.52578
P53140	RNA-binding protein RMD9, mitochondrial (Dodecamer binding protein) (DBP) (Required for meiotic nuclear division protein 9)	RMD9	YGL107C	G3075					0.000135655	0.00015764	0.000308036	0.000240994	0.00034564	0.0125185	1.02404		Q12288	Putative glutamine amidotransferase YLR126C (EC 2.4.2.-)	YLR126C L3105	8.70395e-06	7.95183e-06	3.05295e-06	1.65968e-06	1.9834e-06	0.0135264	-1.89961
P53202	Cullin-3 (Cullin-B)	CUL3	YGR003W						1.43e-10	1.47e-10	3.03e-06	1.51e-06	2.1e-06	0.000422885	13.8982		Q96VH4	Putative nitroreductase HBN1 (EC 1.-.-.-) (Homologous to bacterial nitroreductases protein 1)	HBN1 YCL026C-B YCL027C-A	7.45219e-05	8.37788e-05	3.31897e-05	3.71805e-05	3.00082e-05	0.00290272	-1.24218
P53292	Small ribosomal subunit protein mS45 (37S ribosomal protein S35, mitochondrial)	MRPS35	YGR165W						2.46e-05	2.48e-05	5.95e-05	5.01e-05	5.75e-05	0.00392861	1.1732
P53297	PAB1-binding protein 1 (Poly(A)-binding protein-binding protein)	PBP1	MRS16	YGR178C					8.72e-05	8.53e-05	0.00023611	0.000209349	0.000236465	0.000934497	1.39826
P53305	Small ribosomal subunit protein mS33 (Mitochondrial 37S ribosomal protein S27)	RSM27	YGR215W						9.95e-06	1.02e-05	2.28e-05	2.37e-05	1.62e-05	0.0260332	1.05135
P53732	Small ribosomal subunit protein uS12m (37S ribosomal protein S12, mitochondrial)	MRPS12	YNR036C	N3298					5.68e-06	6.55e-06	1.25e-05	1.29e-05	1.14e-05	0.0256062	1.00881
P53733	Small ribosomal subunit protein uS19m (37S ribosomal protein S19, mitochondrial)	RSM19	YNR037C	N3300					1.09e-05	1.17e-05	2.32e-05	2.37e-05	2.18e-05	0.0028876	1.02283
P53937	Small ribosomal subunit protein uS13m (37S ribosomal protein SWS2, mitochondrial) (Sick without securin protein 2)	SWS2	YNL081C	N2322					5.64e-06	5.03e-06	1.59e-05	1.27e-05	1.03e-05	0.0104798	1.28377
Q00873	Holocytochrome-c1 synthase (EC 4.4.1.17) (Cytochrome c1 heme lyase) (CC1HL)	CYT2	YKL087C						1.13e-05	7.88e-06	3.7e-05	2.41e-05	2.08e-05	0.0347461	1.50638
Q03180	Cell wall mannoprotein PIR3 (Covalently-linked cell wall protein 8) (Protein with internal repeats 3)	PIR3	CCW8	YKL163W	YKL617				1.64e-07	1.65e-07	1.07e-06	7.88e-07	4.76e-07	0.0239408	2.24377
Q04638	Translation termination inhibitor protein ITT1 (EC 2.3.2.31)	ITT1	YML068W						8.99e-11	9.2e-11	3.51e-07	2.17e-07	4.29e-07	0.000589724	11.8339
Q04689	Altered inheritance of mitochondria protein 32	AIM32	YML050W	YM9827.02					1.55e-05	1.41e-05	3.17e-05	2.82e-05	3.27e-05	0.00280767	1.06419
Q06150	Protein BOP2 (Bypass of PAM1 protein 2)	BOP2	YLR267W						7.09e-06	1.04e-05	2.58e-05	2.25e-05	3.39e-05	0.0461656	1.64671
Q06408	Transaminated amino acid decarboxylase (EC 4.1.1.-) (EC 4.1.1.43) (EC 4.1.1.72) (EC 4.1.1.74) (EC 4.1.1.80) (Thiamine diphosphate-dependent phenylpyruvate decarboxylase) (PPDC) (Thiamine pyrophosphate-dependent 2-oxo-acid decarboxylase) (2ODC) (Transaminated branched-chain amino acid decarboxylase)	ARO10	YDR380W	D9481.3					3.38e-05	3.63e-05	0.000105811	9.64e-05	0.000105289	0.000839659	1.5483
Q06836	Arf guanine nucleotide exchange factor SYT1 (Arf-GEF SYT1) (Suppressor of YPT3 protein 1)	SYT1	YPR095C	P9513.17					6.1e-05	7.34e-05	0.00025832	0.000168617	0.000119509	0.0377405	1.43853
Q07362	Protein PBP4 (PBP1-binding protein 4)	PBP4	YDL053C	D2574					7.47e-06	7.12e-06	1.91e-05	1.9e-05	1.8e-05	0.00052778	1.35827
Q08969	Protein GRE1 (Genes de respuesta a estres protein 1) (Hydrophilin)	GRE1	YPL223C						8.75e-05	6.78e-05	0.000344498	0.00019588	0.00027848	0.00972226	1.81363
Q12188	Meiotic recombination protein REC8 (Cohesin REC8) (Sporulation protein 69)	REC8	SPO69	YPR007C	LPZ7C				1.28e-10	1.31e-10	3.2e-06	3.13e-05	2.3e-05	0.00380153	17.171
Q12355	Cell wall mannoprotein PST1 (Haze protective factor 2) (Protoplast secreted protein 1)	PST1	HPF2	YDR055W	D4214	YD9609.09			6.8e-06	8.17e-06	3.32e-05	1.94e-05	2.51e-05	0.00708221	1.78984
Q12390	Glutathione S-transferase 2 (EC 2.5.1.18) (GST-II)	GTT2	YLL060C	L0560					2.32e-06	3.11e-06	6.06e-05	2.1e-05	6.43e-05	0.00945618	4.16265
Q2V2P2	Uncharacterized protein YKL065W-A	YKL065W-A							2.22e-05	2.56e-05	8.18e-05	5.53e-05	6.68e-05	0.00471919	1.50561

## Sheet: T-2h30m
Upregulated proteins											Downregulated proteins
Entry	protein_name	gene_name	S1_2h30	S2_2h30	T1_2h30	T2_2h30	T3_2h30	p.value	log2.FC		Entry	protein_name	gene_name	S1_2h30	S2_2h30	T1_2h30	T2_2h30	T3_2h30	p.value	log2.FC
P21826	Malate synthase 2 (EC 2.3.3.9) (Degradation of allantoin protein 7)	DAL7 MLS2 YIR031C	0.000323897	0.000274369	0.000505979	0.000799487	0.000758427	0.0175383	1.20155		O14468	Uncharacterized protein YOR304C-A	YOR304C-A	8.92395e-07	9.18914e-07	7.81211e-08	1.38471e-07	2.16683e-07	0.0226242	-2.64864
P25627	18S rRNA (guanine(1575)-N(7))-methyltransferase (EC 2.1.1.309) (Bud site selection protein 23)	BUD23 YCR047C YCR47C	2.59e-08	2.85e-08	2.2e-06	3.05e-06	5.98e-06	0.00298961	7.10504		P13130	Sporulation-specific wall maturation protein	SPS100 YHR139C	6.47472e-05	6.28354e-05	1.48648e-05	2.23933e-05	2.51907e-05	0.0182577	-1.61565
P32338	Zinc finger protein RME1	RME1 YGR044C	5.63e-11	5.77e-11	4.04e-07	2.88e-07	4.18e-07	0.000160947	12.664		P19657	Plasma membrane ATPase 2 (EC 7.1.2.1) (Proton pump 2)	PMA2 YPL036W	5.21057e-05	3.94346e-05	1.71404e-05	2.80484e-05	1.38155e-05	0.039742	-1.21855
P32464	Protein HYM1	HYM1 YKL189W	1.61e-05	1.92e-05	3.59e-05	3.23e-05	3.88e-05	0.0303819	1.01591		P24031	Constitutive acid phosphatase (EC 3.1.3.2)	PHO3 YBR092C YBR0813	9.85965e-06	5.1654e-06	1.23642e-06	6.32999e-07	1.37279e-06	0.0366466	-2.79728
P38790	Hydroxyacyl-thioester dehydratase type 2, mitochondrial (EC 4.2.1.-) (3-hydroxyacyl-[acyl-carrier-protein] dehydratase)	HTD2 RMD12 YHR067W	4.39e-05	4.55e-05	0.00010238	9.47e-05	0.000101291	0.000118917	1.15281		P32893	Trafficking protein particle complex II-specific subunit 65 (TRAPP II-specific subunit 65) (Beta-glucan synthesis-associated protein TRS65) (Killer toxin-resistance protein 11) (Transport protein particle 65 kDa subunit)	TRS65 KRE11 YGR166W	1.61426e-05	1.50846e-05	7.45154e-06	7.96101e-06	7.2203e-06	0.00178067	-1.04935
P38852	Protein LIN1	LIN1 YHR156C	3.7e-06	1.21e-06	0.00447449	0.00264593	0.00407488	0.0333668	10.5704		P32945	Serine/threonine-protein phosphatase PPQ (EC 3.1.3.16)	PPQ1 SAL6 YPL179W	3.09497e-06	2.59195e-06	1.2307e-06	8.59653e-07	1.50156e-06	0.0194863	-1.24786
P38888	ER degradation-enhancing alpha-mannosidase-like protein 1 (EC 3.2.1.24)	MNL1 HTM1 YHR204W	0.000160685	0.000142522	0.000284051	0.000394223	0.00035409	0.00588357	1.18261		P33315	Transketolase 2 (TK 2) (EC 2.2.1.1)	TKL2 YBR117C YBR0912	0.000102789	0.000112339	3.70793e-05	4.04307e-05	4.362e-05	0.000967893	-1.4136
P47156	Histone demethylase JHD2 (EC 1.14.11.67) (Jumonji/ARID domain-containing protein 2) ([histone H3]-trimethyl-L-lysine(4) demethylase JHD2)	JHD2 YJR119C J2035	0.000252274	0.0002305	0.000563762	0.000743547	0.000531002	0.00608857	1.344		P38212	Protein RCR1 (Resistance to Congo red protein 1)	RCR1 YBR005W YBR0111	8.25939e-06	7.76885e-06	3.18296e-06	4.19623e-06	2.91187e-06	0.0115275	-1.22419
P47159	Uncharacterized membrane protein YJR124C	YJR124C J2046	2.48e-06	2.11e-06	6.69e-06	9.38e-06	5.38e-06	0.0106697	1.64034		P38690	Uncharacterized protein YHR033W	YHR033W	6.58381e-05	5.05226e-05	2.4542e-05	1.33404e-05	2.24506e-05	0.0182963	-1.53255
Q06836	Arf guanine nucleotide exchange factor SYT1 (Arf-GEF SYT1) (Suppressor of YPT3 protein 1)	SYT1 YPR095C P9513.17	6.1e-05	7.34e-05	0.000425192	0.000210615	0.000145409	0.0483684	1.95417		P38826	Origin recognition complex subunit 6 (ACS-associated protein 1) (Origin recognition complex 50 kDa subunit)	ORC6 AAP1 YHR118C	2.46334e-06	2.49734e-06	8.25935e-07	7.11541e-07	6.45709e-07	0.00313339	-1.76906
Q12039	ATP-dependent DNA helicase HMI1, mitochondrial (EC 5.6.2.4) (DNA 3'-5' helicase)	HMI1 YOL095C O0920	3.88e-06	3.13e-06	4.36e-05	5.2e-05	5.72e-05	0.00198996	3.86214		P40080	VPS4-associated protein 1	VFA1 YER128W SYGP-ORF44	2.04808e-05	2.21451e-05	3.88995e-06	5.22671e-06	4.60351e-06	0.000897296	-2.2204
Q12179	Uncharacterized protein YPL245W	YPL245W	7.24e-06	5.87e-06	9.05e-05	0.000178399	0.000157315	0.00140348	4.438		P40955	Chitin biosynthesis protein CHS6 (Protein CSD3)	CHS6 CSD3 YJL099W J0838	1.92105e-05	1.86923e-05	7.08307e-06	8.60092e-06	7.42482e-06	0.0028541	-1.29882
Q12433	Protein AHC1 (ADA HAT complex component 1)	AHC1 YOR023C OR26.13	1.06e-10	1.09e-10	2.24e-06	3.06e-06	3.33e-06	0.000120415	14.7106		P46970	Nonsense-mediated mRNA decay protein 5 (Karyopherin-119)	NMD5 KAP119 YJR132W J2112	0.000132974	0.000134955	2.31016e-05	4.73597e-05	2.17996e-05	0.0252496	-2.12302
											P53114	Mediator of RNA polymerase II transcription subunit 5 (Mediator complex subunit 5) (Negative regulator of URS2 protein 1)	NUT1 MED5 YGL151W G1876	0.000166176	0.000216575	5.65672e-05	7.43761e-05	6.85324e-05	0.028665	-1.52515
											P53319	6-phosphogluconate dehydrogenase, decarboxylating 2 (EC 1.1.1.44)	GND2 YGR256W G9170	6.07706e-05	6.73029e-05	2.03821e-05	3.29113e-05	2.8899e-05	0.0178556	-1.22486
											P53829	Protein CAF40 (40 kDa CCR4-associated factor)	CAF40 YNL288W N0540	2.7753e-06	2.30354e-06	7.31414e-07	1.37116e-06	1.2413e-06	0.0341999	-1.18794
											Q02208	Topoisomerase 1-associated factor 2	TOF2 YKR010C YK109	1.21245e-05	1.26035e-05	4.09553e-06	5.02867e-06	6.31667e-06	0.0172782	-1.26436
											Q03178	Cell wall mannoprotein PIR1 (Covalently-linked cell wall protein 6) (Protein with internal repeats 1)	PIR1 CCW6 YKL164C YKL618	0.000192336	0.000174969	9.20283e-05	9.92796e-05	7.71513e-05	0.00396344	-1.03724
											Q05937	Zinc finger protein STP3	STP3 YLR375W	0.000365159	0.000306369	0.00021616	0.000102113	0.000132609	0.0477892	-1.15966
											Q06632	Protein CFT1 (Cleavage factor two protein 1)	CFT1 YHH1 YDR301W	5.52477e-05	4.77778e-05	1.81882e-05	1.93282e-05	2.97182e-05	0.0193893	-1.20069
											Q08932	Ribosome assembly 1 protein	RSA1 YPL193W	1.14943e-05	1.42674e-05	5.61418e-06	4.51557e-06	4.87929e-06	0.0260124	-1.36436
											Q08969	Protein GRE1 (Genes de respuesta a estres protein 1) (Hydrophilin)	GRE1 YPL223C	8.75065e-05	6.77893e-05	1.89566e-05	2.9038e-05	3.70766e-05	0.0216322	-1.45324

## Sheet: MT-2h30m
Upregulated proteins																	Downregulated proteins
Entry	protein_name	gene_name						S1_2h30	S2_2h30	MT1_2h30	MT2_2h30	MT3_2h30	p.value	log2.FC			Entry	protein_name	gene_name	S1_2h30	S2_2h30	MT1_2h30	MT2_2h30	MT3_2h30	p.value	log2.FC
P00401	Cytochrome c oxidase subunit 1 (EC 7.1.1.9) (Cytochrome c oxidase polypeptide I)	COX1	OXI3	Q0045				5.67e-05	5.88e-05	0.000135145	0.000200121	0.000134715	0.0160743	1.43957			O14468	Uncharacterized protein YOR304C-A	YOR304C-A	8.92395e-07	9.18914e-07	1.72406e-07	1.19577e-07	2.39206e-07	0.0136853	-2.3547
P00410	Cytochrome c oxidase subunit 2 (EC 7.1.1.9) (Cytochrome c oxidase polypeptide II)	COX2	OXI1	Q0250				0.000261332	0.000261978	0.000545907	0.000869709	0.00091545	0.0231014	1.57029			P38288	Protein TOS1 (Target of SBF 1)	TOS1 YBR162C YBR1213	6.04202e-05	5.38622e-05	2.69632e-05	2.26462e-05	2.63899e-05	0.00367029	-1.17351
P00424	Cytochrome c oxidase subunit 5A, mitochondrial (Cytochrome c oxidase polypeptide Va)	COX5A	YNL052W	N2474	YNL2474W			0.000180847	0.000190637	0.00047925	0.000455026	0.000469946	0.00269088	1.33344			P40080	VPS4-associated protein 1	VFA1 YER128W SYGP-ORF44	2.04808e-05	2.21451e-05	4.40866e-06	4.02951e-06	3.98273e-06	0.000429577	-2.36392
P04076	Argininosuccinate lyase (ASAL) (EC 4.3.2.1) (Arginosuccinase)	ARG4	YHR018C					0.000175169	0.000178354	0.000404746	0.000386188	0.000400094	2.11e-05	1.16737			P40106	Glycerol-1-phosphate phosphohydrolase 2 (EC 3.1.3.21) ((DL)-glycerol-3-phosphatase 2) (Hyperosmolarity-responsive protein 2)	GPP2 HOR2 YER062C	0.000123807	0.000111581	5.18047e-05	4.59855e-05	4.67111e-05	0.00479993	-1.28892
P05150	Ornithine carbamoyltransferase (EC 2.1.3.3) (Ornithine transcarbamylase) (OTCase)	ARG3	YJL088W	J0924				5.93e-06	5.5e-06	1.86e-05	1.83e-05	2.22e-05	0.000479282	1.78488			P41800	Maintenance of mitochondrial morphology protein 1 (Mitochondrial outer membrane protein MMM1) (Yeast mitochondrial escape protein 6)	MMM1 YME6 YLL006W L1357	1.38537e-05	1.25938e-05	2.99367e-06	4.76446e-06	2.41952e-06	0.0158239	-1.96269
P08425	Phenylalanine--tRNA ligase, mitochondrial (EC 6.1.1.20) (Phenylalanyl-tRNA synthetase) (PheRS)	MSF1	YPR047W	YP9499.05				1.71e-05	2.06e-05	5.17e-05	4.06e-05	4.11e-05	0.0132536	1.23636			P43550	Dihydroxyacetone kinase 2 (DHA kinase 2) (EC 2.7.1.28) (EC 2.7.1.29) (Glycerone kinase 2) (Triokinase 2) (Triose kinase 2)	DAK2 YFL053W	3.25163e-05	4.05735e-05	2.21308e-05	1.47439e-05	1.63574e-05	0.0240835	-1.04234
P09435	Heat shock protein SSA3	SSA3	YBL075C	YBL06.07	YBL0610			0.000190143	0.000157093	0.000310011	0.000481477	0.000556975	0.0212122	1.37237			P52867	Dolichyl-phosphate-mannose--protein mannosyltransferase 5 (EC 2.4.1.109)	PMT5 YDL093W D2399	2.68069e-05	3.4604e-05	1.81007e-05	1.6401e-05	1.09884e-05	0.0379864	-1.0179
P10174	Cytochrome c oxidase subunit 7, mitochondrial (Cytochrome c oxidase polypeptide VII)	COX7	YMR256C	YM9920.10C				2.97e-06	2.36e-06	5.93e-06	7.09e-06	9.65e-06	0.0114205	1.50339			P53940	J domain-containing protein APJ1	APJ1 YNL077W N2342	0.00131471	0.00138626	2.03236e-05	1.91759e-05	2.38153e-05	4.03424e-05	-5.99975
P10662	Small ribosomal subunit protein mS43 (37S ribosomal protein MRP1, mitochondrial)	MRP1	YDR347W	D9651.1				1.86e-05	1.93e-05	4.4e-05	4.33e-05	3.96e-05	0.000322018	1.15934			Q02208	Topoisomerase 1-associated factor 2	TOF2 YKR010C YK109	1.21245e-05	1.26035e-05	5.83151e-06	3.39915e-06	5.02724e-06	0.0245409	-1.37935
P11986	Inositol-3-phosphate synthase (MIP synthase) (EC 5.5.1.4) (Myo-inositol 1-phosphate synthase) (IPS) (MI-1-P synthase)	INO1	YJL153C	J0610				0.00014763	0.000166445	0.000536012	0.000746868	0.000862492	0.00391742	2.18708			Q02754	Uncharacterized protein YPL067C	YPL067C	1.2328e-05	1.00245e-05	6.30984e-06	4.03162e-06	4.73675e-06	0.0170755	-1.15293
P12687	Large ribosomal subunit protein bL27m (54S ribosomal protein L2, mitochondrial) (YMR6) (YmL2)	MRP7	MRPL2	YNL005C	N2007			1.83e-05	1.86e-05	4.46e-05	4.19e-05	4.13e-05	0.000202049	1.20755			Q08562	ATP-dependent helicase ULS1 (EC 3.6.4.-) (Role in silencing protein 1) (Ubiquitin ligase for SUMO conjugates protein 1)	ULS1 DIS1 RIS1 TID4 YOR191W	2.46119e-05	5.36358e-05	8.29261e-06	1.40049e-06	1.57795e-06	0.0324874	-3.38039
P14065	Glycerol 2-dehydrogenase (NADP(+)) (EC 1.1.1.156) (Galactose-inducible crystallin-like protein 1)	GCY1	GCY	YOR120W	O31567	YOR3269W		0.000143376	0.000166971	0.000330693	0.000299699	0.000321236	0.0407016	1.03155			Q08932	Ribosome assembly 1 protein	RSA1 YPL193W	1.14943e-05	1.42674e-05	4.52584e-06	6.68968e-06	5.66372e-06	0.0160639	-1.19494
P15424	ATP-dependent RNA helicase MSS116, mitochondrial (EC 3.6.4.13)	MSS116	YDR194C	YD9346.05C				7.24e-05	7.41e-05	0.000163171	0.000155281	0.000135989	0.00406596	1.04826
P18544	Acetylornithine aminotransferase, mitochondrial (ACOAT) (EC 2.6.1.11)	ARG8	YOL140W					3.05e-05	3.13e-05	8.46e-05	0.000106107	0.000103137	0.0030874	1.66347
P21771	Small ribosomal subunit protein uS15m (37S ribosomal protein S28, mitochondrial)	MRPS28	YDR337W	D9651.3				1.97e-05	2e-05	4.35e-05	4.12e-05	4.44e-05	0.00026899	1.11529
P22768	Argininosuccinate synthase (EC 6.3.4.5) (Citrulline--aspartate ligase)	ARG1	YOL058W	O1228				0.000492578	0.000472986	0.00108214	0.00118521	0.00123054	0.000365277	1.27208
P25038	Translation initiation factor IF-2, mitochondrial (IF-2(Mt)) (IF-2Mt) (IF2(mt))	IFM1	YOL023W					1.44e-05	1.68e-05	4.13e-05	3.79e-05	4.12e-05	0.0294859	1.36242
P25039	Elongation factor G, mitochondrial (EF-Gmt) (Elongation factor G 1, mitochondrial) (mEF-G 1) (Elongation factor G1)	MEF1	YLR069C	L2195				4.88e-05	5e-05	0.000137097	0.000129078	0.0001186	0.00105372	1.37648
P25345	Asparagine--tRNA ligase, mitochondrial (EC 6.1.1.22) (Asparaginyl-tRNA synthetase) (AsnRS)	SLM5	YCR024C	YCR242	YCR24C			0.000116547	0.000109685	0.00029337	0.000219119	0.000211389	0.0135037	1.09298
P25627	18S rRNA (guanine(1575)-N(7))-methyltransferase (EC 2.1.1.309) (Bud site selection protein 23)	BUD23	YCR047C	YCR47C				2.59e-08	2.85e-08	3.86e-06	3.86e-06	3.93e-06	0.00558524	7.15712
P28239	Inorganic pyrophosphatase, mitochondrial (EC 3.6.1.1) (Pyrophosphate phospho-hydrolase) (PPase)	PPA2	IPP2	YMR267W	YM8156.09			3.09e-05	3.16e-05	7.4e-05	6.52e-05	7.17e-05	0.00101051	1.1701
P31334	Large ribosomal subunit protein uL3m (54S ribosomal protein L9, mitochondrial) (YmL9)	MRPL9	YGR220C	G8520				3e-05	3.31e-05	6.88e-05	6.01e-05	6.84e-05	0.00329491	1.06055
P32048	Lysine--tRNA ligase, mitochondrial (EC 6.1.1.6) (Lysyl-tRNA synthetase) (LysRS)	MSK1	YNL073W	N2364				9.53e-05	0.000100966	0.000186766	0.000213205	0.000194849	0.0007193	1.01449
P32385	Ribonucleoprotein 1	RNP1	YLL046C					1.43e-06	3.06e-06	9.73e-06	3.85e-05	5.2e-05	0.0283165	3.89582
P32784	Glycerol-3-phosphate O-acyltransferase 1 (G-3-P acyltransferase 1) (GPAT 1) (EC 2.3.1.15) (Dihydroxyacetone phosphate acyltransferase 1) (DHAP-AT 1) (EC 2.3.1.42) (Glycerol-3-phosphate / dihydroxyacetone phosphate acyltransferase 1) (Suppressor of choline-transport mutants 1)	SCT1	GAT2	YBL011W	YBL0309	YBL0315		4.75e-06	4.37e-06	8.08e-06	1.25e-05	1.03e-05	0.0169211	1.17541
P32799	Cytochrome c oxidase subunit 13, mitochondrial (Cytochrome c oxidase polypeptide VIa)	COX13	YGL191W	G1341				0.000237735	0.000261692	0.000575184	0.000608609	0.000592215	0.0203425	1.24533
P32839	Mitochondrial chaperone BCS1	BCS1	YDR375C	D9481.17				2.07e-05	1.64e-05	5.5e-05	4.55e-05	5.03e-05	0.0360542	1.44011
P32902	Small ribosomal subunit protein uS2m (37S ribosomal protein MRP4, mitochondrial)	MRP4	MRP4A	YHL004W				2.39e-05	2.31e-05	5.77e-05	4.84e-05	4.68e-05	0.00468184	1.11974
P33759	Small ribosomal subunit protein uS5m (37S ribosomal protein S5, mitochondrial)	MRPS5	YBR251W	YBR1704				9.16e-06	1.06e-05	2.11e-05	1.89e-05	2.03e-05	0.0339749	1.02482
P36014	Glutathione peroxidase-like peroxiredoxin 1 (EC 1.11.1.24) (EC 1.11.1.9) (Glutathione peroxidase homolog 1) (GPx 1)	GPX1	YKL026C					5.2e-06	6.29e-06	1.17e-05	1.12e-05	1.32e-05	0.0376915	1.06347
P36064	COX assembly mitochondrial protein (COX biogenesis factor CMC1) (Cx9C mitochondrial COX assembly protein 1) (Mitochondrial metallochaperone-like protein CMC1)	CMC1	YKL137W					1.42e-05	1.11e-05	3.34e-05	2.3e-05	2.57e-05	0.0291228	1.11874
P36143	Glycogenin-1 (EC 2.4.1.186) (Glycogen synthesis initiator protein 1) (Glycogenin glucosyltransferase 1)	GLG1	YKR058W					1.27e-05	1.3e-05	2.77e-05	2.51e-05	2.77e-05	0.000919996	1.06024
P36516	Large ribosomal subunit protein mL44 (54S ribosomal protein L3, mitochondrial) (YmL3)	MRPL3	YMR024W	YM9711.14				4.85e-05	4.91e-05	0.000106304	0.000108224	0.000102643	0.000111003	1.11523
P36517	Large ribosomal subunit protein uL29m (54S ribosomal protein L4, mitochondrial) (YmL4)	MRPL4	YLR439W	L9753.1				1.09e-05	1.37e-05	2.79e-05	2.32e-05	2.29e-05	0.0474857	1.00359
P36519	Large ribosomal subunit protein uL5m (54S ribosomal protein L7, mitochondrial) (YmL5) (YmL7)	MRPL7	YDR237W	YD8419.04				1.29e-05	1.28e-05	3.17e-05	2.69e-05	3.03e-05	0.00322595	1.2078
P36520	Large ribosomal subunit protein uL15m (54S ribosomal protein L10, mitochondrial) (YmL10/YmL18)	MRPL10	MRPL18	YNL284C	N0580			3.89e-05	4.2e-05	8.89e-05	9.01e-05	8.26e-05	0.00331992	1.10859
P36528	Large ribosomal subunit protein mL46 (54S ribosomal protein L17, mitochondrial) (YmL17/YmL30)	MRPL17	MRPL30	YNL252C	N0864			1.29e-05	1.53e-05	3.68e-05	3.26e-05	3.28e-05	0.026342	1.27212
P37267	Assembly factor CBP4 (Cytochrome b mRNA-processing protein 4)	CBP4	YGR174C	G7122				1.32e-05	1.34e-05	2.87e-05	3.03e-05	2.92e-05	8.53e-05	1.1416
P38120	Small ribosomal subunit protein uS9m (37S ribosomal protein S9, mitochondrial)	MRPS9	YBR146W	YBR1123				2.74e-05	2.75e-05	5.62e-05	5.51e-05	5.64e-05	8.07e-05	1.02591
P38705	Serine--tRNA ligase, mitochondrial (EC 6.1.1.11) (Digs into agar protein 4) (Seryl-tRNA synthetase) (SerRS) (Seryl-tRNA(Ser) synthetase)	DIA4	YHR011W					6.75e-05	6.92e-05	0.000154616	0.000143493	0.000134796	0.00139158	1.07811
P38741	Meiotic activator RIM4 (Regulator of IME2 protein 4)	RIM4	YHL024W					0.000127935	0.000129605	0.000206135	0.000305746	0.000388339	0.0477433	1.22052
P40098	Uncharacterized mitochondrial membrane protein FMP10	FMP10	YER182W					2.43e-05	3.23e-05	6.45e-05	7.18e-05	9.39e-05	0.0257331	1.43786
P40364	Mitochondrial peculiar membrane protein 1	MPM1	YJL066C	HRE252	J1111			4.1e-05	4.7e-05	0.000105248	9.37e-05	0.000116123	0.00526434	1.25503
P40513	Mitochondrial acidic protein MAM33	MAM33	YIL070C					0.000126147	0.000126396	0.000307328	0.000239609	0.000260294	0.00934919	1.09149
P42847	Small ribosomal subunit protein uS11m (37S ribosomal protein S18, mitochondrial) (YmS18)	MRPS18	YNL306W	N0397				1.65e-05	1.62e-05	3.81e-05	3.06e-05	3.1e-05	0.00872169	1.02152
P43635	Citrate synthase 3, mitochondrial (EC 2.3.3.1)	CIT3	YPR001W	YP9723.01				0.000127515	0.000112582	0.000241764	0.000299802	0.000291411	0.00367764	1.20969
P46998	Mitochondrial membrane protein FMP33	FMP33	YJL161W	J0552				3.61e-05	4.35e-05	6.11e-05	9.43e-05	8.77e-05	0.0232982	1.02556
P47085	MEMO1 family protein MHO1 (Memo-homolog 1)	MHO1	YJR008W	J1431	YJR83.9			6.12e-05	6.69e-05	0.000137095	0.000121862	0.000139952	0.00255077	1.05318
P47141	Small ribosomal subunit protein mS42 (37S ribosomal protein S26, mitochondrial)	RSM26	YJR101W	J1952				2.59e-05	2.8e-05	6.36e-05	5.32e-05	5.69e-05	0.0013461	1.10502
P47150	Small ribosomal subunit protein uS7m (37S ribosomal protein S7, mitochondrial)	RSM7	YJR113C	J2020				1.53e-05	1.71e-05	3.7e-05	3.04e-05	3.26e-05	0.00384598	1.03871
P47156	Histone demethylase JHD2 (EC 1.14.11.67) (Jumonji/ARID domain-containing protein 2) ([histone H3]-trimethyl-L-lysine(4) demethylase JHD2)	JHD2	YJR119C	J2035				0.000252274	0.0002305	0.000919086	0.000958022	0.000735868	0.00106293	1.85131
P51998	Large ribosomal subunit protein uL4m (54S ribosomal protein YmL6, mitochondrial)	YML6	YML025C					0.00189475	0.00193482	0.00444538	0.00389377	0.00387643	0.00239841	1.08851
P53140	RNA-binding protein RMD9, mitochondrial (Dodecamer binding protein) (DBP) (Required for meiotic nuclear division protein 9)	RMD9	YGL107C	G3075				0.000135655	0.00015764	0.000345755	0.000319305	0.000333524	0.0405722	1.18257
P53202	Cullin-3 (Cullin-B)	CUL3	YGR003W					1.43e-10	1.47e-10	2.57e-06	1.45e-06	2.44e-06	0.000345753	13.8602
P53212	Probable transcriptional regulatory protein HAH1	YGR021W						1.01e-05	9.01e-06	2.31e-05	2.05e-05	2.31e-05	0.00758566	1.21596
P53292	Small ribosomal subunit protein mS45 (37S ribosomal protein S35, mitochondrial)	MRPS35	YGR165W					2.46e-05	2.48e-05	6.23e-05	5.98e-05	5.84e-05	0.000257094	1.28412
P53297	PAB1-binding protein 1 (Poly(A)-binding protein-binding protein)	PBP1	MRS16	YGR178C				8.72e-05	8.53e-05	0.000236158	0.000223109	0.000223877	2.87e-05	1.40084
P53732	Small ribosomal subunit protein uS12m (37S ribosomal protein S12, mitochondrial)	MRPS12	YNR036C	N3298				5.68e-06	6.55e-06	1.39e-05	1.29e-05	1.13e-05	0.00999921	1.05791
P53937	Small ribosomal subunit protein uS13m (37S ribosomal protein SWS2, mitochondrial) (Sick without securin protein 2)	SWS2	YNL081C	N2322				5.64e-06	5.03e-06	2e-05	1.17e-05	1.34e-05	0.0165047	1.49458
Q01163	Small ribosomal subunit protein mS29 (37S ribosomal protein S23, mitochondrial) (DAP-3)	RSM23	YGL129C	G2856				8.89e-05	8.66e-05	0.000184173	0.000187337	0.000169466	0.00051345	1.03885
Q01217	Protein ARG5,6, mitochondrial [Cleaved into: N-acetyl-gamma-glutamyl-phosphate reductase (EC 1.2.1.38) (N-acetyl-glutamate semialdehyde dehydrogenase) (NAGSA dehydrogenase); Acetylglutamate kinase (EC 2.7.2.8) (N-acetyl-L-glutamate 5-phosphotransferase) (NAG kinase) (AGK)]	ARG5,6	YER069W					0.000971086	0.000948451	0.00219041	0.00222923	0.00236319	0.000100198	1.23617
Q02204	Large ribosomal subunit protein mL50 (54S ribosomal protein L13, mitochondrial) (YmL13)	MRPL13	YKR006C	YK105				1.38e-05	1.49e-05	3e-05	2.84e-05	2.93e-05	0.0141524	1.02512
Q02608	Small ribosomal subunit protein bS16m (37S ribosomal protein S16, mitochondrial)	MRPS16	YPL013C	LPA4C				5.97e-05	6.66e-05	0.000129736	0.000127701	0.000136836	0.0255717	1.05716
Q03201	Small ribosomal subunit protein uS10m (37S ribosomal protein S10, mitochondrial)	RSM10	YDR041W	YD6888.03				1.24e-05	1.3e-05	2.53e-05	2.43e-05	2.68e-05	0.000333344	1.00063
Q03430	Small ribosomal subunit protein mS46 (37S ribosomal protein RSM28, mitochondrial)	RSM28	YDR494W					2.28e-05	2.52e-05	5.42e-05	4.92e-05	5.03e-05	0.0111218	1.09288
Q03713	Respiratory supercomplex factor 1, mitochondrial (Altered inheritance of mitochondria protein 31)	RCF1	AIM31	YML030W				7.88e-06	8.18e-06	1.76e-05	1.69e-05	1.54e-05	0.000743765	1.04895
Q03799	Small ribosomal subunit protein uS8m (37S ribosomal protein S8, mitochondrial)	MRPS8	YMR158W	YM8520.07				2.32e-05	2.28e-05	5.68e-05	3.89e-05	4.6e-05	0.0225504	1.0405
Q03976	Small ribosomal subunit protein mS35 (37S ribosomal protein S24, mitochondrial) (Mitochondrial ribosomal small subunit protein 24)	RSM24	YDR175C					2.15e-05	2.17e-05	4.65e-05	4.19e-05	4.26e-05	0.00189676	1.01423
Q04235	tRNA wybutosine-synthesizing protein 2 (tRNA-yW-synthesizing protein 2) (EC 2.5.1.114) (tRNA(Phe) (4-demethylwyosine(37)-C(7)) aminocarboxypropyltransferase)	TRM12	TYW2	YML005W	YM9571.14			3.11e-06	3.89e-06	9.97e-06	5.23e-06	1.06e-05	0.0479666	1.29802
Q04598	Large ribosomal subunit protein bL34m (54S ribosomal protein L34, mitochondrial) (L34mt)	YDR115W	YD9727.10					4.22e-06	4.3e-06	8.84e-06	8.68e-06	9.24e-06	8.61e-05	1.06418
Q06263	Vacuolar protein sorting-associated protein VTA1 (VPS20-associated protein 1)	VTA1	YLR181C					6.79e-06	5.48e-06	1.3e-05	1.07e-05	1.72e-05	0.0207191	1.14941
Q06408	Transaminated amino acid decarboxylase (EC 4.1.1.-) (EC 4.1.1.43) (EC 4.1.1.72) (EC 4.1.1.74) (EC 4.1.1.80) (Thiamine diphosphate-dependent phenylpyruvate decarboxylase) (PPDC) (Thiamine pyrophosphate-dependent 2-oxo-acid decarboxylase) (2ODC) (Transaminated branched-chain amino acid decarboxylase)	ARO10	YDR380W	D9481.3				3.38e-05	3.63e-05	0.000137381	0.000110587	0.000124848	0.000497333	1.82624
Q06567	ABC1 family protein MCP2 (MDM10-complementing protein 2) (MIOREX complex component 13) (Mitochondrial organization of gene expression protein 13)	MCP2	MRX13	YLR253W	L9672.2			1.57e-05	1.43e-05	3.36e-05	3.88e-05	3.35e-05	0.00172061	1.23858
Q06630	Large ribosomal subunit protein mL67 (Cross-linked transcription component 1) (Mitochondrial homologous recombination protein 1)	MHR1	XTC1	YDR296W				2.02e-05	2.29e-05	4.59e-05	4.39e-05	4.06e-05	0.0184626	1.01096
Q06678	Large ribosomal subunit protein mL38 (54S ribosomal protein L35, mitochondrial) (YmL35)	MRPL35	YDR322W	D9798.5				1.97e-05	2.1e-05	4.19e-05	4.2e-05	4.15e-05	0.025809	1.03665
Q06836	Arf guanine nucleotide exchange factor SYT1 (Arf-GEF SYT1) (Suppressor of YPT3 protein 1)	SYT1	YPR095C	P9513.17				6.1e-05	7.34e-05	0.00024042	0.00027694	0.00016796	0.00655242	1.76522
Q07362	Protein PBP4 (PBP1-binding protein 4)	PBP4	YDL053C	D2574				7.47e-06	7.12e-06	2.28e-05	1.83e-05	1.82e-05	0.00315606	1.4382
Q07914	Mitochondrial import inner membrane translocase subunit TIM14 (Presequence translocated-associated motor subunit PAM18)	PAM18	TIM14	YLR008C				6.84e-06	6.25e-06	1.63e-05	1.57e-05	1.74e-05	0.00411199	1.33003
Q08818	Meiotic sister-chromatid recombination protein 6, mitochondrial	MSC6	YOR354C					0.000149388	0.000161012	0.000327815	0.000324206	0.000297411	0.00260831	1.02797
Q08969	Protein GRE1 (Genes de respuesta a estres protein 1) (Hydrophilin)	GRE1	YPL223C					8.75e-05	6.78e-05	0.000123965	0.000146909	0.000196208	0.0395656	1.00369
Q12179	Uncharacterized protein YPL245W	YPL245W						7.24e-06	5.87e-06	8.7e-05	9.82e-05	0.000416135	0.0208657	4.93465
Q12188	Meiotic recombination protein REC8 (Cohesin REC8) (Sporulation protein 69)	REC8	SPO69	YPR007C	LPZ7C			1.28e-10	1.31e-10	1.28e-06	2.79e-05	3.08e-05	0.00842471	17.2321
Q12390	Glutathione S-transferase 2 (EC 2.5.1.18) (GST-II)	GTT2	YLL060C	L0560				2.32e-06	3.11e-06	4.22e-05	2.73e-05	5.34e-05	0.00163021	3.91628
Q12428	Probable 2-methylcitrate dehydratase (2-MC dehydratase) (EC 4.2.1.79) ((2S,3S)-2-methylcitrate dehydratase)	PDH1	YPR002W	LPZ2W	YP9723.02			0.000217583	0.000204326	0.000543177	0.000525568	0.000522286	0.00918513	1.32999
Q2V2P2	Uncharacterized protein YKL065W-A	YKL065W-A						2.22e-05	2.56e-05	5.18e-05	6.69e-05	8.09e-05	0.00730084	1.47525
Q3E7A4	COX assembly mitochondrial protein 2 (Cx9C motif-containing protein 2) (Mitochondrial metallochaperone-like protein CMC2)	CMC2	YBL059C-A					6.01e-06	7.26e-06	1.73e-05	1.19e-05	1.25e-05	0.0176524	1.06448
