# Supplementary material for: Interaction of genetic variants activates latent metabolic pathways in yeast
Source: Nat Commun. 2025 Aug 27;16:8014. doi: 10.1038/s41467-025-63306-4 (PMC12391433; doi:10.1038/s41467-025-63306-4)
Supplement: Supplementary file 8 — Supplementary Data 6 [file 41467_2025_63306_MOESM8_ESM.xlsx]

## Sheet: SS
Entry	protein_name	gene_name	S1_0	S2_0	S3_0	S1_2h30	S2_2h30	p.value	log2.FC
P05375	Phosphatidyl-N-methylethanolamine N-methyltransferase (EC 2.1.1.17) (EC 2.1.1.71) (Overproducer of inositol protein 3) (Phospholipid methyltransferase) (PLMT)	OPI3 PEM2 YJR073C J1824	2.83e-06	3.68e-06	5.14e-06	8.33e-06	9.79e-06	0.023987	1.22241
P06208	2-isopropylmalate synthase (EC 2.3.3.13) (Alpha-IPM synthase) (Alpha-isopropylmalate synthase)	LEU4 YNL104C N2173	0.000385171	0.000367134	0.00039618	0.000728412	0.000806121	0.0209986	1.00303
P11986	Inositol-3-phosphate synthase (MIP synthase) (EC 5.5.1.4) (Myo-inositol 1-phosphate synthase) (IPS) (MI-1-P synthase)	INO1 YJL153C J0610	4.31e-05	6.88e-05	6.5e-05	0.00014763	0.000166445	0.0125523	1.41315
P13130	Sporulation-specific wall maturation protein	SPS100 YHR139C	3.07e-05	2.14e-05	1.88e-05	6.47e-05	6.28e-05	0.0191831	1.43282
P13587	Sodium/potassium exporting P-type ATPase 1 (EC 7.2.2.3)	ENA1 HOR6 PMR2 PMR2A YDR040C YD6888.02C	6.74e-05	5.3e-05	6.21e-05	0.000327413	0.000340424	0.000893589	2.45652
P15202	Peroxisomal catalase A (EC 1.11.1.6)	CTA1 YDR256C YD9320A.06C	8.14e-05	0.000130468	0.000124798	0.00026208	0.000265142	0.0280838	1.23193
P19145	General amino-acid permease GAP1	GAP1 YKR039W	1.02e-05	1.2e-05	1.48e-05	5.65e-05	4.85e-05	0.00161517	2.09408
P20107	Vacuolar zinc transporter ZRC1 (Zinc resistance conferring protein 1) (Zinc/cadmium resistance protein ZRC1)	ZRC1 YMR243C YM9408.05C	2.21e-06	1.81e-06	2.44e-06	5.99e-06	6.8e-06	0.00213803	1.57116
P25613	Accumulation of dyads protein 2 (Ammonia transport outward protein 1)	ADY2 ATO1 YCR010C YCR10C	8.92e-05	0.000102157	0.000104707	0.000300859	0.000287827	0.000548666	1.57632
P25641	Putative lipase ATG15 (EC 3.1.1.3) (Autophagy-related protein 15) (Cytoplasm to vacuole targeting protein 17)	ATG15 AUT5 CVT17 YCR068W YCR68W	1.19e-05	4.4e-05	1.47e-05	0.000108015	0.000124142	0.0453108	2.30154
P27796	3-ketoacyl-CoA thiolase, peroxisomal (EC 2.3.1.16) (Acetyl-CoA acyltransferase) (Beta-ketothiolase) (Peroxisomal 3-oxoacyl-CoA thiolase)	POT1 FOX3 POX3 YIL160C	0.000102356	0.000148788	0.000108116	0.000211395	0.000278345	0.0437576	1.03195
P32332	Mitochondrial oxaloacetate transport protein (Mitochondrial carrier protein PMT)	OAC1 PMT PMT1 YKL120W YKL522	1.01e-05	7.21e-06	6.1e-06	2.15e-05	2.72e-05	0.00928682	1.64152
P32459	Ureidoglycolate lyase (EC 4.3.2.3) (Degradation of allantoin protein 3) (Ureidoglycolatase) (Ureidoglycolate hydrolase)	DAL3 YIR032C	4.14e-06	4.82e-06	3.57e-06	1.34e-05	1.42e-05	0.0025083	1.72629
P32461	2-(3-amino-3-carboxypropyl)histidine synthase subunit 2 (Diphthamide biosynthesis protein 2) (Diphtheria toxin resistance protein 2) (S-adenosyl-L-methionine:L-histidine 3-amino-3-carboxypropyltransferase 2)	DPH2 YKL191W	1.51e-05	1.74e-05	1.91e-05	3.62e-05	3.85e-05	0.00292069	1.11849
P32907	Ammonia transport outward protein 2	ATO2 FUN34 YNR002C N2029	1.12e-05	1.52e-05	1.38e-05	2.85e-05	2.66e-05	0.0085786	1.03975
P33893	Glutamyl-tRNA(Gln) amidotransferase subunit B, mitochondrial (Glu-AdT subunit B) (EC 6.3.5.-) (Cytochrome c oxidase assembly factor PET112)	PET112 YBL080C YBL0724	1.44e-05	1.51e-05	1.23e-05	2.72e-05	3.02e-05	0.00323344	1.04597
P34230	Peroxisomal long-chain fatty acid import protein 1 (Peroxisomal ABC transporter 2)	PXA2 PAT1 YKL188C YKL741	1.11e-06	1.32e-06	6.18e-07	2.98e-06	2.61e-06	0.0363446	1.45934
P36007	L-threo-3-hydroxyaspartate ammonia-lyase (EC 4.3.1.16) (L-threo-3-hydroxyaspartate dehydratase)	SRY1 YKL218C	7.86e-07	7.59e-07	1.09e-06	2.24e-06	2.32e-06	0.0126047	1.37653
P36125	Protein GMH1 (GEA1-6 membrane-associated high-copy suppressor protein 1)	GMH1 MSG1 YKR030W	6.05e-06	3.8e-06	5e-06	1.2e-05	1.32e-05	0.0122844	1.35192
P38361	Phosphate permease PHO89 (Na(+)/Pi cotransporter PHO89)	PHO89 ITN1 YBR296C YBR2113	9.04e-06	1.06e-05	1.35e-05	6.69e-05	6.52e-05	0.00379559	2.58066
P38741	Meiotic activator RIM4 (Regulator of IME2 protein 4)	RIM4 YHL024W	4.89e-05	6.45e-05	6.97e-05	0.000127935	0.000129605	0.0191808	1.0771
P39708	NADP-specific glutamate dehydrogenase 2 (NADP-GDH 2) (EC 1.4.1.4) (NADP-dependent glutamate dehydrogenase 2)	GDH3 YAL062W FUN51	0.000177477	0.000148118	0.000161386	0.000440943	0.000385838	0.00584765	1.3486
P40017	Carnitine O-acetyltransferase YAT2 (EC 2.3.1.7)	YAT2 YER024W	0.000244964	0.000279035	0.000308999	0.000592524	0.00057774	0.00646077	1.07541
P40047	Aldehyde dehydrogenase 5, mitochondrial (EC 1.2.1.-) (EC 1.2.1.4)	ALD5 ALD3 ALDH5 YER073W	9.7e-05	8.76e-05	9.17e-05	0.000175904	0.000203801	0.0367915	1.0439
P40080	VPS4-associated protein 1	VFA1 YER128W SYGP-ORF44	4.48e-06	4.21e-06	4.05e-06	2.05e-05	2.21e-05	0.000686683	2.32782
P40169	Uncharacterized plasma membrane protein YNL194C	YNL194C N1394	3.44e-06	3.17e-06	2.68e-06	6.46e-06	6.08e-06	0.00503522	1.01794
P41800	Maintenance of mitochondrial morphology protein 1 (Mitochondrial outer membrane protein MMM1) (Yeast mitochondrial escape protein 6)	MMM1 YME6 YLL006W L1357	5.59e-06	4.92e-06	3.74e-06	1.39e-05	1.26e-05	0.00680475	1.47794
P42839	Low affinity vacuolar monovalent cation/H(+) antiporter (Vacuolar Na(+)/H(+) exchanger)	VNX1 YNL321W N0339	1.86e-05	3.22e-05	2.53e-05	5.9e-05	5.36e-05	0.0274236	1.15046
P43635	Citrate synthase 3, mitochondrial (EC 2.3.3.1)	CIT3 YPR001W YP9723.01	4.44e-05	3.11e-05	3.8e-05	0.000127515	0.000112582	0.0025709	1.66699
P47107	Uncharacterized protein YJR039W	YJR039W J1614	1.02e-05	8.97e-06	5.51e-06	2.25e-05	2.6e-05	0.0177652	1.56056
P53173	ER-derived vesicles protein ERV14	ERV14 YGL054C	2.53e-06	3.71e-06	3.8e-06	6.41e-06	7.08e-06	0.0225147	1.0105
P53289	Protein phosphatase type 2A regulatory subunit RTS3	RTS3 YGR161C	1.37e-06	1.95e-06	1.83e-06	8.84e-06	1.07e-05	0.00150311	2.50515
P53615	Carbonic anhydrase (EC 4.2.1.1) (Carbonate dehydratase) (Non-classical export protein 3)	NCE103 NCE3 YNL036W N2695	2.82e-05	3.41e-05	4.05e-05	8.29e-05	8.83e-05	0.00829514	1.32095
P87275	Altered inheritance of mitochondria protein 11 (Genetic interactor of prohibitins 8)	AIM11 GEP8 YER093C-A	5.93e-07	6e-07	1.02e-06	3.37e-06	3.28e-06	0.0130569	2.16863
Q01574	Acetyl-coenzyme A synthetase 1 (EC 6.2.1.1) (Acetate--CoA ligase 1) (Acyl-activating enzyme 1)	ACS1 YAL054C FUN44	0.000810594	0.000926309	0.000902894	0.00178335	0.0018182	0.00213783	1.03315
Q02799	Zinc finger protein LEE1	LEE1 YPL054W	1.35e-06	3.2e-06	2.07e-06	7.07e-06	1.3e-05	0.0483015	2.18432
Q03496	tRNA (32-2'-O)-methyltransferase regulator TRM732	TRM732 YMR259C YM8156.01C YM9920.13C	0.000495232	0.00094834	0.000730972	0.00199963	0.00217227	0.0244178	1.52495
Q04438	Stationary phase protein 4	SPG4 YMR107W YM9718.06	2.47e-05	3.53e-05	2.94e-05	0.000113163	0.000112311	0.00580741	1.92029
Q06150	Protein BOP2 (Bypass of PAM1 protein 2)	BOP2 YLR267W	1.56e-06	2.77e-07	4.17e-07	7.09e-06	1.04e-05	0.0249442	3.54067
Q07651	SUR7 family protein FMP45	FMP45 YDL222C	3.26e-06	4.88e-06	5.2e-06	1.13e-05	1.32e-05	0.00981042	1.46191
Q08562	ATP-dependent helicase ULS1 (EC 3.6.4.-) (Role in silencing protein 1) (Ubiquitin ligase for SUMO conjugates protein 1)	ULS1 DIS1 RIS1 TID4 YOR191W	1.46e-06	7.72e-06	4.87e-06	2.46e-05	5.36e-05	0.0379676	3.0619
Q08932	Ribosome assembly 1 protein	RSA1 YPL193W	5.21e-06	3.34e-06	3.9e-06	1.15e-05	1.43e-05	0.00713953	1.63433
Q08966	PHO85 cyclin-8	PCL8 YPL219W P1745	1.47e-05	1.74e-05	1.78e-05	3.59e-05	3.31e-05	0.00216266	1.0536
Q08969	Protein GRE1 (Genes de respuesta a estres protein 1) (Hydrophilin)	GRE1 YPL223C	3.17e-05	4.75e-05	2.89e-05	8.75e-05	6.78e-05	0.0306008	1.10836
Q12004	General transcription and DNA repair factor IIH subunit TFB4 (TFIIH subunit TFB4) (RNA polymerase II transcription factor B 34 kDa subunit) (RNA polymerase II transcription factor B p34 subunit) (RNA polymerase II transcription factor B subunit 4)	TFB4 YPR056W	9.29e-07	1.46e-06	1.72e-06	3.12e-06	2.7e-06	0.0386408	1.08562
Q12089	ATPase expression protein 3	AEP3 YPL005W YP8132.08	1.1e-06	3.55e-07	3.62e-07	2.93e-06	2.1e-06	0.0388641	2.05608
Q12216	E3 SUMO-protein ligase SIZ2 (EC 2.3.2.-) (E3 SUMO-protein transferase SIZ2) (SAP and Miz-finger domain-containing protein 2)	NFI1 SIZ2 YOR156C	1.24e-10	1.29e-10	1.41e-10	5.17e-07	5.17e-07	2.12e-05	11.9387
Q12359	Ammonia transport outward protein 3	ATO3 YDR384C D9481.20 D9509.4	5.67e-06	9.12e-06	9.92e-06	2e-05	2.23e-05	0.0230793	1.36322
Q12412	Protein PNS1 (pH nine-sensitive protein 1)	PNS1 YOR161C O3568	3.35e-06	5.42e-06	5.74e-06	1.13e-05	1.12e-05	0.0363991	1.2152
Q12680	Glutamate synthase [NADH] (EC 1.4.1.14) (NADH-GOGAT)	GLT1 YDL171C	0.00893505	0.00933419	0.00760023	0.0191757	0.0162865	0.0162841	1.03999
Q3E7A3	Uncharacterized protein YJL133C-A	YJL133C-A	5.43e-06	4.76e-06	5.52e-06	1.34e-05	1.13e-05	0.0240703	1.23913
P04039	Cytochrome c oxidase subunit 8, mitochondrial (Cytochrome c oxidase polypeptide VIII)	COX8 YLR395C L8084.14	9.47e-05	7.82e-05	0.000160967	5.08e-05	3.71e-05	0.0441125	-1.34061
P09950	5-aminolevulinate synthase, mitochondrial (EC 2.3.1.37) (5-aminolevulinic acid synthase) (Delta-ALA synthase) (Delta-aminolevulinate synthase)	HEM1 CYD1 YDR232W YD9934.16	5.05e-05	4.55e-05	5.14e-05	1.5e-05	1.6e-05	0.000186906	-1.66363
P21192	Metallothionein expression activator	ACE2 YLR131C L3123 L9606.10	0.00019163	0.000518036	0.000341787	8.31e-05	8.56e-05	0.0426817	-2.05506
P21524	Ribonucleoside-diphosphate reductase large chain 1 (EC 1.17.4.1) (Ribonucleotide reductase R1 subunit 1) (Ribonucleotide reductase large subunit 1)	RNR1 CRT7 RIR1 SDS12 YER070W	0.00016531	9.35e-05	0.000140418	6.69e-05	5.92e-05	0.0397155	-1.07862
P21651	Recombination protein 107 (Meiotic recombination protein 2)	REC107 MER2 YJR021C J1462	1.55e-05	1.98e-05	1.57e-05	6.73e-06	8.56e-06	0.035259	-1.15549
P25627	18S rRNA (guanine(1575)-N(7))-methyltransferase (EC 2.1.1.309) (Bud site selection protein 23)	BUD23 YCR047C YCR47C	0.000112278	7.72e-06	7.59e-06	2.59e-08	2.85e-08	0.0180067	-10.6105
P26364	GTP:AMP phosphotransferase, mitochondrial (EC 2.7.4.10) (Adenylate kinase 3) (AK 3)	ADK2 AKY3 PAK3 YER170W	1.17e-06	9.83e-07	2.41e-06	2.72e-07	2.98e-07	0.0258134	-2.41711
P29029	Endochitinase (EC 3.2.1.14) (Soluble cell wall protein 2)	CTS1 SCW2 YLR286C L8003.13	1.92e-05	3.5e-05	3.48e-05	1.13e-05	1.1e-05	0.0406095	-1.41463
P32656	Glutathione-specific gamma-glutamylcyclotransferase (Gamma-GCG) (EC 4.3.2.7)	GCG1 YER163C SYGP-ORF3	6.72e-06	5.68e-06	8e-06	3.28e-06	3.27e-06	0.0182277	-1.05561
P33300	Mannosyl phosphorylinositol ceramide synthase SUR1 (EC 2.4.1.370)	SUR1 BCL21 CSG1 LPE15 YPL057C	2.72e-06	1.91e-06	1.87e-06	9.16e-07	8.87e-07	0.0178867	-1.26483
P33327	NAD-specific glutamate dehydrogenase (NAD-GDH) (EC 1.4.1.2)	GDH2 YDL215C D0892	0.000458345	0.000511299	0.000581458	0.000212916	0.000250651	0.0110155	-1.15748
P36035	Carboxylic acid transporter protein homolog	JEN1 YKL217W	7.62e-05	0.000102067	0.000115144	3.97e-05	3.4e-05	0.00713153	-1.40743
P38829	MIP18 family protein YHR122W	YHR122W	6.03e-05	3.57e-05	5.16e-05	2.53e-05	2.18e-05	0.0302211	-1.06294
P39003	High-affinity hexose transporter HXT6	HXT6 YDR343C D9651.12	0.000108117	0.000112206	0.000127963	5.51e-05	4.46e-05	0.0401695	-1.21976
P40572	Uncharacterized protein YIR016W	YIR016W	2.17e-07	2.82e-07	4.31e-07	1.02e-07	8.09e-08	0.0152942	-1.76021
P40988	Low-affinity Fe(2+) transport protein (Low-affinity Fe(II) transport protein)	FET4 YMR319C YM9924.11C	1.73e-06	1.29e-06	1.01e-06	1.04e-10	1.07e-10	0.000255443	-13.6344
P49573	Copper transport protein CTR1 (Copper transporter 1)	CTR1 YPR124W P9642.3	4.01e-05	3.96e-05	4.78e-05	1.8e-05	1.66e-05	0.00119742	-1.29777
P53942	Ribonuclease H2 subunit A (RNase H2 subunit A) (EC 3.1.26.4) (RNase H(201)) (RNase H(35)) (Ribonuclease HI large subunit) (RNase HI large subunit) (Ribonuclease HI subunit A)	RNH201 RNH35 YNL072W N2369	7.64e-06	1.92e-05	3.98e-05	3.17e-06	1.93e-06	0.0382982	-3.12515
P53956	Uncharacterized endoplasmic reticulum membrane protein YNL046W	YNL046W N2530	1.52e-07	2.22e-07	3.03e-07	8.54e-08	6.5e-08	0.0213693	-1.58565
Q03210	Probable RNA exonuclease NGL3 (EC 3.1.-.-)	NGL3 YML118W YM7056.08 YM8339.01	0.000162338	4.08e-05	6.99e-05	1.33e-05	1.96e-05	0.045128	-2.46608
Q03695	Uncharacterized protein YMR206W	YMR206W YM8325.07	5.57e-06	8.29e-06	5.79e-06	3.24e-06	2.53e-06	0.0247625	-1.18411
Q04201	CUE domain-containing protein CUE4 (Coupling of ubiquitin conjugation to ER degradation protein 4)	CUE4 YML101C	5.27e-06	3.7e-06	3.46e-06	1.98e-06	1.64e-06	0.0147568	-1.19864
Q06408	Transaminated amino acid decarboxylase (EC 4.1.1.-) (EC 4.1.1.43) (EC 4.1.1.72) (EC 4.1.1.74) (EC 4.1.1.80) (Thiamine diphosphate-dependent phenylpyruvate decarboxylase) (PPDC) (Thiamine pyrophosphate-dependent 2-oxo-acid decarboxylase) (2ODC) (Transaminated branched-chain amino acid decarboxylase)	ARO10 YDR380W D9481.3	0.000234853	0.000252214	0.000265582	3.38e-05	3.63e-05	9.81e-05	-2.83975
Q06538	Calcium permeable stress-gated cation channel 1 (ScCSC1)	CSC1 YLR241W	1.73e-05	3.12e-05	2.66e-05	1.06e-05	1.15e-05	0.0410146	-1.1827
Q12025	Endoplasmic reticulum membrane protein complex subunit 10	EMC10 YDR056C D4219	3.19e-05	2.95e-05	3.47e-05	1.62e-05	1.57e-05	0.00246906	-1.00363
Q12369	Protein SFI1 (Suppressor of fermentation induced loss of stress resistance protein 1)	SFI1 YLL003W L1373	0.000165433	0.000223719	2.25e-05	1.66e-06	2.29e-06	0.0281599	-6.11854
Q3E7A9	Cx9C motif-containing protein 4, mitochondrial	CMC4 YMR194C-B	1.28e-06	2.11e-06	1.86e-06	6.82e-07	8.4e-07	0.0203906	-1.20247
Q3E825	Uncharacterized protein YLR307C-A	YLR307C-A	0.000244881	0.000327393	0.000319755	6.23e-05	7.77e-05	0.0057171	-2.08635

## Sheet: MM
Entry	protein_name	gene_name	M1_0	M2_0	M3_0	M1_2h30	M2_2h30	M3_2h30	p.value	log2.FC
P03965	Carbamoyl-phosphate synthase arginine-specific large chain (EC 6.3.5.5) (Arginine-specific carbamoyl-phosphate synthetase, ammonia chain)	CPA2 YJR109C J2002	0.000345383	0.000333059	0.000317091	0.00071526	0.000624949	0.000711254	0.000575564	1.04311
P05150	Ornithine carbamoyltransferase (EC 2.1.3.3) (Ornithine transcarbamylase) (OTCase)	ARG3 YJL088W J0924	4.23e-06	4.33e-06	3.93e-06	1.28e-05	1.02e-05	1.48e-05	0.00641459	1.60058
P07264	3-isopropylmalate dehydratase (EC 4.2.1.33) (Alpha-IPM isomerase) (IPMI) (Isopropylmalate isomerase)	LEU1 YGL009C	0.000536847	0.000477987	0.000484402	0.00207186	0.00164699	0.00196557	0.000417856	1.92279
P11986	Inositol-3-phosphate synthase (MIP synthase) (EC 5.5.1.4) (Myo-inositol 1-phosphate synthase) (IPS) (MI-1-P synthase)	INO1 YJL153C J0610	0.00011032	7.36e-05	0.000106987	0.000502996	0.000282202	0.000436644	0.00366087	2.07037
P13587	Sodium/potassium exporting P-type ATPase 1 (EC 7.2.2.3)	ENA1 HOR6 PMR2 PMR2A YDR040C YD6888.02C	3.45e-05	4.81e-05	3.87e-05	0.000393136	0.000272282	0.000383669	0.000188191	3.11182
P18544	Acetylornithine aminotransferase, mitochondrial (ACOAT) (EC 2.6.1.11)	ARG8 YOL140W	2.7e-05	2.01e-05	2.49e-05	5.76e-05	4.63e-05	5.41e-05	0.00259094	1.13315
P25613	Accumulation of dyads protein 2 (Ammonia transport outward protein 1)	ADY2 ATO1 YCR010C YCR10C	0.000133691	0.000166469	0.000114061	0.000350183	0.000233787	0.000324681	0.00944297	1.13332
P32332	Mitochondrial oxaloacetate transport protein (Mitochondrial carrier protein PMT)	OAC1 PMT PMT1 YKL120W YKL522	1.32e-05	1.39e-05	1.41e-05	4.12e-05	2.85e-05	4.48e-05	0.0170292	1.47739
P38361	Phosphate permease PHO89 (Na(+)/Pi cotransporter PHO89)	PHO89 ITN1 YBR296C YBR2113	7.54e-06	1.03e-05	4.59e-06	6.45e-05	4.34e-05	6.27e-05	0.00401607	2.93052
P38891	Branched-chain-amino-acid aminotransferase, mitochondrial (BCAT) (EC 2.6.1.42) (Protein ECA39) (Protein TWT1)	BAT1 ECA39 TWT1 YHR208W	0.000186603	0.000171269	0.000174581	0.000393525	0.000332934	0.000397771	0.00186153	1.07821
P40054	D-3-phosphoglycerate dehydrogenase 1 (3-PGDH 1) (EC 1.1.1.95) (2-oxoglutarate reductase) (EC 1.1.1.399)	SER3 YER081W	4.68e-05	5.45e-05	5.17e-05	0.000120747	8.99e-05	0.000113767	0.00549175	1.08366
P41544	Protein SYS1	SYS1 YJL004C J1402 YJR83.17	1.84e-06	1.35e-06	1.58e-06	4.17e-06	3.24e-06	2.33e-06	0.0344331	1.03099
P41909	Peroxisomal long-chain fatty acid import protein 2 (Peroxisomal ABC transporter 1)	PXA1 PAL1 PAT2 SSH2 YPL147W LPI1W P2607	2.35e-05	1.87e-05	1.79e-05	6.22e-05	4.08e-05	5.48e-05	0.00496377	1.39173
P43635	Citrate synthase 3, mitochondrial (EC 2.3.3.1)	CIT3 YPR001W YP9723.01	6.26e-05	6.61e-05	7.45e-05	0.000243175	0.000170439	0.000230414	0.00325824	1.66482
P49704	Pre-mRNA-processing factor 31	PRP31 YGR091W	2.2e-05	1.45e-05	2.01e-05	5.11e-05	3.27e-05	4.12e-05	0.0120116	1.14298
P50102	Ubiquitin carboxyl-terminal hydrolase 8 (EC 3.4.19.12) (Deubiquitinating enzyme 8) (Ubiquitin thioesterase 8) (Ubiquitin-specific-processing protease 8)	UBP8 YMR223W YM9959.05	2.27e-06	2.68e-06	2.16e-06	5.03e-06	3.9e-06	7.13e-06	0.0335686	1.17456
P53311	Mitochondrial pyruvate carrier 3 (MPC3) (Protein FMP43)	MPC3 FMP43 YGR243W G8620	5.62e-06	8.42e-06	5.12e-06	2.36e-05	2.02e-05	2.04e-05	0.00932426	1.7461
P53615	Carbonic anhydrase (EC 4.2.1.1) (Carbonate dehydratase) (Non-classical export protein 3)	NCE103 NCE3 YNL036W N2695	1.86e-05	2.6e-05	1.96e-05	9.97e-05	8.73e-05	7.16e-05	0.000615803	2.00774
P53685	NAD-dependent protein deacetylase HST1 (EC 2.3.1.286) (Homologous to SIR2 protein 1) (Regulatory protein SIR2 homolog 1)	HST1 YOL068C	9.58e-11	9.36e-11	9.53e-11	6.7e-07	1.23e-06	1.86e-06	0.000987304	13.6889
Q01217	Protein ARG5,6, mitochondrial [Cleaved into: N-acetyl-gamma-glutamyl-phosphate reductase (EC 1.2.1.38) (N-acetyl-glutamate semialdehyde dehydrogenase) (NAGSA dehydrogenase); Acetylglutamate kinase (EC 2.7.2.8) (N-acetyl-L-glutamate 5-phosphotransferase) (NAG kinase) (AGK)]	ARG5,6 YER069W	0.000766786	0.00068574	0.000694899	0.00166804	0.00137941	0.00163173	0.00108692	1.12365
Q02205	Protein MEH1 (EGO complex subunit 1) (GSE complex subunit 2)	MEH1 EGO1 GSE2 YKR007W YK106	1.59e-05	1.95e-05	7.06e-05	0.000177021	0.000294538	0.000194224	0.0373245	2.65111
Q03144	Pyridoxal 5'-phosphate synthase subunit SNO1 (EC 4.3.3.6) (PDX2 homolog 1) (Pdx2.1) (Pyridoxal 5'-phosphate synthase glutaminase subunit) (EC 3.5.1.2)	SNO1 YMR095C YM6543.02C	6.2e-06	3.64e-06	3.74e-06	8.43e-06	7.92e-06	1.22e-05	0.0286701	1.07263
Q03212	Protein EAR1 (Endosomal adapter of RSP5)	EAR1 YMR171C YM8010.01C YM8520.20C	0.000370992	0.000411765	0.000248599	0.0012431	0.000890605	0.00075239	0.00849811	1.48458
Q06150	Protein BOP2 (Bypass of PAM1 protein 2)	BOP2 YLR267W	3.22e-06	3.97e-06	4.42e-06	2.58e-05	2.25e-05	3.39e-05	0.000311534	2.82494
Q12031	Mitochondrial 2-methylisocitrate lyase ICL2 (Methylisocitrate lyase) (EC 4.1.3.30)	ICL2 YPR006C LPZ6C YP9723.06C	0.000104403	0.000108907	0.000108184	0.000237347	0.000210888	0.000237316	0.00115022	1.09247
Q12289	Mitochondrial carnitine carrier	CRC1 YOR100C YOR3193C	7.9e-05	8.67e-05	8.5e-05	0.000217759	0.000171469	0.000216939	0.0039289	1.27402
Q12428	Probable 2-methylcitrate dehydratase (2-MC dehydratase) (EC 4.2.1.79) ((2S,3S)-2-methylcitrate dehydratase)	PDH1 YPR002W LPZ2W YP9723.02	0.000153211	0.000154863	0.000165408	0.000414524	0.000328354	0.000398572	0.00347784	1.26949
Q12455	Spermine synthase SPE4 (SPMSY) (EC 2.5.1.22) (Spermidine aminopropyltransferase)	SPE4 YLR146C L9634.5	3.64e-06	5.36e-06	1.04e-05	2.27e-05	1.63e-05	5.15e-05	0.0303443	2.22443
Q3E7A3	Uncharacterized protein YJL133C-A	YJL133C-A	4.21e-06	3.22e-06	4.13e-06	7.88e-06	8.66e-06	6.63e-06	0.00401664	1.00294
Q99326	SWIRM domain-containing protein YOR338W	YOR338W O6265	6.6e-05	7.19e-05	6.44e-05	0.000173833	0.000146602	0.000162259	0.000285227	1.25479
P09368	Proline dehydrogenase, mitochondrial (EC 1.5.5.2) (Proline oxidase)	PUT1 YLR142W L3170 L9606.2	4.54e-05	4.94e-05	4.43e-05	8.36e-06	8.51e-06	1.09e-05	0.000887932	-2.32545
P09950	5-aminolevulinate synthase, mitochondrial (EC 2.3.1.37) (5-aminolevulinic acid synthase) (Delta-ALA synthase) (Delta-aminolevulinate synthase)	HEM1 CYD1 YDR232W YD9934.16	5.59e-05	7.05e-05	6.28e-05	2.04e-05	1.64e-05	1.84e-05	0.000187401	-1.77859
P22516	ATP-dependent DNA helicase CHL1 (EC 3.6.4.12) (Chromosome loss protein 1) (Chromosome transmission fidelity protein 1)	CHL1 CTF1 YPL008W YP8132.05	1.02e-05	6.78e-06	9.16e-06	1.45e-06	1.82e-06	2.58e-06	0.00272841	-2.15891
P23493	Mitochondrial biogenesis regulation protein 1	MBR1 YKL093W YKL440	9.82e-06	1.13e-05	1.17e-05	5.34e-06	4.29e-06	5.29e-06	0.0012439	-1.13989
P25619	30 kDa heat shock protein	HSP30 YCR021C YCR21C	0.000167322	0.00010659	0.000111594	8.02e-05	4.24e-05	6.07e-05	0.0348283	-1.07235
P33300	Mannosyl phosphorylinositol ceramide synthase SUR1 (EC 2.4.1.370)	SUR1 BCL21 CSG1 LPE15 YPL057C	1.74e-06	2.87e-06	1.06e-06	3.36e-07	9.33e-07	3.77e-07	0.0439554	-1.78297
P33327	NAD-specific glutamate dehydrogenase (NAD-GDH) (EC 1.4.1.2)	GDH2 YDL215C D0892	0.000480994	0.000490451	0.000482366	0.000217985	0.000168042	0.000210318	0.00786277	-1.28562
P36035	Carboxylic acid transporter protein homolog	JEN1 YKL217W	0.000148515	0.000158955	0.000122632	1.48e-05	1.34e-05	1.72e-05	3.1e-05	-3.24353
P36166	Paxillin-like protein 1	PXL1 YKR090W	1.8e-05	2.93e-05	2.33e-05	1.5e-05	9.88e-06	1.01e-05	0.0224295	-1.01613
P38337	COMPASS component SHG1 (Complex proteins associated with SET1 protein SHG1) (Set1C component SHG1)	SHG1 CPS15 YBR258C YBR1726	3.96e-06	3.06e-06	3.31e-06	2.19e-06	1.39e-06	1.16e-06	0.0361159	-1.12775
P39003	High-affinity hexose transporter HXT6	HXT6 YDR343C D9651.12	0.000152755	0.000216508	0.000135513	1.47e-05	3.9e-05	4.12e-05	0.0218728	-2.41227
P39004	High-affinity hexose transporter HXT7	HXT7 YDR342C D9651.11	5.36e-05	7.71e-05	4.01e-05	1.81e-05	2.24e-05	1.96e-05	0.0239679	-1.5075
P39713	Probable diacetyl reductase [(R)-acetoin forming] 2 (EC 1.1.1.303)	BDH2 YAL061W FUN50	1.89e-05	2.39e-05	2.19e-05	7.69e-06	9.04e-06	8.03e-06	0.000614815	-1.38529
P40188	Respiratory growth induced protein 2	RGI2 YIL057C	9.65e-05	7.39e-05	0.00011073	4.49e-05	3.65e-05	3.89e-05	0.00817502	-1.22495
P49573	Copper transport protein CTR1 (Copper transporter 1)	CTR1 YPR124W P9642.3	3.26e-05	5.9e-05	3.11e-05	1.21e-05	1.66e-05	1.5e-05	0.02537	-1.49011
P50088	Stationary phase gene 1 protein	SPG1 YGR236C G8578	5.44e-06	5.87e-06	6.29e-06	2.51e-06	3.65e-06	1.97e-06	0.0406247	-1.11438
P53840	Topoisomerase 1-associated factor 1	TOF1 YNL273W N0636	3.31e-05	4.62e-05	6.07e-05	4.99e-06	5.37e-06	2.95e-06	0.000820311	-3.39543
P53911	Chromatin modification-related protein EAF7 (ESA1-associated factor 7)	EAF7 YNL136W N1212 N1843	8.06e-06	1.45e-05	1.02e-05	1.09e-06	1.02e-06	2.32e-06	0.00478563	-2.88688
P54781	C-22 sterol desaturase ERG5 (EC 1.14.19.41) (Cytochrome P450 61) (Ergosterol biosynthetic protein 5)	ERG5 CYP61 YMR015C YM9711.02C	2.95e-05	3.07e-05	2.57e-05	1.33e-05	1.01e-05	1.29e-05	0.00206957	-1.24336
Q03695	Uncharacterized protein YMR206W	YMR206W YM8325.07	9.69e-06	8.25e-06	9.13e-06	3.4e-06	2.09e-06	2.25e-06	0.0089362	-1.80568
Q04952	1,3-beta-glucan synthase component FKS3 (EC 2.4.1.34) (1,3-beta-D-glucan-UDP glucosyltransferase) (FK506 sensitivity protein 3)	FKS3 YMR306W YM9952.08	2.39e-05	0.000114233	2.99e-05	1.14e-05	2.69e-06	3.94e-06	0.0299134	-3.21655
Q06408	Transaminated amino acid decarboxylase (EC 4.1.1.-) (EC 4.1.1.43) (EC 4.1.1.72) (EC 4.1.1.74) (EC 4.1.1.80) (Thiamine diphosphate-dependent phenylpyruvate decarboxylase) (PPDC) (Thiamine pyrophosphate-dependent 2-oxo-acid decarboxylase) (2ODC) (Transaminated branched-chain amino acid decarboxylase)	ARO10 YDR380W D9481.3	0.000367544	0.000505694	0.000388802	0.000105811	9.64e-05	0.000105289	0.00259907	-2.03715
Q08045	Long chronological lifespan protein 2	LCL2 YLR104W	2.01e-05	2.5e-05	1.9e-05	7.36e-06	1.06e-05	4.77e-06	0.0306071	-1.49787
Q3E825	Uncharacterized protein YLR307C-A	YLR307C-A	0.000169651	0.000182107	0.000197563	7.27e-05	9.06e-05	8.39e-05	0.00095458	-1.15172

## Sheet: TT
Entry	protein_name	gene_name	T1_0	T2_0	T3_0	T1_2h30	T2_2h30	T3_2h30	p.value	log2.FC
P00854	ATP synthase subunit a (F-ATPase protein 6)	ATP6 OLI2 OLI4 PHO1 Q0085	8.29e-06	1.33e-05	1.11e-05	2.13e-05	3.58e-05	2.56e-05	0.0109252	1.33992
P05150	Ornithine carbamoyltransferase (EC 2.1.3.3) (Ornithine transcarbamylase) (OTCase)	ARG3 YJL088W J0924	5.86e-06	3.7e-06	5.48e-06	1.02e-05	9.27e-06	1.09e-05	0.0279857	1.01386
P05375	Phosphatidyl-N-methylethanolamine N-methyltransferase (EC 2.1.1.17) (EC 2.1.1.71) (Overproducer of inositol protein 3) (Phospholipid methyltransferase) (PLMT)	OPI3 PEM2 YJR073C J1824	2.92e-06	2.08e-06	3.43e-06	8.06e-06	9.39e-06	8.39e-06	0.0109689	1.61616
P07264	3-isopropylmalate dehydratase (EC 4.2.1.33) (Alpha-IPM isomerase) (IPMI) (Isopropylmalate isomerase)	LEU1 YGL009C	0.000247757	0.00031992	0.000280143	0.00160953	0.0017236	0.00155381	0.000436663	2.5271
P11986	Inositol-3-phosphate synthase (MIP synthase) (EC 5.5.1.4) (Myo-inositol 1-phosphate synthase) (IPS) (MI-1-P synthase)	INO1 YJL153C J0610	6.43e-05	7.89e-05	7.55e-05	0.000215369	0.000313414	0.000229369	0.00237982	1.79395
P12683	3-hydroxy-3-methylglutaryl-coenzyme A reductase 1 (HMG-CoA reductase 1) (EC 1.1.1.34)	HMG1 YML075C	4.88e-05	5.95e-05	7.16e-05	0.000130903	0.000142686	0.000109532	0.0067992	1.09043
P13130	Sporulation-specific wall maturation protein	SPS100 YHR139C	6.2e-06	5.04e-06	8.78e-06	1.49e-05	2.24e-05	2.52e-05	0.00745561	1.64117
P13587	Sodium/potassium exporting P-type ATPase 1 (EC 7.2.2.3)	ENA1 HOR6 PMR2 PMR2A YDR040C YD6888.02C	2.43e-05	3.58e-05	3.98e-05	0.000328367	0.000419627	0.000358712	0.000887702	3.47005
P13711	Acyl-coenzyme A oxidase (Acyl-CoA oxidase) (EC 1.3.3.6)	POX1 FOX1 YGL205W	5.29e-05	7.36e-05	7.09e-05	0.000127892	0.000136814	0.000134059	0.0177316	1.0143
P14772	Bile pigment transporter 1	BPT1 YLL015W L1313	0.000145998	0.00020134	0.000148827	0.000333771	0.000371775	0.00036543	0.0113057	1.11004
P19145	General amino-acid permease GAP1	GAP1 YKR039W	7.9e-06	1.11e-05	1.35e-05	7.3e-05	0.000120288	7.72e-05	0.00068605	3.05642
P21825	Translocation protein SEC62 (Sec62/63 complex 30 kDa subunit)	SEC62 YPL094C LPG14C	2.26e-06	3.04e-06	3.42e-06	5.23e-06	7.28e-06	5.94e-06	0.00975751	1.08232
P25345	Asparagine--tRNA ligase, mitochondrial (EC 6.1.1.22) (Asparaginyl-tRNA synthetase) (AsnRS)	SLM5 YCR024C YCR242 YCR24C	5.63e-05	4.68e-05	6.22e-05	0.000189708	0.000113417	0.000111024	0.0212885	1.32552
P25613	Accumulation of dyads protein 2 (Ammonia transport outward protein 1)	ADY2 ATO1 YCR010C YCR10C	6.41e-05	8.95e-05	8.08e-05	0.000237268	0.000335794	0.000288092	0.000764661	1.87731
P27801	Vacuolar membrane protein PEP3 (Carboxypeptidase Y-deficient protein 3) (Vacuolar morphogenesis protein 8) (Vacuolar protein sorting-associated protein 18) (Vacuolar protein-targeting protein 18)	PEP3 VAM8 VPS18 VPT18 YLR148W L9634.2	1.2e-05	8.63e-06	1.04e-05	2.88e-05	3.2e-05	2.81e-05	0.00305511	1.5227
P32332	Mitochondrial oxaloacetate transport protein (Mitochondrial carrier protein PMT)	OAC1 PMT PMT1 YKL120W YKL522	4.53e-06	7.1e-06	4.78e-06	2.48e-05	3.09e-05	2.5e-05	0.00212127	2.29963
P32352	C-8 sterol isomerase ERG2 (EC 5.-.-.-) (Delta-8--delta-7 sterol isomerase ERG2) (Ergosterol biosynthetic protein 2)	ERG2 YMR202W YM8325.03	4.87e-06	3.77e-06	4e-06	1.59e-05	8.82e-06	1.48e-05	0.0156593	1.64707
P32528	Urea amidolyase [Includes: Urea carboxylase (EC 6.3.4.6); Allophanate hydrolase (EC 3.5.1.54)]	DUR1,2 YBR208C YBR1448	0.000904653	0.00118764	0.00119607	0.00292664	0.00314434	0.00304725	0.00585387	1.47138
P32767	Importin beta-like protein KAP122 (Karyopherin-122) (Pleiotropic drug resistance regulatory protein 6)	KAP122 PDR6 YGL016W	5.93e-05	8.88e-05	4.4e-05	0.000212569	0.000194093	0.000165279	0.0210048	1.57335
P32836	GTP-binding nuclear protein GSP2/CNR2	GSP2 CNR2 YOR185C	1.71e-06	1.33e-06	1.91e-06	5.01e-06	4.02e-06	5.22e-06	0.00185877	1.5239
P32907	Ammonia transport outward protein 2	ATO2 FUN34 YNR002C N2029	8.99e-06	1.82e-05	1.56e-05	2.56e-05	3.62e-05	2.88e-05	0.0495905	1.08065
P34163	Sterol esterase TGL1 (EC 3.1.1.13) (Triglyceride lipase-cholesterol esterase 1)	TGL1 YKL140W YKL5	1.93e-05	2.57e-05	2.51e-05	4.47e-05	5.24e-05	4.41e-05	0.00532641	1.00981
P34230	Peroxisomal long-chain fatty acid import protein 1 (Peroxisomal ABC transporter 2)	PXA2 PAT1 YKL188C YKL741	6.48e-07	5.29e-07	9.43e-07	4.26e-06	2.91e-06	2.66e-06	0.00250967	2.21225
P34251	Uncharacterized oxidoreductase YKL107W (EC 1.-.-.-)	YKL107W YKL462	6.42e-06	4.87e-06	9.02e-06	1.83e-05	1.93e-05	2.59e-05	0.00894208	1.64443
P36007	L-threo-3-hydroxyaspartate ammonia-lyase (EC 4.3.1.16) (L-threo-3-hydroxyaspartate dehydratase)	SRY1 YKL218C	1.18e-06	9.98e-07	8.91e-07	4.13e-06	2.23e-06	2.51e-06	0.0194034	1.53297
P36051	GPI ethanolamine phosphate transferase 1 (EC 2.-.-.-) (Morphogenesis checkpoint-dependent protein 4) (Supersecretion of u-PA protein 21)	MCD4 FSR2 SSU21 ZRG16 YKL165C YKL619	5.36e-06	4.27e-06	5.21e-06	1.16e-05	1.34e-05	1.04e-05	0.00103527	1.25234
P36066	Protein MRG3-like	YKL133C	1.6e-05	1.42e-05	1.68e-05	3.83e-05	4.42e-05	3.7e-05	0.000241238	1.3454
P38086	DNA repair and recombination protein RDH54 (RAD homolog 54) (Recombination factor TID1) (Two hybrid interaction with DMC1 protein 1) [Includes: DNA topoisomerase (EC 5.99.1.-); Putative helicase (EC 3.6.4.12)]	RDH54 TID1 YBR073W YBR0715	3.22e-06	6.66e-06	3.93e-06	8.94e-06	1.18e-05	1.09e-05	0.0426205	1.19904
P38166	Protein transport protein SFT2	SFT2 YBL102W YBL0812	2.88e-06	4.56e-06	1.92e-06	6.78e-06	1.01e-05	1.02e-05	0.0284505	1.53288
P38232	Protein REG2	REG2 YBR050C YBR0504	1.99e-05	1.03e-05	1.63e-05	7.61e-05	0.000104853	7.82e-05	0.00393084	2.47736
P38361	Phosphate permease PHO89 (Na(+)/Pi cotransporter PHO89)	PHO89 ITN1 YBR296C YBR2113	3.82e-06	5.38e-06	3.8e-06	3.49e-05	6.86e-05	5.64e-05	0.00131044	3.61988
P38891	Branched-chain-amino-acid aminotransferase, mitochondrial (BCAT) (EC 2.6.1.42) (Protein ECA39) (Protein TWT1)	BAT1 ECA39 TWT1 YHR208W	0.000137679	0.000120585	0.000121647	0.000260722	0.000277232	0.000243811	0.00024544	1.04107
P39007	Dolichyl-diphosphooligosaccharide--protein glycosyltransferase subunit STT3 (Oligosaccharyl transferase subunit STT3) (EC 2.4.99.18) (Staurosporine and temperature sensitivity protein 3)	STT3 YGL022W	1.83e-05	2.24e-05	1.76e-05	3.93e-05	4.61e-05	4.39e-05	0.00173785	1.14893
P39010	Palmitoyltransferase AKR1 (EC 2.3.1.225) (Ankyrin repeat-containing protein AKR1)	AKR1 YDR264C D9954.9 YD9230B.03C	1.85e-05	1.54e-05	1.7e-05	3.55e-05	3.39e-05	3.26e-05	0.00185184	1.00235
P39708	NADP-specific glutamate dehydrogenase 2 (NADP-GDH 2) (EC 1.4.1.4) (NADP-dependent glutamate dehydrogenase 2)	GDH3 YAL062W FUN51	0.000147946	0.000172404	0.000214001	0.000468648	0.00050173	0.000444667	0.00690148	1.40499
P39735	Single-strand annealing weakened protein 1	SAW1 YAL027W	5.01e-07	1.12e-06	9.21e-07	2.35e-06	1.49e-06	2.29e-06	0.0427465	1.26641
P39996	Glutathione transferase 3	GTT3 YEL017W	3.6e-06	5.88e-06	4.34e-06	8.91e-06	1.03e-05	8.95e-06	0.0267379	1.02491
P40017	Carnitine O-acetyltransferase YAT2 (EC 2.3.1.7)	YAT2 YER024W	0.000282927	0.000344752	0.00028204	0.000574617	0.000666694	0.00061051	0.00165852	1.02545
P40047	Aldehyde dehydrogenase 5, mitochondrial (EC 1.2.1.-) (EC 1.2.1.4)	ALD5 ALD3 ALDH5 YER073W	9.36e-05	9.35e-05	8.72e-05	0.000213847	0.00020118	0.000196664	2.03e-05	1.1573
P40054	D-3-phosphoglycerate dehydrogenase 1 (3-PGDH 1) (EC 1.1.1.95) (2-oxoglutarate reductase) (EC 1.1.1.399)	SER3 YER081W	3.67e-05	4.18e-05	4.59e-05	0.000104366	8.67e-05	8.66e-05	0.000880784	1.15907
P40086	Cytochrome c oxidase assembly protein COX15 (Heme a synthase COX15)	COX15 YER141W	3.72e-06	4.29e-06	7.05e-06	1.02e-05	1.23e-05	1.12e-05	0.0410171	1.16091
P40309	K(+)/H(+) antiporter 1	KHA1 YJL094C J0909	1.18e-05	5.05e-06	6.75e-06	1.92e-05	2.4e-05	1.74e-05	0.0435557	1.35845
P40319	Elongation of fatty acids protein 3 (EC 2.3.1.199) (3-keto acyl-CoA synthase ELO3) (Affecting plasma membrane ATPase activity protein 1) (Suppressor of RAD3 essential function protein 1) (Suppressor of Rvs161 and Rvs167 mutations protein 4) (Very-long-chain 3-oxoacyl-CoA synthase 3) (v-SNARE bypass mutant gene 1 protein)	ELO3 APA1 SRE1 SUR4 VBM1 YLR372W L8039.2	3.78e-06	5.17e-06	4.84e-06	1.1e-05	1.18e-05	6.47e-06	0.0427028	1.08475
P40367	GPI ethanolamine phosphate transferase 2 (EC 2.-.-.-) (Glycosylphosphatidylinositol-anchor biosynthesis protein 7) (Local anestheticum-sensitive protein 21)	LAS21 GPI7 YJL062W HRC830 J1132	1.47e-10	1.51e-10	1.56e-10	3.49e-06	4.02e-06	3.84e-06	1.17e-06	14.6105
P42839	Low affinity vacuolar monovalent cation/H(+) antiporter (Vacuolar Na(+)/H(+) exchanger)	VNX1 YNL321W N0339	1.71e-05	1.68e-05	2.58e-05	5.1e-05	5.1e-05	2.8e-05	0.041483	1.12151
P43583	Proteasome activator BLM10 (Bleomycin resistance protein BLM10)	BLM10 BLM3 YFL007W YFL006W	5.12e-05	6.51e-05	3.72e-05	0.000104423	0.000117735	9.57e-05	0.0317024	1.04991
P43635	Citrate synthase 3, mitochondrial (EC 2.3.3.1)	CIT3 YPR001W YP9723.01	3.93e-05	5.63e-05	4.84e-05	0.000124289	0.000150247	0.000148212	0.00214988	1.55398
P46950	Nitrosoguanidine resistance protein SNG1	SNG1 YGR197C G7591	1.33e-06	2.14e-06	1.67e-06	5.05e-06	3.71e-06	7.62e-06	0.0144224	1.67317
P47131	TMEM14 protein homolog YJR085C	YJR085C J1863	1.52e-06	1.3e-06	2.14e-06	3.82e-06	4.99e-06	4.16e-06	0.00934096	1.38706
P53109	Probable metalloreductase AIM14 (EC 1.16.1.-) (Altered inheritance of mitochondria protein 14)	AIM14 YGL160W G1837	4.97e-06	8.97e-06	8.47e-06	1.53e-05	1.72e-05	1.3e-05	0.0436839	1.02095
P53120	Uncharacterized membrane protein YGL140C	YGL140C	2.83e-06	6.64e-06	2.25e-06	1.79e-05	6.76e-06	2.27e-05	0.0492538	2.01646
P53173	ER-derived vesicles protein ERV14	ERV14 YGL054C	1.87e-06	3.04e-06	2.08e-06	6.48e-06	9.07e-06	5.63e-06	0.00560871	1.59877
P53214	Protein MTL1 (MID two-like protein 1)	MTL1 YGR023W	4.36e-07	3.36e-07	4.55e-07	1.9e-06	2.15e-06	1.32e-06	0.00205032	2.13172
P53289	Protein phosphatase type 2A regulatory subunit RTS3	RTS3 YGR161C	4.36e-06	4.88e-06	5.86e-06	1.51e-05	1.61e-05	1.59e-05	0.00385037	1.63956
P53322	High-affinity nicotinic acid transporter (Nicotinic acid permease)	TNA1 YGR260W	5.66e-07	1.34e-06	5.2e-07	2.85e-06	2.65e-06	3.04e-06	0.0440845	1.81737
P53388	Dicarboxylic amino acid permease	DIP5 YPL265W	0.000269578	0.000374457	0.000299141	0.000652871	0.000677582	0.00060717	0.0109306	1.03869
P53615	Carbonic anhydrase (EC 4.2.1.1) (Carbonate dehydratase) (Non-classical export protein 3)	NCE103 NCE3 YNL036W N2695	3.33e-05	3.06e-05	4.03e-05	0.000140393	0.000116438	0.000105015	0.00046057	1.79626
Q00582	GTP-binding protein GTR1 (EC 3.6.5.-)	GTR1 YML121W YM7056.05	3.57e-06	4.8e-06	4.13e-06	9.08e-06	1.22e-05	7.07e-06	0.0201753	1.18245
Q02799	Zinc finger protein LEE1	LEE1 YPL054W	3.46e-06	3.01e-06	5e-06	9.54e-06	1.06e-05	9.04e-06	0.0170248	1.34766
Q03144	Pyridoxal 5'-phosphate synthase subunit SNO1 (EC 4.3.3.6) (PDX2 homolog 1) (Pdx2.1) (Pyridoxal 5'-phosphate synthase glutaminase subunit) (EC 3.5.1.2)	SNO1 YMR095C YM6543.02C	4.13e-06	3.26e-06	2.96e-06	9.33e-06	6.39e-06	6.65e-06	0.00872385	1.11239
Q03897	Maintenance of telomere capping protein 5 (SEH-associated protein 3)	MTC5 SEA3 YDR128W	2.79e-06	3.84e-06	2.16e-06	5.23e-06	7.4e-06	6.59e-06	0.0219039	1.12783
Q04438	Stationary phase protein 4	SPG4 YMR107W YM9718.06	2.69e-05	4.53e-05	3.42e-05	0.000120007	0.000119342	0.0001311	0.0112586	1.8006
Q06089	Uncharacterized mitochondrial outer membrane protein YPR098C	YPR098C	3.76e-06	5.45e-06	6.05e-06	1.19e-05	1.28e-05	8.45e-06	0.0159357	1.11858
Q06497	Peroxisomal adenine nucleotide transporter 1	ANT1 YPR128C	2.73e-06	4.19e-06	2.69e-06	7.9e-06	8.48e-06	5.22e-06	0.0181575	1.16858
Q06567	ABC1 family protein MCP2 (MDM10-complementing protein 2) (MIOREX complex component 13) (Mitochondrial organization of gene expression protein 13)	MCP2 MRX13 YLR253W L9672.2	7.23e-06	8.82e-06	5.78e-06	1.28e-05	1.63e-05	1.58e-05	0.0113011	1.038
Q08214	Endonuclease III homolog 2 (EC 3.2.2.-) (EC 4.2.99.18) (Bifunctional DNA N-glycosylase/DNA-(apurinic or apyrimidinic site) lyase 2) (DNA glycosylase/AP lyase 2) (Endonuclease III-like glycosylase 2) (Redoxyendonuclease 2)	NTG2 SCR2 YOL043C	6.49e-07	1.59e-07	3.31e-08	1e-05	7.29e-06	9.01e-06	0.0406458	4.96802
Q12015	DSC E3 ubiquitin ligase complex subunit 3 (Defective for SREBP cleavage protein 3)	DSC3 YOR223W YOR50-13	6.61e-06	1.44e-05	1.57e-05	3.6e-05	3.65e-05	4e-05	0.0478537	1.61599
Q12142	Autophagy-related protein 9 (Cytoplasm to vacuole targeting protein 7)	ATG9 APG9 AUT9 CVT7 YDL149W D1560	6.15e-06	7.11e-06	1.07e-05	1.4e-05	1.79e-05	1.72e-05	0.0311199	1.03358
Q12200	NPC intracellular sterol transporter 1-related protein 1 (Niemann-Pick type C-related protein 1)	NCR1 YPL006W	1.11e-05	1.53e-05	8.22e-06	2.38e-05	2.59e-05	2.21e-05	0.0441691	1.05269
Q12252	Phosphate metabolism protein 7	PHM7 YOL084W 00953	1.03e-05	1.94e-05	2.64e-05	4.99e-05	6.04e-05	5.46e-05	0.0486107	1.55614
Q12275	Uncharacterized protein YOR093C	YOR093C YOR3170c	0.000102049	0.000168186	0.000164195	0.000367194	0.000273679	0.000235493	0.0292648	1.01241
Q12359	Ammonia transport outward protein 3	ATO3 YDR384C D9481.20 D9509.4	5.34e-06	1.01e-05	5.59e-06	1.98e-05	2.88e-05	1.94e-05	0.0122571	1.69044
Q12375	Mitochondrial ornithine transporter 1	ORT1 ARG11 YOR130C O3299 YOR3299C	1.02e-06	1.48e-06	1.76e-06	3.3e-06	3.38e-06	2.6e-06	0.0225428	1.12308
Q12751	RNA polymerase II assembly factor RTP1 (Required for nuclear transport of RNA pol II protein 1) (Transport and Golgi organization protein 6 homolog)	RTP1 YMR185W YM8010.15	7.32e-07	6.8e-07	7.63e-07	1.93e-06	4.01e-06	2.1e-06	0.0301411	1.88553
Q3E7A3	Uncharacterized protein YJL133C-A	YJL133C-A	3.03e-06	5.43e-06	5.36e-06	2.12e-05	1.74e-05	1.84e-05	0.0115584	2.04347
Q8TGJ3	Protein Kish	KSH1 YNL024C-A	1.93e-07	1.26e-07	4.26e-07	8.2e-07	1.09e-06	8.84e-07	0.0495483	1.90617
O14464	Large ribosomal subunit protein bL36m (54S ribosomal protein RTC6, mitochondrial) (Restriction of telomere capping protein 6) (Translation associated element 4)	RTC6 TAE4 YPL183W-A YPL183BW	2.65e-06	2.55e-06	2.97e-06	1.44e-06	1.05e-06	1.35e-06	0.00678606	-1.08871
P07252	Cytochrome B pre-mRNA-processing protein 1	CBP1 YJL209W HRA654 J0242	0.000161173	0.000115768	0.000177966	9.37e-05	7.29e-05	5.95e-05	0.0193573	-1.00858
P09368	Proline dehydrogenase, mitochondrial (EC 1.5.5.2) (Proline oxidase)	PUT1 YLR142W L3170 L9606.2	3.02e-05	4.82e-05	3.34e-05	2.09e-05	1.77e-05	1.39e-05	0.0163967	-1.08986
P09950	5-aminolevulinate synthase, mitochondrial (EC 2.3.1.37) (5-aminolevulinic acid synthase) (Delta-ALA synthase) (Delta-aminolevulinate synthase)	HEM1 CYD1 YDR232W YD9934.16	0.000110912	9.22e-05	8.88e-05	2.31e-05	2.38e-05	2.07e-05	0.000205345	-2.10985
P22516	ATP-dependent DNA helicase CHL1 (EC 3.6.4.12) (Chromosome loss protein 1) (Chromosome transmission fidelity protein 1)	CHL1 CTF1 YPL008W YP8132.05	5.98e-06	4.25e-06	4.81e-06	6.94e-07	7.95e-07	2.16e-06	0.0414897	-2.04329
P23059	N-alpha-acetyltransferase 38, NatC auxiliary subunit (L-A virus GAG protein N-acetyltransferase subunit MAK31) (Maintenance of killer protein 31) (N-terminal acetyltransferase C complex subunit MAK31) (NatC complex subunit MAK31)	MAK31 NAA38 YCR020C-A YCR20C-A	2.16e-06	1.59e-06	1.63e-06	3.78e-07	6.32e-07	4.78e-07	0.003267	-1.85278
P24031	Constitutive acid phosphatase (EC 3.1.3.2)	PHO3 YBR092C YBR0813	1.11e-05	7.9e-06	7.91e-06	1.24e-06	6.33e-07	1.37e-06	0.00494277	-3.05202
P25379	Catabolic L-serine/threonine dehydratase [Includes: L-serine dehydratase (EC 4.3.1.17) (L-serine deaminase); L-threonine dehydratase (EC 4.3.1.19) (L-threonine deaminase)]	CHA1 YCL064C YCL64C	0.00013836	0.000134037	0.00013997	6.12e-05	6.01e-05	5.64e-05	7.39e-05	-1.21488
P33327	NAD-specific glutamate dehydrogenase (NAD-GDH) (EC 1.4.1.2)	GDH2 YDL215C D0892	0.00042666	0.000540102	0.000418157	0.00022187	0.000219141	0.000189331	0.00262767	-1.1356
P35193	Autophagy-related protein 19 (Cytoplasm-to-vacuole targeting protein 19)	ATG19 CVT19 YOL082W O0980 YOL01	0.000193297	0.000132406	9.92e-05	4.27e-05	2.18e-05	3.99e-05	0.00830792	-2.02574
P36035	Carboxylic acid transporter protein homolog	JEN1 YKL217W	7.49e-05	0.000110775	9.05e-05	2.87e-05	3.44e-05	3.48e-05	0.00354584	-1.49579
P38690	Uncharacterized protein YHR033W	YHR033W	5.68e-05	5.31e-05	6.31e-05	2.45e-05	1.33e-05	2.25e-05	0.0232858	-1.51949
P39004	High-affinity hexose transporter HXT7	HXT7 YDR342C D9651.11	5.13e-05	5.68e-05	6.4e-05	2.69e-05	2.21e-05	1.84e-05	0.00382002	-1.35067
P39005	Cell wall synthesis protein KRE9 (Killer toxin resistant protein 9)	KRE9 YJL174W J0504	1.18e-05	9.68e-06	1.62e-05	6.07e-06	5.28e-06	6.27e-06	0.0277247	-1.09406
P40214	Protein FDO1 (FKH1-interacting protein involved in donor preference)	FDO1 YMR144W YM9375.13	7.04e-06	5.03e-06	5.67e-06	3.46e-06	1.48e-06	2.08e-06	0.0433028	-1.33621
P47019	Ribosome biogenesis protein ALB1	ALB1 YJL122W J0723	1.17e-05	1.12e-05	7.02e-06	3.67e-06	2.61e-06	5.09e-06	0.01895	-1.39597
P48232	Biogenesis of lysosome-related organelles complex 1 subunit SNN1 (BLOC-1 subunit SNN1) (SNAPIN-like protein 1)	SNN1 YNL086W N2254	0.000115877	5.19e-05	9.08e-05	8.44e-06	4.14e-06	5.78e-06	0.00120948	-3.81579
P49626	Large ribosomal subunit protein uL4B (60S ribosomal protein L4-B) (L2) (RP2) (YL2)	RPL4B RPL2B YDR012W YD8119.17	0.000962428	0.000856276	0.00134055	0.000736775	0.000381796	0.000447036	0.0459849	-1.01286
P50088	Stationary phase gene 1 protein	SPG1 YGR236C G8578	4.17e-06	5.06e-06	5.42e-06	1.06e-06	1.44e-06	1.57e-06	0.00165647	-1.84623
P53904	Tubulin-specific chaperone B (Alpha-tubulin formation protein 1) (Tubulin-folding cofactor B)	ALF1 YNL148C N1201 N1777	1.67e-05	5.36e-06	1.45e-05	1.87e-06	2.84e-06	3.5e-06	0.0389805	-2.15593
Q03667	Mitochondrial intermembrane space cysteine motif-containing protein MIX17 (Mitochondrial intermembrane space CX(n)C motif protein of 17 kDa)	MIX17 MIC17 YMR002W YM8270.04	0.000130258	7.86e-05	0.000131599	4.18e-05	1.75e-05	2.22e-05	0.0129083	-2.06155
Q03694	Inheritance of peroxisomes protein 1	INP1 YMR204C YM8325.05C	0.000101679	6.94e-05	0.000118185	5.66e-05	3.63e-05	5.07e-05	0.0298835	-1.00985
Q03695	Uncharacterized protein YMR206W	YMR206W YM8325.07	9.63e-06	9.96e-06	9.48e-06	2.6e-06	2.4e-06	3.17e-06	0.00339021	-1.83155
Q06408	Transaminated amino acid decarboxylase (EC 4.1.1.-) (EC 4.1.1.43) (EC 4.1.1.72) (EC 4.1.1.74) (EC 4.1.1.80) (Thiamine diphosphate-dependent phenylpyruvate decarboxylase) (PPDC) (Thiamine pyrophosphate-dependent 2-oxo-acid decarboxylase) (2ODC) (Transaminated branched-chain amino acid decarboxylase)	ARO10 YDR380W D9481.3	0.00026204	0.000294884	0.000282251	4.72e-05	4.92e-05	5.26e-05	3.45e-06	-2.4938
Q07993	D-xylulose reductase (EC 1.1.1.9) (Xylitol dehydrogenase) (XDH)	XYL2 YLR070C	2.25e-06	1.7e-06	2.12e-06	1.23e-06	8.8e-07	7.96e-07	0.0130495	-1.0622
Q12099	ATP-dependent RNA helicase FAL1 (EC 3.6.4.13) (Translation initiation factor four A-like protein 1)	FAL1 YDR021W PZC399 YD9335.07	7.43e-06	6.74e-06	3.85e-06	2.43e-06	2.29e-06	3.43e-06	0.04287	-1.1442
Q12184	Adrenodoxin homolog, mitochondrial (Mitochondrial ferredoxin)	YAH1 YPL252C	0.0001726	7.33e-05	8.8e-05	2.04e-05	1.76e-05	2.69e-05	0.0133271	-2.36352
Q12498	Pheromone-regulated membrane protein 4	PRM4 YPL156C P2578	1.14e-05	1.19e-05	1.07e-05	4.06e-06	5.91e-06	5.55e-06	0.0161657	-1.13002
Q3E825	Uncharacterized protein YLR307C-A	YLR307C-A	0.000365368	0.000485215	0.000391599	0.000115878	7.85e-05	0.000113043	0.00137544	-2.01463

## Sheet: MMTT
Entry	protein_name	gene_name	MT1_0	MT2_0	MT3_0	MT1_2h30	MT2_2h30	MT3_2h30	p.value	log2.FC
P00410	Cytochrome c oxidase subunit 2 (EC 7.1.1.9) (Cytochrome c oxidase polypeptide II)	COX2 OXI1 Q0250	0.000266217	0.000434288	0.000449353	0.000545907	0.000869709	0.00091545	0.0399095	1.01953
P00854	ATP synthase subunit a (F-ATPase protein 6)	ATP6 OLI2 OLI4 PHO1 Q0085	9.11e-06	9.96e-06	1.4e-05	2.62e-05	3.57e-05	4.83e-05	0.00698903	1.7359
P03965	Carbamoyl-phosphate synthase arginine-specific large chain (EC 6.3.5.5) (Arginine-specific carbamoyl-phosphate synthetase, ammonia chain)	CPA2 YJR109C J2002	0.000378699	0.000418892	0.000472459	0.000924426	0.00082538	0.000825288	0.00174629	1.01974
P04710	ADP,ATP carrier protein 1 (ADP/ATP translocase 1) (Adenine nucleotide translocator 1) (ANT 1)	AAC1 YMR056C YM9796.09C	0.000113124	0.000134302	9.95e-05	0.000181055	0.000273007	0.000363509	0.0393175	1.23673
P05150	Ornithine carbamoyltransferase (EC 2.1.3.3) (Ornithine transcarbamylase) (OTCase)	ARG3 YJL088W J0924	8.88e-06	7.77e-06	7.34e-06	1.86e-05	1.83e-05	2.22e-05	0.000438218	1.3004
P07262	NADP-specific glutamate dehydrogenase 1 (NADP-GDH 1) (EC 1.4.1.4) (NADP-dependent glutamate dehydrogenase 1)	GDH1 DHE4 URE1 YOR375C	0.000777037	0.000483356	0.000481694	0.00158231	0.00117833	0.00131346	0.0161095	1.22566
P07264	3-isopropylmalate dehydratase (EC 4.2.1.33) (Alpha-IPM isomerase) (IPMI) (Isopropylmalate isomerase)	LEU1 YGL009C	0.000350211	0.000455732	0.000450833	0.00140467	0.00182597	0.00172232	0.00031439	1.97857
P11986	Inositol-3-phosphate synthase (MIP synthase) (EC 5.5.1.4) (Myo-inositol 1-phosphate synthase) (IPS) (MI-1-P synthase)	INO1 YJL153C J0610	0.000239658	0.000160105	0.000138606	0.000536012	0.000746868	0.000862492	0.00323255	1.99456
P13587	Sodium/potassium exporting P-type ATPase 1 (EC 7.2.2.3)	ENA1 HOR6 PMR2 PMR2A YDR040C YD6888.02C	4.72e-05	3.05e-05	3.09e-05	0.000353779	0.00053077	0.000500405	0.000204137	3.67304
P16664	Guanine nucleotide exchange factor subunit RGP1 (Reduced growth phenotype protein 1) (Rgp1p)	RGP1 YDR137W YD9302.13	4.75e-06	5.92e-06	3.8e-06	9.55e-06	1.14e-05	1.07e-05	0.0144246	1.13012
P18544	Acetylornithine aminotransferase, mitochondrial (ACOAT) (EC 2.6.1.11)	ARG8 YOL140W	4.16e-05	3.29e-05	3.12e-05	8.46e-05	0.000106107	0.000103137	0.00102148	1.47354
P19145	General amino-acid permease GAP1	GAP1 YKR039W	3.03e-06	4.95e-06	6.53e-06	5.31e-05	6.12e-05	6.71e-05	0.00441523	3.6445
P19263	Mediator of RNA polymerase II transcription subunit 14 (Glucose repression regulatory protein 1) (Mediator complex subunit 14)	RGR1 MED14 YLR071C	5.24e-05	8.91e-05	9.22e-05	0.000140358	0.000157124	0.000211751	0.0284181	1.12426
P25297	Inorganic phosphate transporter PHO84	PHO84 YML123C YM7056.03C	2.24e-05	1.82e-05	1.41e-05	5.13e-05	3.53e-05	3.81e-05	0.00961715	1.18891
P25613	Accumulation of dyads protein 2 (Ammonia transport outward protein 1)	ADY2 ATO1 YCR010C YCR10C	9.41e-05	9.42e-05	0.000107706	0.000282042	0.000465634	0.000425598	0.00843453	1.987
P32332	Mitochondrial oxaloacetate transport protein (Mitochondrial carrier protein PMT)	OAC1 PMT PMT1 YKL120W YKL522	1.25e-05	1.4e-05	9.14e-06	4.43e-05	5.37e-05	4.7e-05	0.00281548	2.02561
P32528	Urea amidolyase [Includes: Urea carboxylase (EC 6.3.4.6); Allophanate hydrolase (EC 3.5.1.54)]	DUR1,2 YBR208C YBR1448	0.000768739	0.000775607	0.000970687	0.00239807	0.00238617	0.00248263	0.00422776	1.53076
P32907	Ammonia transport outward protein 2	ATO2 FUN34 YNR002C N2029	2.01e-05	2.04e-05	2.38e-05	4.26e-05	5.34e-05	4.95e-05	0.000806	1.18091
P32915	Protein transport protein SEC61 (Sec61 complex subunit SEC61) (Sec61 complex subunit alpha)	SEC61 YLR378C L3502.5	4.88e-06	6.08e-06	6.68e-06	1.02e-05	1.49e-05	1.41e-05	0.00686245	1.15196
P34239	Protein LST4 (Lethal with SEC30 protein 4)	LST4 YKL176C YKL642	6.06e-06	9.97e-06	5.78e-06	1.62e-05	1.88e-05	1.09e-05	0.03471	1.07381
P34248	Probable intramembrane protease YKL100C (EC 3.4.23.-)	YKL100C YKL450	1.54e-05	1.75e-05	1.75e-05	3.08e-05	3.65e-05	4.82e-05	0.0174983	1.19472
P36051	GPI ethanolamine phosphate transferase 1 (EC 2.-.-.-) (Morphogenesis checkpoint-dependent protein 4) (Supersecretion of u-PA protein 21)	MCD4 FSR2 SSU21 ZRG16 YKL165C YKL619	7.04e-06	8.57e-06	7.94e-06	1.53e-05	1.5e-05	1.86e-05	0.0013443	1.05364
P36066	Protein MRG3-like	YKL133C	2.44e-05	9.46e-06	9.35e-06	4.38e-05	6.14e-05	5.18e-05	0.0386857	1.86324
P36077	Sulfiredoxin (EC 1.8.98.2) (Sulphiredoxin)	SRX1 YKL086W	4.65e-05	2.65e-05	3.48e-05	7.66e-05	6.78e-05	7.83e-05	0.0356072	1.04758
P38084	Leu/Val/Ile amino-acid permease (Branched-chain amino-acid permease 2)	BAP2 YBR068C YBR0629	3.18e-05	4.84e-05	3.96e-05	0.000102873	9.45e-05	0.000130867	0.00330148	1.45423
P38361	Phosphate permease PHO89 (Na(+)/Pi cotransporter PHO89)	PHO89 ITN1 YBR296C YBR2113	9.82e-06	6.34e-06	5.99e-06	4.92e-05	6.8e-05	7.67e-05	0.000509396	3.12988
P38741	Meiotic activator RIM4 (Regulator of IME2 protein 4)	RIM4 YHL024W	0.000100748	0.000129836	0.000101933	0.000206135	0.000305746	0.000388339	0.0206472	1.43685
P38891	Branched-chain-amino-acid aminotransferase, mitochondrial (BCAT) (EC 2.6.1.42) (Protein ECA39) (Protein TWT1)	BAT1 ECA39 TWT1 YHR208W	0.000153712	0.000151998	0.000185265	0.000403521	0.00038322	0.000379031	0.00302324	1.24756
P39007	Dolichyl-diphosphooligosaccharide--protein glycosyltransferase subunit STT3 (Oligosaccharyl transferase subunit STT3) (EC 2.4.99.18) (Staurosporine and temperature sensitivity protein 3)	STT3 YGL022W	2.02e-05	2.69e-05	2.58e-05	5.14e-05	5.73e-05	5.89e-05	0.0042456	1.20022
P39993	ARF guanine-nucleotide exchange factor 2	GEA2 YEL022W	5.27e-06	6.17e-06	9.18e-06	1.49e-05	1.55e-05	1.23e-05	0.0307236	1.04741
P40017	Carnitine O-acetyltransferase YAT2 (EC 2.3.1.7)	YAT2 YER024W	0.000354984	0.000359795	0.000439103	0.000791845	0.000763719	0.000787696	0.00786192	1.02202
P40047	Aldehyde dehydrogenase 5, mitochondrial (EC 1.2.1.-) (EC 1.2.1.4)	ALD5 ALD3 ALDH5 YER073W	9.42e-05	0.000115731	0.000127875	0.000242208	0.000230762	0.000220408	0.00996803	1.03751
P40054	D-3-phosphoglycerate dehydrogenase 1 (3-PGDH 1) (EC 1.1.1.95) (2-oxoglutarate reductase) (EC 1.1.1.399)	SER3 YER081W	3.73e-05	4.6e-05	4.73e-05	0.000124711	0.000107727	0.000105551	0.00084968	1.37066
P40543	Uncharacterized protein YIL024C	YIL024C	1.93e-06	1.21e-06	1.21e-06	2.15e-06	3.18e-06	3.68e-06	0.0308736	1.05031
P40566	Ergosteryl-beta-glucosidase (EC 3.2.1.-)	EGH1 YIR007W YIB7W	8.02e-06	8.76e-06	9.12e-06	1.84e-05	1.6e-05	1.9e-05	0.0006138	1.0423
P41909	Peroxisomal long-chain fatty acid import protein 2 (Peroxisomal ABC transporter 1)	PXA1 PAL1 PAT2 SSH2 YPL147W LPI1W P2607	1.6e-05	1.7e-05	2.42e-05	2.77e-05	4.29e-05	4.85e-05	0.030912	1.05789
P41930	Sulfite efflux pump SSU1 (Sulfite sensitivity protein SSU1)	SSU1 YPL092W LPG16W	3.02e-05	2.35e-05	2.91e-05	6.64e-05	7.73e-05	5.37e-05	0.00371664	1.25346
P43563	CBK1 kinase activator protein MOB2 (MPS1 binder 2) (Maintenance of ploidy protein MOB2)	MOB2 YFL034C-B YFL035C YFL035C-A	2.29e-07	3.39e-07	2.3e-07	6.81e-07	7.63e-07	7.37e-07	0.0117357	1.45195
P43635	Citrate synthase 3, mitochondrial (EC 2.3.3.1)	CIT3 YPR001W YP9723.01	6.85e-05	6.71e-05	6.8e-05	0.000241764	0.000299802	0.000291411	0.00215163	2.03306
P47131	TMEM14 protein homolog YJR085C	YJR085C J1863	9.73e-07	1.53e-06	2.37e-06	4.34e-06	5.83e-06	5.86e-06	0.0274777	1.71879
P49955	U2 snRNP component HSH155	HSH155 YMR288W YM8021.14	2.07e-05	1.3e-05	2.56e-05	4.46e-05	3.78e-05	4.94e-05	0.0398618	1.15071
P53173	ER-derived vesicles protein ERV14	ERV14 YGL054C	1.89e-06	2.52e-06	4.01e-06	7.2e-06	1.25e-05	1.24e-05	0.00961292	1.92771
P53289	Protein phosphatase type 2A regulatory subunit RTS3	RTS3 YGR161C	4.94e-06	7.07e-06	4.8e-06	1.43e-05	1.78e-05	2.66e-05	0.00728709	1.80086
P53311	Mitochondrial pyruvate carrier 3 (MPC3) (Protein FMP43)	MPC3 FMP43 YGR243W G8620	6.89e-06	9.03e-06	8.26e-06	3.26e-05	3.67e-05	2.71e-05	0.000329235	1.99439
P53388	Dicarboxylic amino acid permease	DIP5 YPL265W	0.000291911	0.000309806	0.000305743	0.000733456	0.000830662	0.000837854	0.000480027	1.40431
P53438	Protein SOK2	SOK2 YMR016C YM9711.03C	6.65e-06	7.86e-06	9.22e-06	1.38e-05	1.91e-05	1.51e-05	0.006491	1.01883
P53615	Carbonic anhydrase (EC 4.2.1.1) (Carbonate dehydratase) (Non-classical export protein 3)	NCE103 NCE3 YNL036W N2695	3.69e-05	3.72e-05	2.67e-05	0.000130023	9.17e-05	0.00011381	0.0012897	1.73477
P53629	Sterol O-acyltransferase 2 (EC 2.3.1.-) (Sterol-ester synthase 2)	ARE2 SAT1 YNR019W N3206	2.17e-05	1.83e-05	1.96e-05	4.11e-05	3.9e-05	4.63e-05	0.000446458	1.08593
P56508	Protein SNA2	SNA2 YDR525W-A YDR525BW	1.72e-07	1.13e-07	1.47e-07	9.15e-07	1.06e-06	1.02e-06	0.00166049	2.7934
P80667	Peroxisomal membrane protein PEX13 (Peroxin-13)	PEX13 PAS20 YLR191W L9470.1	4.19e-07	7.18e-07	8.44e-07	1.84e-06	1.28e-06	1.09e-06	0.0472265	1.08752
Q00582	GTP-binding protein GTR1 (EC 3.6.5.-)	GTR1 YML121W YM7056.05	5.95e-06	5.64e-06	8.35e-06	1.56e-05	1.43e-05	1.47e-05	0.0180534	1.16264
Q02981	ABC1 family protein YPL109C, mitochondrial	YPL109C LPH17C	3.29e-05	6.19e-05	5.31e-05	8.65e-05	0.00013984	0.000120081	0.0249378	1.22856
Q03897	Maintenance of telomere capping protein 5 (SEH-associated protein 3)	MTC5 SEA3 YDR128W	3.82e-06	2.93e-06	4.05e-06	7.81e-06	7.79e-06	9.17e-06	0.00471421	1.19887
Q05497	Uncharacterized transporter YDR338C	YDR338C D9651.8	5.01e-07	6.68e-07	1.12e-06	4.39e-06	2.91e-06	3.3e-06	0.00935028	2.21402
Q06150	Protein BOP2 (Bypass of PAM1 protein 2)	BOP2 YLR267W	7.23e-06	2.78e-06	8.09e-06	2.21e-05	3.13e-05	2.83e-05	0.0330562	2.17345
Q06497	Peroxisomal adenine nucleotide transporter 1	ANT1 YPR128C	5.63e-06	6.57e-06	5.63e-06	1.45e-05	1.53e-05	1.03e-05	0.0127909	1.17071
Q07471	Thiamine metabolism regulatory protein THI3 (EC 4.1.1.72) (Keto isocaproate decarboxylase 1) (Thiamine pyrophosphate-dependent 2-oxo-acid decarboxylase) (2ODC)	THI3 KID1 YDL080C	1.87e-05	4.88e-05	1.49e-05	0.000195241	8.38e-05	8.98e-05	0.0297957	2.16178
Q07913	Non-structural maintenance of chromosomes element 1 (Non-SMC element 1) (EC 2.3.2.27)	NSE1 YLR007W	1.18e-06	1.53e-06	1.1e-06	2.8e-06	2.73e-06	4.26e-06	0.00819984	1.3627
Q08213	RNA exonuclease NGL1 (EC 3.1.-.-)	NGL1 YOL042W	3.01e-06	3.02e-06	4.24e-06	7.02e-06	7.53e-06	6.77e-06	0.0170088	1.0521
Q08959	Phosphatidylglycerol phospholipase C (EC 3.1.4.-)	PGC1 YPL206C	1.5e-06	1.7e-06	2.38e-06	3.46e-06	3.86e-06	6.12e-06	0.0196191	1.26761
Q12142	Autophagy-related protein 9 (Cytoplasm to vacuole targeting protein 7)	ATG9 APG9 AUT9 CVT7 YDL149W D1560	1.27e-05	9.65e-06	1.57e-05	2.19e-05	2.74e-05	2.79e-05	0.0192284	1.01942
Q12257	IMPACT family member YDL177C	YDL177C	1.11e-07	1.06e-07	1.1e-07	1.85e-06	9.53e-07	7.31e-07	0.0139421	3.43283
Q12359	Ammonia transport outward protein 3	ATO3 YDR384C D9481.20 D9509.4	7.49e-06	9.13e-06	1.12e-05	2.3e-05	3e-05	3.02e-05	0.00221356	1.57814
Q12428	Probable 2-methylcitrate dehydratase (2-MC dehydratase) (EC 4.2.1.79) ((2S,3S)-2-methylcitrate dehydratase)	PDH1 YPR002W LPZ2W YP9723.02	0.000299104	0.000209188	0.000221939	0.000543177	0.000525568	0.000522286	0.0180259	1.12354
Q99189	mRNA transport regulator MTR10	MTR10 YOR160W	2.28e-06	8.04e-06	6.41e-06	1.93e-05	1.92e-05	3.03e-05	0.0451684	2.0398
Q99325	Autophagy-related protein 40	ATG40 YOR152C O3536	1.73e-06	2.59e-06	3.09e-06	6.23e-06	5.94e-06	7.8e-06	0.0143866	1.42833
Q99326	SWIRM domain-containing protein YOR338W	YOR338W O6265	6.51e-05	6.25e-05	6.3e-05	0.000180538	0.000179032	0.00017493	7.84e-07	1.48793
O14464	Large ribosomal subunit protein bL36m (54S ribosomal protein RTC6, mitochondrial) (Restriction of telomere capping protein 6) (Translation associated element 4)	RTC6 TAE4 YPL183W-A YPL183BW	5.95e-06	6.52e-06	4.35e-06	2.69e-06	1.15e-06	1.59e-06	0.0249751	-1.62948
P01098	F(1)-ATPase inhibitor STF1, mitochondrial (9 kDa ATPase inhibitor complex-stabilizing factor) (9K) (Stabilizing factor 1)	STF1 AIS2 YDL130W-A YDL130BW	0.000281575	0.00029653	0.00011971	6.49e-05	4.06e-05	2.75e-05	0.0137625	-2.39138
P05085	Arginine metabolism regulation protein II (Arginine-requiring protein 81)	ARG81 ARGR2 YML099C	2.37e-05	2.37e-05	1.59e-05	5.68e-06	5.3e-06	8.15e-06	0.00309845	-1.72879
P05749	Large ribosomal subunit protein eL22A (60S ribosomal protein L22-A) (L1c) (RP4) (YL31)	RPL22A YLR061W L2168	0.00046581	0.000455977	0.00034887	0.000255569	0.000160645	0.000148953	0.0212691	-1.16883
P07252	Cytochrome B pre-mRNA-processing protein 1	CBP1 YJL209W HRA654 J0242	0.000261804	0.000174387	0.000126091	6.68e-05	6.51e-05	3.45e-05	0.01588	-1.75705
P09368	Proline dehydrogenase, mitochondrial (EC 1.5.5.2) (Proline oxidase)	PUT1 YLR142W L3170 L9606.2	3.47e-05	7.78e-05	6.91e-05	2.4e-05	1.94e-05	1.94e-05	0.0480495	-1.53326
P09950	5-aminolevulinate synthase, mitochondrial (EC 2.3.1.37) (5-aminolevulinic acid synthase) (Delta-ALA synthase) (Delta-aminolevulinate synthase)	HEM1 CYD1 YDR232W YD9934.16	7.49e-05	5.53e-05	5.62e-05	2.04e-05	1.36e-05	1.35e-05	0.00171459	-1.97046
P14736	DNA repair protein RAD4	RAD4 YER162C	5.78e-05	6.49e-05	4.41e-05	3.28e-05	3.04e-05	1.77e-05	0.0406275	-1.04507
P25379	Catabolic L-serine/threonine dehydratase [Includes: L-serine dehydratase (EC 4.3.1.17) (L-serine deaminase); L-threonine dehydratase (EC 4.3.1.19) (L-threonine deaminase)]	CHA1 YCL064C YCL64C	0.000102673	7.79e-05	6.45e-05	4.44e-05	2.88e-05	2.5e-05	0.0150105	-1.31933
P33327	NAD-specific glutamate dehydrogenase (NAD-GDH) (EC 1.4.1.2)	GDH2 YDL215C D0892	0.000375813	0.000505162	0.000478467	0.00025891	0.000164783	0.000164664	0.0135471	-1.20825
P33419	Spindle pole component 29	SPC29 LPH3 NIP29 YPL124W LPH3W	3.57e-06	4.8e-06	4.97e-06	2.3e-06	1.57e-06	2.38e-06	0.0121989	-1.09413
P36014	Glutathione peroxidase-like peroxiredoxin 1 (EC 1.11.1.24) (EC 1.11.1.9) (Glutathione peroxidase homolog 1) (GPx 1)	GPX1 YKL026C	2.38e-05	3.04e-05	2.52e-05	1.17e-05	1.12e-05	1.32e-05	0.00155711	-1.1405
P36035	Carboxylic acid transporter protein homolog	JEN1 YKL217W	7.15e-05	0.000137662	0.000123429	2.63e-05	1.39e-05	2.21e-05	0.00390852	-2.41885
P36054	Calcipressin-like protein (Down syndrome candidate region 1-like protein) (Regulator of calcineurin 1)	RCN1 DSCR1L YKL159C YKL613	9.78e-06	8.26e-06	6.76e-06	3.98e-06	2.79e-06	3.13e-06	0.00358262	-1.32483
P36531	Large ribosomal subunit protein bL31m (54S ribosomal protein L36, mitochondrial) (YmL36)	MRPL36 YBR122C YBR0918	0.000133826	0.000131601	0.000115441	7.82e-05	5.42e-05	5.65e-05	0.0150405	-1.01209
P38754	Large ribosomal subunit protein eL14B (60S ribosomal protein L14-B)	RPL14B YHL001W	8.14e-05	9.06e-05	5.46e-05	2.74e-05	1.19e-05	7.59e-06	0.0316146	-2.27258
P38824	Cytochrome c oxidase-assembly factor COX23, mitochondrial	COX23 YHR116W	1.22e-05	1.45e-05	1.11e-05	6.15e-06	4.49e-06	5.76e-06	0.00288544	-1.20425
P39713	Probable diacetyl reductase [(R)-acetoin forming] 2 (EC 1.1.1.303)	BDH2 YAL061W FUN50	2.24e-05	2.05e-05	2.1e-05	1.06e-05	7.3e-06	9.18e-06	0.0113986	-1.24212
P40188	Respiratory growth induced protein 2	RGI2 YIL057C	9.4e-05	0.000121133	0.000142921	3.41e-05	1.7e-05	1.95e-05	0.00546565	-2.34188
P40516	Protein-lysine N-methyltransferase EFM4 (EC 2.1.1.-) (Elongation factor methyltransferase 4) (Secretion and early endocytosis protein 1)	EFM4 SEE1 YIL064W	3.47e-05	3.63e-05	2.75e-05	1.6e-05	1.55e-05	1.56e-05	0.0125626	-1.06507
P40572	Uncharacterized protein YIR016W	YIR016W	4.14e-07	3.23e-07	1.96e-07	1.93e-08	2.97e-08	1.04e-07	0.04036	-2.61034
P41735	5-demethoxyubiquinone hydroxylase, mitochondrial (DMQ hydroxylase) (EC 1.14.99.60) (Catabolite repression protein 5) (Ubiquinone biosynthesis monooxygenase COQ7)	CAT5 COQ7 YOR125C O3284 YOR3284C	5.79e-05	6.03e-05	5.55e-05	3.56e-05	2.35e-05	2.66e-05	0.024107	-1.01892
P47006	DNA-directed RNA polymerase I subunit RPA34 (A34) (DNA-directed DNA-dependent RNA polymerase 34.5 kDa polypeptide) (A34.5)	RPA34 YJL148W J0637	5.25e-05	5.78e-05	3.36e-05	1.44e-05	2.63e-05	1.59e-05	0.019973	-1.34465
P47033	Cell wall protein PRY3 (Pathogenesis-related protein 3)	PRY3 YJL078C J1027	2.44e-05	2.68e-05	2.17e-05	1.04e-05	5.89e-06	1.28e-05	0.0447646	-1.32886
P49626	Large ribosomal subunit protein uL4B (60S ribosomal protein L4-B) (L2) (RP2) (YL2)	RPL4B RPL2B YDR012W YD8119.17	0.00136782	0.00115186	0.000983196	0.00041312	0.000360579	0.000195487	0.017397	-1.85369
P50088	Stationary phase gene 1 protein	SPG1 YGR236C G8578	4.9e-06	5.07e-06	4.97e-06	2.23e-06	1.93e-06	1.65e-06	0.00745701	-1.36381
P50263	Protein SIP18	SIP18 YMR175W YM8010.05	5.42e-05	9.52e-05	0.000104844	2.94e-05	3.02e-05	2.4e-05	0.024377	-1.60491
P53200	Protein-lysine N-methyltransferase EFM5 (EC 2.1.1.-) (Elongation factor methyltransferase 5) (N(6)-adenine-specific DNA methyltransferase-like 1)	EFM5 AML1 YGR001C	3.73e-05	3.82e-05	3.09e-05	1.93e-05	1.45e-05	1.7e-05	0.00269739	-1.06778
P53230	Phosphatidate cytidylyltransferase, mitochondrial (EC 2.7.7.41) (CDP-diacylglycerol synthase) (CDP-DAG synthase) (Mitochondrial import protein MMP37) (Mitochondrial matrix protein of 37 kDa) (Mitochondrial translocator assembly and maintenance protein 41)	TAM41 MMP37 YGR046W	0.000122502	0.000121817	9.93e-05	4.18e-05	6.82e-05	4.79e-05	0.0180879	-1.12232
P53849	Zinc finger protein GIS2	GIS2 YNL255C N0852	3.31e-05	3.73e-05	2.55e-05	1.2e-05	8.43e-06	1.04e-05	0.00177497	-1.63611
P53949	Tyrosine-protein phosphatase-like protein OCA2 (Oxidant-induced cell-cycle arrest protein 2)	OCA2 YNL056W N2439 YNL2439W	8.04e-06	6.46e-06	8.5e-06	2.12e-06	2.18e-06	3.99e-06	0.0233111	-1.47127
P54781	C-22 sterol desaturase ERG5 (EC 1.14.19.41) (Cytochrome P450 61) (Ergosterol biosynthetic protein 5)	ERG5 CYP61 YMR015C YM9711.02C	2.1e-05	3.21e-05	2.39e-05	1.21e-05	1.45e-05	1.09e-05	0.0128303	-1.0358
Q01519	Cytochrome c oxidase subunit 12, mitochondrial (Cytochrome c oxidase polypeptide VIb)	COX12 YLR038C	0.000248021	0.000282473	0.000258459	0.000135644	0.000100713	0.000124296	0.00536064	-1.12933
Q03667	Mitochondrial intermembrane space cysteine motif-containing protein MIX17 (Mitochondrial intermembrane space CX(n)C motif protein of 17 kDa)	MIX17 MIC17 YMR002W YM8270.04	0.000195034	0.000155571	8.8e-05	3.45e-05	1.18e-05	4.19e-05	0.0302027	-2.31453
Q03695	Uncharacterized protein YMR206W	YMR206W YM8325.07	1.02e-05	1.15e-05	1.28e-05	3.22e-06	1.81e-06	2.84e-06	0.00721697	-2.12865
Q04307	DNA-directed RNA polymerase III subunit RPC10 (RNA polymerase III subunit C10) (DNA-directed RNA polymerases III 12.5 kDa polypeptide) (RNA polymerase III subunit C11)	RPC11 YDR045C YD9609.01C	7.35e-06	7.87e-06	5.3e-06	4.18e-06	2.12e-06	2.87e-06	0.0309108	-1.16239
Q04341	Mitochondrial intermembrane space cysteine motif-containing protein MIX14 (Mitochondrial intermembrane space CX(n)C motif protein of 14 kDa)	MIX14 MIC14 YDR031W YD9673.01	3.21e-05	3.11e-05	2.76e-05	1.9e-05	1.28e-05	1.34e-05	0.0192904	-1.00399
Q05827	Protein HOR7 (Protein A0.5)	HOR7 YMR251W-A YMR251BW	1.23e-06	2.13e-06	1.9e-06	7.04e-07	4.91e-07	6.47e-07	0.00993459	-1.51237
Q06159	Autophagy-related protein 39	ATG39 YLR312C	3.5e-05	4.83e-05	3.96e-05	1.62e-05	1.72e-05	1.3e-05	0.00163225	-1.40671
Q06408	Transaminated amino acid decarboxylase (EC 4.1.1.-) (EC 4.1.1.43) (EC 4.1.1.72) (EC 4.1.1.74) (EC 4.1.1.80) (Thiamine diphosphate-dependent phenylpyruvate decarboxylase) (PPDC) (Thiamine pyrophosphate-dependent 2-oxo-acid decarboxylase) (2ODC) (Transaminated branched-chain amino acid decarboxylase)	ARO10 YDR380W D9481.3	0.00034768	0.000350039	0.000329165	0.000137381	0.000110587	0.000124848	0.00191169	-1.46173
Q12025	Endoplasmic reticulum membrane protein complex subunit 10	EMC10 YDR056C D4219	2.28e-05	2.83e-05	2.62e-05	1.29e-05	8.74e-06	1.37e-05	0.0177096	-1.12595
Q12099	ATP-dependent RNA helicase FAL1 (EC 3.6.4.13) (Translation initiation factor four A-like protein 1)	FAL1 YDR021W PZC399 YD9335.07	8.53e-06	4.56e-06	7.57e-06	3.02e-06	3.16e-06	2.05e-06	0.0224126	-1.32766
Q12690	Large ribosomal subunit protein eL13A (60S ribosomal protein L13-A)	RPL13A YDL082W	0.000151013	0.00016756	0.000145076	9.4e-05	7.17e-05	6.44e-05	0.0147082	-1.01155
Q2V2P9	Cytochrome c oxidase subunit 26, mitochondrial	COX26 YDR119W-A	0.000139811	0.000187299	0.000158229	8.25e-05	8.1e-05	7.82e-05	0.0125758	-1.00557
Q3E762	Uncharacterized protein YBR230W-A	YBR230W-A	4.97e-06	4.12e-06	4.86e-06	2.86e-06	1.86e-06	1.82e-06	0.0221912	-1.09167
Q3E793	BolA-like protein 1	BOL1 YAL044W-A	1.46e-05	1.16e-05	9.27e-06	6.65e-06	4.86e-06	4.01e-06	0.0138767	-1.19557
Q3E7A9	Cx9C motif-containing protein 4, mitochondrial	CMC4 YMR194C-B	2.95e-06	2.86e-06	2.88e-06	1.3e-06	6.96e-07	1.21e-06	0.0348191	-1.43473
Q3E825	Uncharacterized protein YLR307C-A	YLR307C-A	0.000299638	0.000315868	0.000288986	0.000175291	9.09e-05	0.000109466	0.0403975	-1.26751
