# Supplementary material for: Interaction of genetic variants activates latent metabolic pathways in yeast
Source: Nat Commun. 2025 Aug 27;16:8014. doi: 10.1038/s41467-025-63306-4 (PMC12391433; doi:10.1038/s41467-025-63306-4)
Supplement: Supplementary file 9 — Supplementary Data 7 [file 41467_2025_63306_MOESM9_ESM.xlsx]

## Sheet: amino_acid_data
Strains	Replicates	Timepoint	Strain_data	GLYCINE	LYSINE	HISTIDINE	ARGININE	GLUTAMIC ACID	ASPARTIC ACID	ALANINE	ASPARIGINE	CITRULLINE	THREONINE	HOMOSERINE	GLUTAMINE	VALINE	METHIONINE	PROLINE	TYROSINE	LEUCINE	PHENYLALANINE	TRYPTOPHAN
T	3	230	T3_230	380840	2.38966e+07	952690	1.19854e+07	1.4456e+07	120952	57663	82063.8	240454	365881	341349	3.46372e+06	126317	32121.5	2.63697e+06	898085	626331	1.15418e+06	559965
T	3	8	T3_8	520863	8.3475e+07	5.44948e+06	3.31473e+07	1.03416e+08	590022	134736	280112	2.19466e+06	1.7665e+06	1.67736e+06	2.27976e+07	1.06916e+06	120481	1.26307e+07	1.27199e+07	4.89433e+06	8.62575e+06	6.17943e+06
T	3	0	T3_0	2.01306e+06	1.08557e+07	549200	6.05635e+06	4.43989e+06	84742.9	79743.9	46101.9	153598	418805	402445	1.04105e+06	94302	1590.06	4.00011e+06	281521	398752	490231	314921
T	2	230	T2_230	328126	4.67856e+07	2.23928e+06	2.08932e+07	1.27988e+07	120070	52548.4	142715	5.38492e+06	436661	455986	5.48792e+06	150124	744.566	3.34612e+06	732486	923979	904854	506246
T	2	8	T2_8	778710	8.10737e+07	4.6622e+06	2.88779e+07	100520652	586845	105323	709325	1.20455e+06	1.48647e+06	1.41945e+06	2.79935e+07	952465	50462.9	1.41974e+07	8.12833e+06	5.15401e+06	6.67094e+06	4.11058e+06
T	2	0	T2_0	663097	7.7395e+06	466998	5.16476e+06	2.11842e+06	53073.8	53366.3	27957.9	1.33966e+06	265771	250725	806715	57185.9	4494.6	1.58622e+06	258870	296930	510725	247729
T	1	230	T1_230	561595	2.43808e+07	1.36931e+06	1.30349e+07	1.16069e+07	133590	76372.3	144126	329179	461479	416774	4.60316e+06	191526	30195.4	4.38385e+06	838282	921631	1.34564e+06	590261
T	1	8	T1_8	801150	7.49515e+07	4.27781e+06	3.20698e+07	8.60221e+07	476452	72842.6	740916	1.20358e+06	1.48966e+06	1.46434e+06	3.27223e+07	928703	3453.82	1.24256e+07	6.27239e+06	4.51812e+06	5.70156e+06	3.26828e+06
T	1	0	T1_0	789857	1.81344e+07	1.43876e+06	1.06648e+07	5.77646e+06	192738	205990	139523	385759	1.18106e+06	1.18078e+06	2.50701e+06	354067	2130.7	8.6104e+06	1.56232e+06	1.61912e+06	3.62878e+06	1.18614e+06
S	3	230	S3_230	578001	5.12904e+07	4.21342e+06	3.46703e+07	4.50247e+07	367578	189311	1.11979e+06	443911	1.15119e+06	1.14431e+06	4.68827e+07	1.10132e+06	2789.08	9.89972e+07	3.66338e+06	4.66432e+06	4.74686e+06	2.9116e+06
S	3	8	S3_8	319742	5.34484e+07	3.22483e+06	3.30961e+07	4.84261e+07	296091	106433	1.26769e+06	8.08185e+06	737857	714050	5.2538e+07	777898	50970.5	4.56331e+07	2.84978e+06	2.77538e+06	3.27237e+06	2.05964e+06
S	3	0	S3_0	627919	1.44535e+07	1.5976e+06	1.18453e+07	1.47557e+07	154503	155751	223164	2.9782e+06	855084	836861	1.1325e+07	355561	1376.64	4.80219e+07	1.29115e+06	1.44347e+06	2.04648e+06	1.12349e+06
S	2	230	S2_230	588317	6.74928e+07	4.38589e+06	4.51209e+07	5.5906e+07	456923	130478	1.13548e+06	1.10514e+07	942264	919868	49604898	763357	46228	7.94892e+07	3.46604e+06	2.97646e+06	3.49972e+06	2.49996e+06
S	2	8	S2_8	479095	6.2942e+07	4.41825e+06	4.30858e+07	5.06084e+07	259272	146781	1.45922e+06	1.04027e+07	811119	859203	7.14032e+07	1.76714e+06	70324.4	7.99803e+07	6.21969e+06	6.45097e+06	7.68084e+06	4.99136e+06
S	2	0	S2_0	638224	1.57701e+07	1.96341e+06	1.36412e+07	1.43813e+07	73435.3	134541	213320	3.61943e+06	800327	767772	1.25036e+07	286470	19831.1	4.39435e+07	1.29618e+06	1.316e+06	1.89899e+06	1.00779e+06
S	1	230	S1_230	305013	3.19062e+07	2.6911e+06	2.51334e+07	2.60775e+07	216476	50571.3	438012	6.40069e+06	436654	440432	1.98327e+07	246990	16497.3	2.05896e+07	1.69513e+06	1.28111e+06	1.49745e+06	1.37455e+06
S	1	8	S1_8	432500	6.26257e+07	4.94742e+06	4.12697e+07	6.7751e+07	292663	482425	1.71226e+06	543591	1.17535e+06	1.15537e+06	8.20532e+07	2.13064e+06	161085	6.05466e+07	9.33134e+06	1.09372e+07	1.20667e+07	8.29208e+06
S	1	0	S1_0	500897	2.58792e+07	2.66177e+06	2.17046e+07	2.6631e+07	151506	238783	371721	5.53361e+06	1.56485e+06	1.48926e+06	2.15325e+07	563610	25391.4	7.52897e+07	2.42965e+06	2.71942e+06	3.87813e+06	2.03548e+06
MT	1	8	MTI_8	370030	5.31297e+07	2.41735e+06	1.30484e+07	7.18242e+07	484282	265718	571365	1.01681e+06	1.39691e+06	1.36192e+06	1.81551e+07	1.09282e+06	137315	1.69391e+07	5.48472e+06	2.21952e+06	6.55733e+06	3.61976e+06
MT	3	230	MT3_230	420475	7.76942e+07	2.98237e+06	1.81717e+07	80589889	264207	488594	486548	1.56801e+06	1.35555e+06	1.24556e+06	2.97683e+07	1.07098e+06	7669.96	1.36803e+07	3.70802e+06	2.51733e+06	4.69101e+06	3.10278e+06
MT	3	8	MT3_8	685463	6.82842e+07	2.28512e+06	1.46591e+07	1.09396e+08	633114	226532	768826	1.14229e+06	1.58737e+06	1.60723e+06	1.74924e+07	1.72099e+06	122118	1.98725e+07	6.13105e+06	2.75232e+06	7.0718e+06	4.17235e+06
MT	3	0	MT3_0	376378	1.14778e+07	818349	4.23815e+06	8.49753e+06	142846	256215	95609.5	356830	816424	749352	1.29761e+06	268644	14313.9	8.06292e+06	945747	1.01124e+06	2.31088e+06	1.31146e+06
MT	2	8	MT2_8	589631	3.86891e+07	1.7562e+06	9.51448e+06	5.73267e+07	296677	261630	611978	656096	1.04783e+06	1.05394e+06	1.09849e+07	834086	59557.1	1.41322e+07	3.33539e+06	1.43204e+06	4.23935e+06	2.44651e+06
MT	2	230	MT2_230	464772	111502096	3.22695e+06	2.70804e+07	1.04032e+08	315114	393430	953996	1.90304e+06	1.38727e+06	1.40534e+06	3.71099e+07	2.0042e+06	160250	1.73203e+07	5.85917e+06	3.51237e+06	6.85874e+06	4.21093e+06
MT	1	230	MT1_230	753647	8.09679e+07	2.95801e+06	1.98505e+07	7.96271e+07	271555	325541	752733	1.61924e+06	1.19898e+06	1.14903e+06	3.05826e+07	1.06796e+06	48639.6	1.21622e+07	4.13031e+06	2.2313e+06	4.77345e+06	3.20237e+06
MT	1	0	MT1_0	846879	9.55181e+06	599433	3.68531e+06	6.33975e+06	84916.8	211281	49813.9	968609	547911	527658	762405	211043	21730.9	6.74356e+06	536204	571169	1.27415e+06	894378
M	3	230	M3_230	434396	4.26781e+07	1.68056e+06	2.61588e+07	4.61271e+07	242329	158947	444309	904702	463310	506376	2.08941e+07	383799	25504.4	1.7454e+07	2.09794e+06	1.22859e+06	2.30353e+06	1.3445e+06
M	3	8	M3_8	486581	4.58704e+07	3.56541e+06	3.03708e+07	8.86647e+07	533526	243467	1.21761e+06	1.18518e+06	1.57969e+06	1.53973e+06	3.51406e+07	1.37513e+06	866.822	3.20699e+07	8.43934e+06	4.14303e+06	8.298e+06	5.69437e+06
M	3	0	M3_0	269713	9.7427e+06	448605	6.26741e+06	4.84349e+06	68391.6	148977	68075.4	117770	331867	322685	1.71637e+06	130980	18384	7.18737e+06	581603	588430	1.34266e+06	573776
M	2	230	M2_230	403287	3.91512e+07	1.48212e+06	1.6992e+07	3.17583e+07	284323	145397	307643	952141	470196	491521	1.00814e+07	299720	57156	6.99383e+06	1.54602e+06	1.02542e+06	2.84829e+06	1.47682e+06
M	2	8	M2_8	446749	4.69052e+07	3.79272e+06	2.03539e+07	7.02771e+07	484451	308675	949192	1.08552e+06	1.37188e+06	1.29263e+06	2.58885e+07	1.19778e+06	18794.9	2.28651e+07	6.29831e+06	2.95082e+06	7.45057e+06	4.38267e+06
M	2	0	M2_0	392362	1.57266e+07	667994	8.58848e+06	8.1918e+06	130279	176530	106941	664703	645698	626136	2.93754e+06	257518	15010.3	2.07252e+07	595253	998174	1.62903e+06	909885
M	1	8	M1_8	386116	5.8898e+07	4.07774e+06	3.22237e+07	7.81002e+07	402361	225430	1.09481e+06	1.4994e+06	1.34522e+06	1.30353e+06	4.11149e+07	1.63491e+06	667.05	2.97389e+07	1.12217e+07	3.87569e+06	9.68405e+06	7.50396e+06
M	1	0	M1_0	461214	7.43119e+06	394947	1.74088e+06	2.73651e+06	81683.2	113413	57393.5	194837	390973	369011	900153	166647	29302	6.24777e+06	675615	589900	1.59251e+06	547907
M	1	230	M1_230	420164	1.8092e+07	510934	1.02146e+07	1.6359e+07	127831	116147	139362	258040	242777	265301	5.95604e+06	170257	1501.33	6.75415e+06	578796	418690	950576	452236
MT	2	0	MT2_0	837280	1.00485e+07	565924	4.14058e+06	7.09463e+06	114063	209790	45947.5	256286	482853	492425	504352	189280	10164	4.93881e+06	384001	579828	1.0527e+06	700944

## Sheet: QC
	GLYCINE	LYSINE	HISTIDINE	ARGININE	GLUTAMIC ACID	ASPARTIC ACID	ALANINE	ASPARIGINE	CITRULLINE	THREONINE	HOMOSERINE	GLUTAMINE	VALINE	METHIONINE	PROLINE	TYROSINE	LEUCINE	PHENYLALANINE	TRYPTOPHAN
QC_3.d	2.16316e+06	3.98422e+07	2.43233e+06	1.67975e+07	4.99998e+07	331120	204205	572200	968619	1.05237e+06	1.07e+06	2.14554e+07	769748	41482.4	2.66173e+07	3.50651e+06	2.50957e+06	4.00948e+06	2.36961e+06
QC_2.d	2.04551e+06	3.99253e+07	2.39658e+06	1.66609e+07	4.83999e+07	331707	205607	574813	947588	1.04978e+06	1.01861e+06	2.29138e+07	745352	39956.9	2.74491e+07	3.5531e+06	2.45771e+06	3.90819e+06	2.43985e+06
QC_1.d	1.6199e+06	4.21754e+07	2.39925e+06	1.5793e+07	5.03451e+07	341621	229550	602147	876533	1.07086e+06	1.03933e+06	2.49328e+07	711785	40815.4	2.72258e+07	3.9252e+06	2.3653e+06	3.98476e+06	2.64159e+06
Mean	1.94286e+06	4.06477e+07	2.40939e+06	1.64171e+07	4.95816e+07	334816	213120	583053	930913	1.05767e+06	1.04264e+06	2.31007e+07	742295	40751.6	2.70974e+07	3.6616e+06	2.44419e+06	3.96747e+06	2.48368e+06
SD	285810	1.32375e+06	19911.8	544824	1.03785e+06	5900.55	14245.3	16586.8	48254.6	11496.3	25856.9	1.74619e+06	29102.3	764.742	430526	229464	73082.6	52811.4	141185
CV	0.147108	0.0325664	0.00826426	0.0331863	0.0209322	0.0176233	0.0668417	0.0284482	0.0518358	0.0108694	0.0247994	0.0755904	0.0392059	0.018766	0.0158881	0.0626678	0.0299005	0.0133111	0.056845
CV(%)	14.7108	3.25664	0.826426	3.31863	2.09322	1.76233	6.68417	2.84482	5.18358	1.08694	2.47994	7.55904	3.92059	1.8766	1.58881	6.26678	2.99005	1.33111	5.6845
