# Supplementary material for: Interaction of genetic variants activates latent metabolic pathways in yeast
Source: Nat Commun. 2025 Aug 27;16:8014. doi: 10.1038/s41467-025-63306-4 (PMC12391433; doi:10.1038/s41467-025-63306-4)
Supplement: Supplementary file 10 — Supplementary Data 8 [file 41467_2025_63306_MOESM10_ESM.xlsx]

## Sheet: M_0h
rxns	M_0_mean	S_0_mean	flux_change	p_value	adjp_value
r_2686	-39.6652	-425.886	0.829599	0	0
r_2709	-32.7713	-341.282	0.824777	0	0
r_2936	-30.35	-450.361	0.873729	0	0
r_2889	-22.9492	-302.522	0.858978	0	0
r_2741	-9.93547	-337.352	0.942783	0	0
r_2698	-8.50901	-559.491	0.970039	0	0
r_2962	-3.40713	-143.897	0.95374	9.46e-238	1.03e-237
r_2898	-1.23106	-219.678	0.988855	0	0
r_2005	-1.11e-11	-0.380961	1	0	0
r_2316	0.996439	1.03e-12	1	0	0
r_2340	0.996439	1.03e-12	1	0	0
r_3755	0.996439	1.03e-12	1	0	0
r_2338	1.47161	6.32e-13	1	0	0
r_2888	2.67607	-201.813	1.02688	0	0
r_2311	2.9146	6.43e-13	1	0	0
r_3525	3.53471	-6.58683	3.31623	0	0
r_2723	4.04639	-37.598	1.2412	1.05e-59	1.09e-59
r_2662	4.12068	-350.148	1.02382	0	0
r_2971	6.28956	-194.551	1.06682	0	0
r_2993	9.4404	-499.621	1.03852	0	0
r_2743	9.93547	-60.468	1.39323	2.08e-218	2.25e-218
r_4039	17.2928	0.652471	0.927282	0	0
r_2708	22.5363	-180.477	1.28538	0	0
r_2887	25.5687	-24.1409	34.815	1.08e-64	1.13e-64
r_2756	33.072	-48.2102	5.36936	1e-323	1e-323
r_2653	53.3878	-330.872	1.3848	0	0
r_2981	54.0088	-66.1473	9.89874	7.42e-298	8.52e-298
r_2799	60.4869	-130.691	2.72317	0	0
r_2968	60.8745	-515.598	1.26774	0	0
r_2712	62.7635	-171.914	2.15003	0	0
r_2987	63.158	-164.378	2.24794	0	0
r_2685	65.0709	-193.158	2.01604	0	0
r_3536	68.5351	-21.6115	1.92113	1e-323	1e-323
r_3544	68.5351	-21.2305	1.89761	1e-323	1e-323
r_2931	69.8541	-51.7431	6.71401	1e-323	1e-323
r_2911	70.046	-217.562	1.94967	0	0
r_2751	71.2862	-102.859	5.51563	0	0
r_2979	72.3485	-209.939	2.05165	0	0
r_2753	74.3174	-12.795	1.41595	0	0
r_2125	77.5601	-12.8211	1.39609	1e-323	1e-323
r_2200	79.9883	-58.63	6.49013	1e-323	1e-323
r_3515	79.9883	-58.63	6.49013	1e-323	1e-323
r_3681	79.9883	-58.63	6.49013	1e-323	1e-323
r_2639	81.7776	-222.47	2.1625	0	0
r_2670	83.4026	-605.395	1.31955	0	0
r_3585	86.2126	-0.946029	1.02219	1e-323	1e-323
r_2704	86.4238	-126.615	5.30062	0	0
r_2673	88.7117	-476.896	1.45706	0	0
r_2755	101.49	-3.8291	1.07842	0	0
r_2803	101.691	-303.696	2.00682	0	0
r_3580	106.591	-77.7209	6.38412	1e-323	1e-323
r_2199	110.949	-77.7209	5.67803	1e-323	1e-323
r_3513	110.949	-77.7209	5.67803	1e-323	1e-323
r_2994	114.244	-265.415	2.51146	0	0
r_2891	122.093	-18.2454	1.35139	1e-323	1e-323
r_3010	138.244	-354.755	2.27701	0	0
r_2941	140.908	-428.365	1.98038	0	0
r_2806	146.972	-93.315	4.47823	0	0
r_2800	152.452	-101.504	4.98452	0	0
r_2904	153.305	-122.085	8.82104	0	0
r_2792	156.926	-341.149	2.70365	0	0
r_2783	162.282	-76.2792	2.77388	0	0
r_2657	163.038	-311.909	3.19032	0	0
r_2921	165.994	-323.048	3.11384	0	0
r_2978	170.578	-65.2899	2.24021	0	0
r_2731	176.472	-15.5482	1.19324	0	0
r_3001	176.738	-76.1614	2.51449	0	0
r_2955	177.557	-236.875	6.9866	0	0
r_2621	181.284	-148.15	9.94252	0	0
r_2999	185.934	5.44032	0.943145	1e-323	1e-323
r_3000	188.923	-283.793	4.9828	0	0
r_2886	208.602	-383.299	3.38817	0	0
r_2749	214.021	-329.86	4.69514	0	0
r_2649	214.254	-179.785	11.4317	0	0
r_2966	216.35	-273.079	8.62749	0	0
r_2678	222.43	-230.554	55.7584	0	0
r_2786	225.759	-201.93	17.9479	0	0
r_2701	228.785	-352.496	4.69871	0	0
r_2694	229.362	-15.0326	1.14028	0	0
r_2897	229.476	-182.448	8.75915	0	0
r_2791	236.556	-277.441	12.5718	0	0
r_1588	240.159	-89.0022	2.17762	0	0
r_1652	240.159	-89.0022	2.17762	0	0
r_2760	240.359	-497.416	2.87008	0	0
r_2628	240.669	20.5481	0.842674	0	0
r_2634	241.589	-40.5419	1.40331	0	0
r_2664	254.902	-68.0974	1.72908	0	0
r_2697	272.175	-314.429	13.8826	0	0
r_2983	277.325	-2.64202	1.01924	0	0
r_2945	301.609	28.3088	0.828388	0	0
r_2644	305.724	-609.767	3.01106	0	0
r_2620	308.029	-123.175	2.33268	0	0
r_2722	316.747	-538.14	3.86139	0	0
r_2915	324.288	-155.265	2.8372	0	0
r_2787	328.017	-48.4874	1.34692	0	0
r_2714	341.658	-21.5326	1.13453	0	0
r_2637	349.469	-217.142	4.28191	0	0
r_2773	361.562	-49.7189	1.31887	0	0
r_2778	370.897	-105.663	1.79675	0	0
r_2972	400.48	-226.445	3.60229	0	0
r_2728	402.836	-177.466	2.57489	0	0
r_2768	403.429	-122.007	1.86708	0	0
r_2922	406.002	-110.673	1.74949	0	0
r_2758	415.09	-255.855	4.21353	0	0
r_2734	432.616	-125.601	1.81821	0	0
r_2958	509.542	-34.7265	1.14627	0	0
r_2747	537.913	-65.3503	1.27658	0	0
r_2925	578.97	-74.7402	1.29645	0	0

## Sheet: T_0h
rxns	T_0_mean	S_0_mean	flux_change	p_value	adjp_value
r_2898	-21.6502	-219.678	0.820574	1e-323	1e-323
r_2911	-9.55312	-217.562	0.915874	1e-323	1e-323
r_2643	-9.44753	-129.616	0.864127	1.53e-305	1.77e-305
r_2639	-6.16944	-222.47	0.946034	0	0
r_2657	-5.55114	-311.909	0.965028	0	0
r_3010	-4.99115	-354.755	0.972252	0	0
r_2900	-4.38765	-405.188	0.978575	0	0
r_2005	-1.1e-12	-0.380961	1	0	0
r_3517	3.78681	-26.1805	1.3382	0	0
r_2931	9.31819	-51.7431	1.43928	4.91e-302	5.65e-302
r_2799	10.6595	-130.691	1.17761	1e-323	1e-323
r_2890	16.7254	-43.848	2.23332	3.67e-90	3.69e-90
r_2811	18.0017	-324.136	1.11761	0	0
r_2944	19.0424	-127.003	1.35277	0	0
r_2731	22.6876	-15.5482	5.35558	1.7e-133	1.73e-133
r_2722	38.2049	-538.14	1.15284	0	0
r_2714	39.1449	-21.5326	3.44518	3.58e-206	3.74e-206
r_2983	43.9955	-2.64202	1.12778	2.17e-47	2.17e-47
r_2891	44.6749	-18.2454	2.38068	2.45e-128	2.48e-128
r_3000	53.9065	-283.793	1.46898	0	0
r_2768	53.9129	-122.007	2.58347	0	0
r_2921	57.8711	-323.048	1.43647	0	0
r_2723	66.0405	-37.598	3.64379	8.18e-181	8.5e-181
r_2798	70.9587	-234.515	1.8677	0	0
r_2956	72.0064	-269.298	1.72995	0	0
r_2986	77.9455	-106.869	6.38978	1e-323	1e-323
r_2662	81.9137	-350.148	1.61076	0	0
r_2951	83.148	-326.393	1.68366	0	0
r_3006	83.5754	-17.647	1.53534	1.68e-154	1.73e-154
r_2627	84.9076	-135.911	4.32949	1e-323	1e-323
r_1588	86.5855	-89.0022	72.6561	2.87e-250	3.24e-250
r_1652	86.5855	-89.0022	72.6561	2.87e-250	3.24e-250
r_3787	87.366	-145.554	4.00287	0	0
r_2620	89.3601	-123.175	6.28518	0	0
r_2760	89.9259	-497.416	1.44136	0	0
r_2962	91.2007	-143.897	4.46136	0	0
r_4724	92.3885	-89.4971	62.9059	0	0
r_4745	92.3885	-89.4971	62.9059	0	0
r_2701	100.163	-352.496	1.7939	0	0
r_2993	103.145	-499.621	1.52031	0	0
r_2200	106.655	-58.63	3.44163	1e-323	1e-323
r_3515	106.655	-58.63	3.44163	1e-323	1e-323
r_3681	106.655	-58.63	3.44163	1e-323	1e-323
r_2917	111.413	-245.059	2.66728	0	0
r_2751	115.028	-102.859	17.9053	0	0
r_2957	119.707	-200.484	3.96389	0	0
r_2923	127.311	-19.0165	1.3512	3.92e-237	4.38e-237
r_3586	131.592	0.946029	0.985724	0	0
r_3587	131.592	0.946029	0.985724	0	0
r_2741	134.844	-337.352	2.33174	0	0
r_2889	136.456	-302.522	2.6434	0	0
r_2901	140.231	-28.326	1.50625	1e-323	1e-323
r_3528	142.343	10.0557	0.868035	0	0
r_2999	143.699	5.44032	0.927044	9.86e-137	1.01e-136
r_2709	144.051	-341.282	2.46073	0	0
r_2712	148.387	-171.914	13.6142	0	0
r_2641	155.907	-468.951	1.99607	0	0
r_2698	166.366	-559.491	1.84638	0	0
r_2932	172.681	1.83346	0.978988	0	0
r_2734	184.331	-125.601	5.27729	0	0
r_2928	190.01	-28.2088	1.34869	0	0
r_2635	196.2	-135.672	5.48295	0	0
r_2649	202.872	-179.785	16.5745	0	0
r_2988	205.871	-137.668	5.03704	0	0
r_2713	230.885	-121.99	3.24053	0	0
r_2685	238.072	-193.158	9.6011	0	0
r_2659	241.1	1.20678	0.990039	0	0
r_2763	244.23	1.74279	0.985829	0	0
r_2214	245.74	-67.0126	1.74989	0	0
r_2936	255.035	-450.361	3.61138	0	0
r_2943	275.013	-10.9778	1.08315	0	0
r_2719	283.635	-317.489	17.756	0	0
r_2637	284.13	-217.142	7.48307	0	0
r_2694	286.949	-15.0326	1.11057	0	0
r_2708	291.551	-180.477	4.24966	0	0
r_2913	298.396	-21.6603	1.15654	0	0
r_2647	304.193	-190.831	4.36674	0	0
r_3008	307.434	-62.6233	1.51161	0	0
r_2789	309.094	-23.9601	1.16806	0	0
r_2728	321.181	-177.466	3.4697	0	0
r_2910	332.298	-214.456	4.63975	0	0
r_3001	348.669	-76.1614	1.55897	0	0
r_2958	364.837	-34.7265	1.21039	0	0
r_2981	378.86	-66.1473	1.42306	0	0
r_2924	380.45	-640.075	3.93077	0	0
r_2793	388.315	-300.031	7.79699	0	0
r_2955	392.984	-236.875	4.03474	0	0
r_2919	393.623	-141.196	2.11871	0	0
r_2886	412.923	-383.299	26.8771	0	0
r_2739	414.801	-115.541	1.77218	0	0
r_2915	417.022	-155.265	2.18633	0	0
r_2764	420.624	-204.708	2.89618	0	0
r_2653	421.861	-330.872	8.27283	0	0
r_2914	422.919	-186.56	2.57862	0	0
r_2630	441.693	-0.710743	1.00322	0	0
r_2749	470.834	-329.86	5.6797	0	0
r_2704	478.72	-126.615	1.71919	0	0
r_2670	482.731	-605.395	8.87076	0	0
r_2971	485.855	-194.551	2.33572	0	0
r_2753	495.651	-12.795	1.053	0	0
r_2678	499.313	-230.554	2.71569	0	0
r_2800	506.002	-101.504	1.50187	0	0
r_2782	582.197	-282.541	2.88577	0	0

## Sheet: MT_0h
rxns	MT_0_mean	S_0_mean	flux_change	p_value	adjp_value
r_2886	-36.8308	-383.299	0.824669	0	0
r_2968	-35.3254	-515.598	0.871759	0	0
r_2956	-9.02121	-269.298	0.935174	0	0
r_2734	-4.04333	-125.601	0.937624	1.09e-183	1.16e-183
r_1112	-3.48944	-288.002	0.976058	0	0
r_2620	-3.46024	-123.175	0.945351	9.08e-288	1.02e-287
r_2749	-1.17375	-329.86	0.992909	0	0
r_2005	-3.51e-12	-0.380961	1	0	0
r_2345	1.37221	1.03e-12	1	0	0
r_3585	2.29295	-0.946029	2.40473	6.05e-30	6.05e-30
r_2647	2.29295	-190.831	1.02666	0	0
r_2714	2.80499	-21.5326	1.29956	1.65e-75	1.67e-75
r_2649	4.25431	-179.785	1.04847	1e-323	1e-323
r_2643	8.19433	-129.616	1.13497	1e-323	1e-323
r_2709	10.0452	-341.282	1.06065	0	0
r_2625	14.2144	-397.053	1.07426	0	0
r_2915	16.6774	-155.265	1.24068	0	0
r_2803	28.5769	-303.696	1.20774	0	0
r_1588	37.6789	-89.0022	2.46829	5.8e-178	6.06e-178
r_1652	37.6789	-89.0022	2.46829	5.8e-178	6.06e-178
r_2888	37.9223	-201.813	1.46278	0	0
r_2760	43.8314	-497.416	1.19327	0	0
r_2756	46.3059	-48.2102	49.6346	0	0
r_2117	47.0754	-209.706	1.57893	1e-323	1e-323
r_2664	49.0689	-68.0974	6.1574	0	0
r_2698	51.511	-559.491	1.20281	0	0
r_2723	54.8772	-37.598	5.35182	2.4e-73	2.41e-73
r_2978	55.9809	-65.2899	13.0272	4.15e-134	4.3e-134
r_2969	57.2965	-71.8321	8.88357	3.67e-224	3.92e-224
r_0714	59.0833	-228.658	1.69684	0	0
r_2708	64.163	-180.477	2.10328	0	0
r_2793	65.8838	-300.031	1.56275	0	0
r_2641	66.565	-468.951	1.33085	0	0
r_3786	69.1951	-104.812	4.88552	0	0
r_2999	69.5372	5.44032	0.854881	3.65e-88	3.71e-88
r_2690	74.1044	-501.835	1.3465	0	0
r_2635	79.2496	-135.672	3.80914	0	0
r_2630	91.5793	-0.710743	1.01564	4.9e-133	5.05e-133
r_2728	93.5781	-177.466	3.23102	0	0
r_2992	94.8837	8.87011	0.829016	1.96e-92	2.01e-92
r_2722	100.396	-538.14	1.4587	0	0
r_2204	106.264	-141.284	7.06873	0	0
r_3519	106.264	-143.625	6.68857	0	0
r_3573	106.264	-141.284	7.06873	0	0
r_2943	109.873	-10.9778	1.22201	4.24e-180	4.47e-180
r_3578	110.206	-233.552	2.78693	0	0
r_2197	113.254	-226.51	2.99997	0	0
r_3511	113.254	-226.51	2.99997	0	0
r_2949	113.811	-326.197	2.07173	0	0
r_2202	119.452	-28.946	1.63965	1e-323	1e-323
r_3571	119.452	-28.946	1.63965	1e-323	1e-323
r_3517	122.683	-26.1805	1.54259	1e-323	1e-323
r_2983	127.382	-2.64202	1.04236	6.41e-284	7.15e-284
r_3006	135.383	-17.647	1.29977	1e-323	1e-323
r_2783	136.347	-76.2792	3.53975	0	0
r_2891	137.154	-18.2454	1.30688	0	0
r_3008	137.437	-62.6233	2.67412	0	0
r_2997	141.835	-326.692	2.53455	0	0
r_2947	146.338	-111.762	7.46483	0	0
r_2951	152.143	-326.393	2.74627	0	0
r_2214	172.2	-67.0126	2.27415	0	0
r_2932	174.808	1.83346	0.979241	0	0
r_2634	180.082	-40.5419	1.58108	0	0
r_2786	182.153	-201.93	19.4206	0	0
r_2958	184.054	-34.7265	1.46511	0	0
r_2678	187.406	-230.554	9.6867	0	0
r_2934	190.743	-124.107	4.72488	0	0
r_2657	191.597	-311.909	4.18499	0	0
r_3000	192.236	-283.793	5.1993	0	0
r_2768	192.254	-122.007	4.47369	0	0
r_2743	192.95	-60.468	1.91285	0	0
r_2924	195.435	-640.075	1.87907	0	0
r_2739	197.028	-115.541	3.83579	0	0
r_2729	206.121	17.2944	0.845182	0	0
r_2889	208.54	-302.522	5.43791	0	0
r_2962	210.671	-143.897	5.31	0	0
r_2994	211.645	-265.415	8.87221	0	0
r_2791	214.826	-277.441	7.86177	0	0
r_2683	218.994	-81.8988	2.19478	0	0
r_2787	219.773	-48.4874	1.56616	0	0
r_3010	225.868	-354.755	4.5049	0	0
r_2979	236.277	-209.939	16.9419	0	0
r_3001	237.27	-76.1614	1.94547	0	0
r_2987	244.993	-164.378	5.07807	0	0
r_2916	257.239	-162.632	4.43807	0	0
r_2662	261.505	-350.148	6.90018	0	0
r_2887	262.179	-24.1409	1.20283	0	0
r_2719	271.184	-317.489	12.713	0	0
r_2701	288.471	-352.496	10.0111	0	0
r_2955	290.672	-236.875	9.80629	0	0
r_2738	292.176	-222.378	7.37203	0	0
r_2773	295.64	-49.7189	1.40435	0	0
r_2740	299.391	-240.141	9.10596	0	0
r_2901	302.591	-28.326	1.20656	0	0
r_2713	303.791	-121.99	2.34202	0	0
r_2957	312.641	-200.484	4.57506	0	0
r_2789	320.773	-23.9601	1.16145	0	0
r_2910	331.635	-214.456	4.66035	0	0
r_2972	334.227	-226.445	5.2019	0	0
r_2966	346.993	-273.079	8.38912	0	0
r_2753	351.949	-12.795	1.07545	0	0
r_2917	373.348	-245.059	4.82044	0	0
r_2686	388.726	-425.886	21.9216	0	0
r_2732	409.043	-1.49196	1.00732	0	0
r_2921	412.2	-323.048	8.2471	0	0
r_2668	421.498	-5.33877	1.02566	0	0
r_2680	452.084	-475.045	40.3787	0	0
r_2656	465.071	34.1916	0.863032	0	0
r_2724	507.08	-624.288	9.65264	0	0
r_2936	516.779	-450.361	14.5614	0	0
r_2704	544.134	-126.615	1.60651	0	0
r_2747	562.247	-65.3503	1.26303	0	0
r_2925	603.225	-74.7402	1.28285	0	0

## Sheet: Sheet4
rxns	M_230_mean	S_230_mean	flux_change	p_value	adjp_value
r_0207	2.39163	1.36e-10	1	0	0
r_0208	2.39163	1.36e-10	1	0	0
r_0303	13.079	-98.6863	1.30556	3.37e-97	3.42e-97
r_0467	-1.44436	-23.7622	0.885398	0	0
r_0529	6.89754	-6.93594	360.235	0	0
r_0816	2.39163	1.36e-10	1	0	0
r_0851	107.923	-2.9243	1.0557	1.2e-125	1.24e-125
r_1588	152.817	-78.047	3.08765	2.53e-207	2.74e-207
r_1652	152.817	-78.047	3.08765	2.53e-207	2.74e-207
r_2194	56.1918	-171.625	1.97358	0	0
r_2199	29.0011	-83.7404	2.05961	1.89e-288	2.19e-288
r_2201	94.9121	-21.9738	1.60253	4.44e-276	4.97e-276
r_2305	13.079	-98.6863	1.30556	3.37e-97	3.42e-97
r_2309	2.45507	4.27e-11	1	0	0
r_2334	2.45507	4.27e-11	1	0	0
r_2621	127.348	-200.942	4.46085	0	0
r_2626	220.917	-297.573	6.76383	0	0
r_2633	190.7	-23.6314	1.28289	1e-323	1e-323
r_2635	121.938	-172.125	5.85939	0	0
r_2638	17.7792	-317.255	1.11874	0	0
r_2639	318.486	-153.004	2.84918	0	0
r_2641	115.871	-2.84111	1.05027	1e-323	1e-323
r_2649	320.06	16.17	0.903816	0	0
r_2654	289.309	-488.895	3.8991	0	0
r_2657	-3.33082	-120.461	0.946187	8.26e-148	8.65e-148
r_2660	170.34	-528.156	1.95211	0	0
r_2665	227.62	-333.223	5.31087	0	0
r_2678	142.652	-142.124	539.364	0	0
r_2685	505.182	-311.124	4.20649	0	0
r_2686	103.968	-372.651	1.77391	0	0
r_2689	71.5254	-238.047	1.85905	0	0
r_2690	128.08	-127.575	506.274	0	0
r_2695	22.7035	-131.689	1.41663	1e-323	1e-323
r_2696	129.133	-42.4067	1.97795	1e-323	1e-323
r_2699	259.158	-283.665	22.1495	0	0
r_2701	330.202	15.1471	0.912279	0	0
r_2709	266.475	-38.8483	1.34133	0	0
r_2712	66.0079	-43.4913	4.86305	1e-323	1e-323
r_2721	28.3685	-747.324	1.07892	0	0
r_2729	369.492	-162.196	2.56488	0	0
r_2731	171.703	-67.3217	2.28992	0	0
r_2733	15.8023	-130.301	1.27602	0	0
r_2735	133.012	-67.5536	3.06401	0	0
r_2736	71.7877	-105.162	5.30193	0	0
r_2737	85.0487	-115.733	6.54338	0	0
r_2741	250.514	-537.623	2.74507	0	0
r_2743	213.702	-251.669	12.2574	0	0
r_2748	654.845	-534.022	9.83977	0	0
r_2751	61.9913	-81.6742	7.29898	1e-323	1e-323
r_2760	-18.1993	-329.92	0.895442	0	0
r_2763	22.8844	-40.1542	3.65023	9e-189	9.6e-189
r_2765	113.989	-110.471	63.7995	0	0
r_2768	132.52	-479.913	1.76294	0	0
r_2775	199.27	-32.42	1.38861	0	0
r_2776	156.775	-14.6388	1.20598	0	0
r_2790	470.83	-266.244	3.60276	0	0
r_2792	62.6726	-281.618	1.5725	0	0
r_2794	508.203	-8.30434	1.03322	0	0
r_2797	177.927	-22.3904	1.28791	0	0
r_2803	171.577	-429.534	2.33027	0	0
r_2804	-18.4855	-196.136	0.827739	1e-323	1e-323
r_2809	27.3527	-279.088	1.21731	0	0
r_2888	151.61	-7.14437	1.09891	1e-323	1e-323
r_2895	65.5206	-279.417	1.61264	0	0
r_2896	113.761	-168.996	5.11908	0	0
r_2899	61.9456	-341.877	1.44258	0	0
r_2903	411.365	-448.111	23.3897	0	0
r_2908	-0.120473	-607.137	0.999603	0	0
r_2916	-6.39918	-166.831	0.926119	1e-323	1e-323
r_2930	72.8364	-351.007	1.52368	0	0
r_2931	52.7275	-252.775	1.52715	0	0
r_2934	300.474	-182.957	4.11373	0	0
r_2936	157.632	-45.5999	1.81405	1e-323	1e-323
r_2937	280.416	-180.185	4.59542	0	0
r_2938	97.6238	-139.922	5.61595	0	0
r_2940	237.157	-117.689	2.9702	0	0
r_2942	150.325	-149.982	873.691	0	0
r_2946	259.092	-177.87	5.37984	0	0
r_2949	270.386	-329.076	10.214	0	0
r_2951	173.299	-73.8439	2.48497	0	0
r_2953	36.613	-558.097	1.14042	0	0
r_2959	365.892	6.42716	0.965475	0	0
r_2963	532.246	-87.6082	1.39407	0	0
r_2967	199.049	-276.602	6.13325	0	0
r_2969	226.099	12.921	0.891884	0	0
r_2972	146.622	-441.98	1.99285	0	0
r_2976	416.287	-191.485	2.70359	0	0
r_2978	36.3691	-19.615	3.34151	6.56e-119	6.74e-119
r_2979	52.46	-48.5305	25.7007	6.91e-164	7.3e-164
r_2985	-11.729	-334.905	0.932326	0	0
r_2986	-29.6954	-369.678	0.85129	0	0
r_2987	128.183	-155.297	10.4554	0	0
r_2990	50.275	-63.8583	8.4025	5.48e-239	6.02e-239
r_2992	275.26	-74.6888	1.74476	0	0
r_2996	9.53597	-569.254	1.03407	0	0
r_2997	285.957	-116.459	2.37417	0	0
r_3001	30.5825	-61.5251	2.97672	3.56e-87	3.56e-87
r_3005	338.123	18.3567	0.897011	0	0
r_3008	27.6673	-373.802	1.15986	0	0
r_3010	459.534	-252.612	3.44162	0	0
r_3513	29.0011	-83.7404	2.05961	1.89e-288	2.19e-288
r_3516	94.9121	-21.9738	1.60253	4.44e-276	4.97e-276
r_3519	6.31813	-1.61718	1.68802	0	0
r_3528	58.82	-119.949	2.92444	0	0
r_3543	74.4618	-106.738	5.61407	0	0
r_3575	56.1918	-171.625	1.97358	0	0
r_3580	24.3378	-87.3325	1.7727	5.92e-286	6.77e-286
r_3586	53.3063	-124.277	2.50221	0	0
r_3587	53.3063	-124.277	2.50221	0	0
r_3682	94.9121	-21.9738	1.60253	4.44e-276	4.97e-276
r_3781	38.895	-178.692	1.55645	0	0
r_3787	191.587	-101.287	3.24336	0	0

## Sheet: T_2h30m
rxns	T_230_mean	S_230_mean	flux_change	p_value	adjp_value
r_0207	2.35493	1.36e-10	1	0	0
r_0208	2.35493	1.36e-10	1	0	0
r_0529	9.12038	-6.93594	7.3503	0	0
r_0816	2.35493	1.36e-10	1	0	0
r_0851	80.3143	-2.9243	1.07557	1.16e-76	1.17e-76
r_1830	2.25851	-2.39707	33.5999	0	0
r_2008	83.9311	-107.96	7.98598	2.21e-139	2.36e-139
r_2203	180.531	-17.6473	1.21669	0	0
r_2218	38.6015	-193.161	1.49951	0	0
r_2309	3.18159	4.27e-11	1	0	0
r_2334	3.18159	4.27e-11	1	0	0
r_2441	1.53765	6.07e-12	1	0	0
r_2537	1.53765	6.07e-12	1	0	0
r_2543	1.53765	6.07e-12	1	0	0
r_2620	148.973	-38.776	1.70376	1e-323	1e-323
r_2621	177.096	-200.942	15.8529	0	0
r_2625	183.366	-79.0225	2.51466	0	0
r_2638	170.033	-317.255	3.30989	0	0
r_2639	15.3171	-153.004	1.22249	1e-323	1e-323
r_2640	70.9083	-365.088	1.48207	0	0
r_2643	101.329	-5.19227	1.10802	5.36e-106	5.6e-106
r_2648	69.2615	-558.828	1.28295	0	0
r_2652	12.5746	-50.1047	1.67011	3.18e-69	3.18e-69
r_2654	97.2224	-488.895	1.49645	0	0
r_2666	291.514	-428.506	5.25593	0	0
r_2669	465.298	-376.704	9.50399	0	0
r_2674	611.378	-456.897	6.91523	0	0
r_2675	241.853	-264.182	22.6624	0	0
r_2676	61.2425	-313.843	1.4849	0	0
r_2678	99.8128	-142.124	5.71804	0	0
r_2682	176.832	-211.803	11.1132	0	0
r_2683	148.328	11.7979	0.852643	1.23e-140	1.35e-140
r_2685	259.696	-311.124	11.0995	0	0
r_2686	234.893	-372.651	4.41025	0	0
r_2690	288.363	-127.575	2.58687	0	0
r_2693	265.954	-260.593	98.2033	0	0
r_2694	11.3986	-55.8939	1.51235	7.7e-127	8.12e-127
r_2696	166.331	-42.4067	1.6844	0	0
r_2699	26.8152	-283.665	1.2088	0	0
r_2700	26.3604	-370.072	1.15339	0	0
r_2707	294.316	-409.29	6.11968	0	0
r_2709	551.402	-38.8483	1.15159	0	0
r_2710	29.891	-16.016	3.30861	5.16e-259	5.81e-259
r_2712	112.618	-43.4913	2.2583	0	0
r_2714	59.6724	-623.931	1.21151	0	0
r_2718	22.3546	-38.1643	3.82796	1e-323	1e-323
r_2719	233.601	-178.002	7.40307	0	0
r_2721	733.196	-747.324	104.795	0	0
r_2727	524.824	25.0924	0.908741	0	0
r_2731	77.367	-67.3217	14.4037	1e-323	1e-323
r_2733	150.427	-130.301	13.9488	0	0
r_2736	113.738	-105.162	25.5243	0	0
r_2739	20.2355	-335.878	1.12822	0	0
r_2744	214.189	-552.653	2.26565	0	0
r_2745	338.799	-21.3922	1.13479	0	0
r_2748	23.1897	-534.022	1.09079	0	0
r_2751	191.848	-81.6742	2.48264	0	0
r_2753	294.155	-167.438	3.64271	0	0
r_2759	218.639	-299.725	6.39276	0	0
r_2760	73.6507	-329.92	1.57479	0	0
r_2765	226.077	-110.471	2.91116	0	0
r_2766	62.4814	-416.621	1.35286	0	0
r_2773	58.1654	-112.744	3.13141	4.32e-272	4.91e-272
r_2774	18.1516	-302.572	1.12764	0	0
r_2776	150.859	-14.6388	1.21493	0	0
r_2778	-2.96817	-137.619	0.957775	0	0
r_2792	187.757	-281.618	5.00074	0	0
r_2797	191.157	-22.3904	1.26534	0	0
r_2804	174.294	-196.136	16.9597	0	0
r_2809	265.83	-279.088	41.1004	0	0
r_2884	83.8797	-174.151	2.8584	0	0
r_2887	0.215705	-177.492	1.00243	1.14e-303	1.31e-303
r_2894	300.898	25.8402	0.841829	0	0
r_2895	238.435	-279.417	12.6363	0	0
r_2907	276.163	-226.5	10.1215	0	0
r_2908	17.2579	-607.137	1.05851	0	0
r_2909	81.5742	-121.193	5.11796	1e-323	1e-323
r_2916	295.593	-166.831	3.59133	0	0
r_2920	436.367	-11.2635	1.05299	0	0
r_2926	288.529	-312.909	24.6694	0	0
r_2927	332.691	-19.6108	1.12528	0	0
r_2931	301.867	-252.775	11.2981	0	0
r_2937	266.643	-180.185	5.16818	0	0
r_2943	81.2731	3.0038	0.928716	4.06e-84	4.17e-84
r_2946	246.25	-177.87	6.2024	0	0
r_2951	-6.92271	-73.8439	0.828575	1.54e-139	1.67e-139
r_2955	133.982	-275.411	2.8947	0	0
r_2956	81.4847	-135.217	4.03297	0	0
r_2959	138.755	6.42716	0.911461	1e-323	1e-323
r_2963	244.73	-87.6082	2.11516	0	0
r_2967	234.869	-276.602	12.2559	0	0
r_2976	143.932	-191.485	7.05358	0	0
r_2977	116.423	-320.374	2.14168	0	0
r_2978	53.9892	-19.615	2.14126	1.79e-81	1.82e-81
r_2979	35.3225	-48.5305	6.34868	1.15e-90	1.19e-90
r_2981	418.035	-92.0282	1.56458	0	0
r_2987	82.3818	-155.297	3.25967	0	0
r_2990	383.879	-63.8583	1.39909	0	0
r_3000	165.114	-10.6612	1.13805	0	0
r_3001	523.473	-61.5251	1.26637	0	0
r_3006	86.3903	-463.679	1.45795	0	0
r_3099	1.53765	6.07e-12	1	0	0
r_3518	180.531	-19.6293	1.24399	0	0
r_3519	43.9797	-1.61718	1.07635	0	0
r_3528	-11.6397	-119.949	0.82309	5.2e-256	5.8e-256
r_3543	-0.617816	-106.738	0.98849	2.19e-244	2.42e-244
r_3555	1.53765	6.07e-12	1	0	0
r_3572	180.531	-17.6473	1.21669	0	0
r_3600	38.6015	-193.161	1.49951	0	0
r_3673	1.53765	6.07e-12	1	0	0
r_3684	38.6015	-193.161	1.49951	0	0
r_3760	1.53765	6.07e-12	1	0	0
r_3782	143.728	-29.3528	1.51327	0	0
r_3788	69.7065	-106.757	4.76277	1e-323	1e-323
r_3939	94.8467	-107.896	15.5365	0	0
r_4744	41.9656	-53.9798	7.98598	2.21e-139	2.36e-139

## Sheet: MT_2h30m
rxns	MT_230_mean	S_230_mean	flux_change	p_value	adjp_value
r_0104	0.702953	1.64e-10	1	0	0
r_0207	1.67158	1.36e-10	1	0	0
r_0208	1.67158	1.36e-10	1	0	0
r_0231	0.117159	2.74e-11	1	0	0
r_0234	0.117159	2.74e-11	1	0	0
r_0235	0.117159	2.74e-11	1	0	0
r_0236	0.117159	2.74e-11	1	0	0
r_0237	0.117159	2.74e-11	1	0	0
r_0238	0.117159	2.74e-11	1	0	0
r_0239	0.117159	2.74e-11	1	0	0
r_0240	0.117159	2.74e-11	1	0	0
r_0241	0.117159	2.74e-11	1	0	0
r_0317	0.117159	2.74e-11	1	0	0
r_0355	0.234318	5.48e-11	1	0	0
r_0462	0.234318	5.48e-11	1	0	0
r_0558	0.702953	1.64e-10	1	0	0
r_0560	0.702953	1.64e-10	1	0	0
r_0667	0.234318	5.48e-11	1	0	0
r_0698	0.117159	2.74e-11	1	0	0
r_0714	55.5176	-141.539	2.29078	0	0
r_0737	0.702953	1.64e-10	1	0	0
r_0739	0.702953	1.64e-10	1	0	0
r_0757	8.69302	6.27e-12	1	0	0
r_0816	1.67158	1.36e-10	1	0	0
r_0904	0.702953	1.64e-10	1	0	0
r_0990	6.25174	-4.9873	8.88855	0	0
r_1011	0.117159	2.74e-11	1	0	0
r_1012	0.117159	2.74e-11	1	0	0
r_1112	1.05848	-214.617	1.00991	0	0
r_1632	-3.76648	-367.807	0.979727	0	0
r_1763	2.01103	-361.289	1.01119	0	0
r_1830	2.08444	-2.39707	14.335	0	0
r_1964	0.117159	5.48e-11	1	0	0
r_1977	0.117159	2.74e-11	1	0	0
r_2053	0.117159	2.74e-11	1	0	0
r_2054	0.117159	2.74e-11	1	0	0
r_2094	8.57586	-2.74e-11	1	0	0
r_2156	0.30147	2.74e-11	1	0	0
r_2163	0.30147	2.75e-11	1	0	0
r_2170	0.30147	2.75e-11	1	0	0
r_2177	0.30147	2.74e-11	1	0	0
r_2183	0.30147	2.18e-11	1	0	0
r_2194	27.908	-171.625	1.38837	0	0
r_2198	109.532	3.27587	0.941921	0	0
r_2199	-0.666123	-83.7404	0.984216	5.9e-100	6.27e-100
r_2201	15.986	-21.9738	6.33943	1.03e-81	1.08e-81
r_2203	3.04734	-17.6473	1.41744	5.01e-48	5.09e-48
r_2211	88.4712	-193.161	2.69016	0	0
r_2218	88.4712	-193.161	2.69016	0	0
r_2309	10.1352	4.27e-11	1	0	0
r_2334	8.69302	4.27e-11	1	0	0
r_2433	8.69302	3.66e-11	1	0	0
r_2620	179.317	-38.776	1.55181	0	0
r_2621	268.962	-200.942	6.90839	0	0
r_2625	38.5936	-79.0225	2.90921	1.42e-221	1.57e-221
r_2633	32.4338	-23.6314	6.36936	2.36e-137	2.56e-137
r_2635	90.4743	-172.125	3.21612	0	0
r_2639	144.669	-153.004	35.7158	0	0
r_2640	35.5997	-365.088	1.21609	0	0
r_2643	47.3266	-5.19227	1.24646	2.33e-32	2.33e-32
r_2645	377.075	-142.798	2.21906	0	0
r_2648	-49.8853	-558.828	0.836096	0	0
r_2657	450.319	-120.461	1.73038	0	0
r_2660	30.6068	-528.156	1.12303	0	0
r_2661	191.939	18.4441	0.824662	1e-323	1e-323
r_2663	27.2038	-226.829	1.27255	0	0
r_2666	214.188	-428.506	2.99878	0	0
r_2669	188.22	-376.704	2.9972	0	0
r_2674	44.5597	-456.897	1.21613	0	0
r_2675	150.559	-264.182	3.65015	0	0
r_2676	165.74	-313.843	3.23818	0	0
r_2677	79.527	-72.6722	22.2032	0	0
r_2680	215.116	-26.8927	1.28575	0	0
r_2683	126.245	11.7979	0.829069	7.15e-152	7.82e-152
r_2685	140.539	-311.124	2.64773	0	0
r_2686	313.234	-372.651	11.5437	0	0
r_2689	242.145	-238.047	117.191	0	0
r_2694	186.548	-55.8939	1.8556	0	0
r_2695	278.613	-131.689	2.79261	0	0
r_2699	200.005	-283.665	5.78135	0	0
r_2702	712.648	-6.83461	1.01937	0	0
r_2707	458.855	-409.29	17.5153	0	0
r_2709	115.125	-38.8483	2.01861	7.7e-176	8.48e-176
r_2712	563.8	-43.4913	1.16718	0	0
r_2718	671.117	-38.1643	1.12059	0	0
r_2721	251.721	-747.324	2.01582	0	0
r_2729	263.812	-162.196	4.19236	0	0
r_2733	238.253	-130.301	3.41407	0	0
r_2739	217.432	-335.878	4.67142	0	0
r_2743	267.222	-251.669	33.362	0	0
r_2745	179.022	-21.3922	1.27142	0	0
r_2748	423.944	-534.022	8.70257	0	0
r_2752	11.8312	-177.745	1.14262	0	0
r_2757	89.9107	-91.6371	105.158	0	0
r_2760	259.915	-329.92	8.42557	0	0
r_2766	162.11	-416.621	2.27389	0	0
r_2773	185.707	-112.744	4.09049	0	0
r_2776	88.558	-14.6388	1.39607	0	0
r_2784	415.139	17.2859	0.920051	0	0
r_2790	297.84	-266.244	17.853	0	0
r_2792	91.3143	-281.618	1.95967	0	0
r_2797	12.2838	-22.3904	3.43084	1e-323	1e-323
r_2804	174.084	-196.136	16.7881	0	0
r_2884	297.089	-174.151	3.83313	0	0
r_2887	43.395	-177.492	1.64722	0	0
r_2888	459.869	-7.14437	1.03156	0	0
r_2896	46.738	-168.996	1.76458	0	0
r_2901	16.7723	-174.812	1.21225	1e-323	1e-323
r_2907	67.7382	-226.5	1.85333	0	0
r_2908	-9.75602	-607.137	0.96837	0	0
r_2909	68.5197	-121.193	3.60169	0	0
r_2917	147.7	-38.2518	1.699	0	0
r_2918	-15.9959	-174.679	0.832218	0	0
r_2927	325.491	-19.6108	1.12823	0	0
r_2930	208.057	-351.007	3.91091	0	0
r_2934	216.022	-182.957	12.0668	0	0
r_2937	214.254	-180.185	11.5777	0	0
r_2938	-6.22001	-139.922	0.914877	0	0
r_2940	40.8395	-117.689	2.06285	1e-323	1e-323
r_2949	23.9216	-329.076	1.15678	0	0
r_2951	165.853	-73.8439	2.60514	0	0
r_2959	140.311	6.42716	0.912399	1e-323	1e-323
r_2963	81.7499	-87.6082	28.9089	0	0
r_2967	30.6194	-276.602	1.24896	0	0
r_2969	230.587	12.921	0.893876	0	0
r_2972	237.148	-441.98	3.31554	0	0
r_2976	62.1635	-191.485	1.96138	0	0
r_2977	72.7495	-320.374	1.58758	0	0
r_2978	107.654	-19.615	1.4456	3.89e-123	4.2e-123
r_2981	446.467	-92.0282	1.51929	0	0
r_2982	80.5958	-213.668	2.21131	0	0
r_2986	186.425	-369.678	3.03461	0	0
r_2998	120.6	-61.022	3.04847	8.1988e-319	9.2166e-319
r_3000	18.1864	-10.6612	3.83348	2.91e-67	3e-67
r_3001	3.66512	-61.5251	1.12669	3.47e-66	3.56e-66
r_3006	0.687999	-463.679	1.00297	0	0
r_3007	110.11	-28.2447	1.69003	3.01737087774665e-310	3.36870858268974e-310
r_3010	167.969	-252.612	4.96886	0	0
r_3035	9.45889	0.827135	0.839173	0	0
r_3512	109.532	3.27587	0.941921	0	0
r_3513	-0.666123	-83.7404	0.984216	5.9e-100	6.27e-100
r_3514	0.30147	2.75e-11	1	0	0
r_3516	15.986	-21.9738	6.33943	1.03e-81	1.08e-81
r_3518	1.36787	-19.6293	1.14981	1.76e-47	1.77e-47
r_3528	148.331	-119.949	9.45265	0	0
r_3529	0.60294	5.49e-11	1	0	0
r_3538	8.69302	4.42e-11	1	0	0
r_3543	176.413	-106.738	4.06387	0	0
r_3546	8.69302	6.27e-12	1	0	0
r_3572	3.04734	-17.6473	1.41744	5.01e-48	5.09e-48
r_3575	27.908	-171.625	1.38837	0	0
r_3579	109.532	1.61718	0.970901	0	0
r_3580	-3.44252	-87.3325	0.924153	6.96e-101	7.46e-101
r_3586	144.676	-124.277	13.1842	0	0
r_3587	144.676	-124.277	13.1842	0	0
r_3600	88.4712	-193.161	2.69016	0	0
r_3614	88.4712	-193.161	2.69016	0	0
r_3682	15.986	-21.9738	6.33943	1.03e-81	1.08e-81
r_3684	88.4712	-193.161	2.69016	0	0
r_3878	9.45889	0.827135	0.839173	0	0
r_3902	88.4712	-193.161	2.69016	0	0
r_3939	141.535	-107.896	7.41497	0	0
r_4196	0.351477	8.22e-11	1	0	0
