# Supplementary material for: Interaction of genetic variants activates latent metabolic pathways in yeast
Source: Nat Commun. 2025 Aug 27;16:8014. doi: 10.1038/s41467-025-63306-4 (PMC12391433; doi:10.1038/s41467-025-63306-4)
Supplement: Supplementary file 13 — Source Data [file 41467_2025_63306_MOESM13_ESM.xlsx]

## Sheet: Figure2_B
Strain	Biological replicates	Number_Spores	Total_cells	Sporulation_efficiency				Strains	Mean	Sd
SS	1	83	1008	8.23413				SS	7.00434	1.53871
SS	2	75	1000	7.5				MM	39.4113	2.41569
SS	3	53	1004	5.27888				TT	37.4201	1.81222
MM	1	415	997	41.6249				MmTt	71.2903	0.51544
MM	2	412	1005	40.995				MMTT	75.4291	3.68512
MM	3	402	1009	39.8414				SK1	90.1282	1.77993
MM	4	393	1004	39.1434
MM	5	357	1007	35.4518
TT	1	225	565	39.823
TT	2	355	1004	35.3586
TT	3	173	463	37.365
TT	4	151	419	36.0382
TT	5	384	997	38.5155
MmTt	1	705	997	70.7121
MmTt	2	375	523	71.7017
MmTt	3	716	1002	71.4571
MMTT	1	728	1007	72.2939
MMTT	2	757	1018	74.3615
MMTT	3	270	355	76.0563
MMTT	4	273	348	78.4483
MMTT	5	712	1005	70.8458
MMTT	6	170	211	80.5687
SK1	1	924	1007	91.7577
SK1	2	897	987	90.8815
SK1	3	907	1005	90.2488
SK1	4	878	1002	87.6248

## Sheet: Figure2_D
Strain	Concentration	Time				group1	group2	diff	lwr	upr	p adj	Time	p.adj.signif	y.position
S	3.36833	0				M	S	0.198303	-1.2327	1.6293	0.969008	0	ns	5.07297
T	2.82	0				T	S	-0.41989	-1.8509	1.01111	0.785379	0	ns	5.57297
T	3.76	0				MT	S	0.750518	-0.68048	2.18152	0.392354	0	ns	6.07297
MT	3.48583	0				T	M	-0.6182	-2.0492	0.812802	0.541864	0	ns	6.57297
S	1.44917	2.5				MT	M	0.552215	-0.87879	1.98321	0.623587	0	ns	7.07297
M	1.645	2.5				MT	T	1.17041	-0.26059	2.60141	0.113794	0	ns	7.57297
M	2.7025	2.5				M	S	0.93259	0.068285	1.79689	0.035085	2.5	*	3.2025
M	1.7625	2.5				T	S	-0.1108	-0.9751	0.753509	0.97512	2.5	ns	3.7025
T	1.01833	2.5				MT	S	1.31473	0.450425	2.17903	0.005416	2.5	**	4.2025
T	0.979167	2.5				T	M	-1.04339	-1.90769	-0.17908	0.019954	2.5	*	4.7025
MT	2.31083	2.5				MT	M	0.38214	-0.48217	1.24645	0.52435	2.5	ns	5.2025
S	3.055	8				MT	T	1.42553	0.561221	2.28983	0.003297	2.5	**	5.7025
M	2.85917	8				M	S	0.115383	-1.34401	1.57477	0.993848	8	ns	4.57333
T	4.07333	8				T	S	0.305571	-1.15382	1.76496	0.905318	8	ns	5.07333
MT	1.7625	8				MT	S	-1.52856	-2.98795	-0.06917	0.040409	8	*	5.57333
MT	1.44917	8				T	M	0.190188	-1.2692	1.64958	0.973932	8	ns	6.07333
S	3.83833	12				MT	M	-1.64394	-3.10333	-0.18455	0.028421	8	*	6.57333
M	4.54333	12				MT	T	-1.83413	-3.29352	-0.37474	0.016113	8	*	7.07333
T	1.37083	12				M	S	0.810856	-0.2731	1.89481	0.155348	12	ns	5.04333
T	2.54583	12				T	S	-1.9047	-2.98865	-0.82075	0.002207	12	**	5.54333
MT	1.88	12				MT	S	-1.95128	-3.03523	-0.86732	0.001888	12	**	6.04333
S	1.9975	24				T	M	-2.71556	-3.79951	-1.6316	0.000197	12	***	6.54333
T	1.33167	24				MT	M	-2.76213	-3.84608	-1.67818	0.000175	12	***	7.04333
MT	3.95583	24				MT	T	-0.04658	-1.13053	1.03737	0.998989	12	ns	7.54333
S	3.21802	0				M	S	0.779452	-0.33813	1.89704	0.19384	24	ns	4.59874
S	3.38739	0				T	S	-0.35744	-1.47503	0.760146	0.740875	24	ns	5.09874
M	3.82775	0				MT	S	1.93999	0.8224	3.05757	0.002386	24	**	5.59874
M	2.9809	0				T	M	-1.13689	-2.25448	-0.01931	0.046259	24	*	6.09874
M	3.76	0				MT	M	1.16053	0.042948	2.27812	0.042066	24	*	6.59874
T	2.13405	0				MT	T	2.29743	1.17984	3.41501	0.000783	24	***	7.09874
MT	4.16649	0				Statistical comparisons between strains at each time point were performed using one-way ANOVA followed by Tukey’s Honest Significant Difference (HSD) test.
MT	4.57297	0
S	0.880721	2.5
S	0.982342	2.5
T	0.982342	2.5
MT	2.47279	2.5
S	3.21802	8
S	2.81153	8
M	3.48901	8
M	3.08252	8
T	3.76	8
T	2.16793	8
MT	1.28721	8
S	3.31964	12
S	3.65838	12
M	4.20036	12
M	4.50523	12
T	1.18559	12
MT	1.5582	12
MT	1.52432	12
S	1.86306	24
S	1.79531	24
M	2.26955	24
M	3.52288	24
M	2.2018	24
T	1.52432	24
T	1.72757	24
MT	3.42126	24
MT	4.09874	24
MT	2.47279	2.5

## Sheet: Figure2_C
Strain	Time	Concentration
T	8	93.062
T	6	96.651
T	4	96.297
T	24	83.078
T	2	95.787
T	12	89.586
T	10	91.91
S	8	95.799
S	6	96.092
S	4	97.091
S	24	91.358
S	2	97.782
S	12	94.335
S	10	94.938
S	0	102.158
M	0	102.158
T	0	102.158
MT	0	102.158
S	8	95.567
S	6	96.628
S	4	97.911
S	2	95.741
S	24	90.551
S	12	93.353
S	10	94.425
T	8	96.662
T	6	98.75
T	4	102.398
T	24	76.132
T	2	106.966
T	12	89.209
MT	8	70.116
MT	6	78.461
MT	4	88.664
MT	2	98.125
MT	12	56.128
M	8	94.47
M	6	97.035
M	4	100.754
M	24	76.078
M	2	105.011
M	12	87.443
M	8	95.222
M	6	98.097
M	4	97.387
M	24	78.633
M	2	105.303
M	12	87.12
MT	24	33.868
MT	10	63.681
MT	12	55.683
MT	2	91.888
MT	24	43.035
MT	4	86.166
MT	6	78.84
MT	8	70.568
MT	10	67.031
MT	12	62.056
MT	2	92.242
MT	24	46.202
MT	4	85.303
MT	6	78.886
MT	8	71.756

## Sheet: Figure3C
GO	Description	_LogP_MT_1h10m	_LogP_MT_1h40m	_LogP_MT_2h30m	_LogP_MT_30m	_LogP_MT_3h50m	_LogP_MT_45m	_LogP_MT_5h40m	_LogP_MT_8h30m
GO:0032120	ascospore-type prospore membrane formation	0	0	-3.8593	0	0	0	0	-7.50102
GO:0043938	positive regulation of sporulation	0	0	-4.68378	0	0	0	0	-3.70744
GO:0031399	regulation of protein modification process	0	0	0	0	0	0	0	-4.06403
GO:0005976	polysaccharide metabolic process	0	0	0	0	0	0	0	-5.37461
GO:0033044	regulation of chromosome organization	0	0	0	0	0	0	0	-5.8891
GO:0000278	mitotic cell cycle	0	0	0	0	0	0	0	-6.18006
sce00520	Amino sugar and nucleotide sugar metabolism - Saccharomyces cerevisiae (budding yeast)	0	0	0	0	0	0	0	-6.61592
GO:0000105	histidine biosynthetic process	0	0	0	-4.53816	0	0	0	0
GO:0140013	meiotic nuclear division	0	-5.8727	-17.0526	0	-13.0164	-2.26112	-14.3424	-21.701
GO:0051321	meiotic cell cycle	0	-2.80598	-33.556	0	-23.3371	0	-15.6177	-65.3256
R-SCE-3371497	HSP90 chaperone cycle for steroid hormone receptors (SHR) in the presence of ligand	0	-8.38773	-7.6699	0	-8.39747	0	-8.87814	-4.36636
GO:2000241	regulation of reproductive process	0	-2.19317	-4.82125	0	-4.67114	0	-3.14063	-9.01426
WP377	Meiotic recombination genes	0	0	-6.75683	0	-7.47805	0	-6.23467	-6.12062
GO:0007062	sister chromatid cohesion	0	0	-5.19772	0	-6.11002	0	-5.53134	-5.15531
sce04113	Meiosis - yeast - Saccharomyces cerevisiae (budding yeast)	0	0	-8.13912	0	-6.85253	0	-3.19973	-18.371
GO:0006302	double-strand break repair	0	0	-3.78783	0	-4.82602	0	-3.82291	-3.16544
GO:0051177	meiotic sister chromatid cohesion	0	0	-4.57145	0	-3.45855	0	-3.69038	-4.58717
R-SCE-69242	S Phase	0	0	-2.04879	0	-4.49336	0	-2.75845	-5.20372
GO:0008652	amino acid biosynthetic process	-6.28454	-2.23803	0	-17.612	0	-13.1647	0	0
GO:0043648	dicarboxylic acid metabolic process	-3.04958	-2.61895	0	-6.11611	0	-4.76	0	0

## Sheet: Figure3D
GO	Description	_LogP_S_1h10m	_LogP_S_1h40m	_LogP_S_2h30m	_LogP_S_30m	_LogP_S_3h50m	_LogP_S_45m	_LogP_S_5h40m	_LogP_S_8h30m
R-SCE-70263	Gluconeogenesis	0	0	0	0	-2.77754	0	0	0
GO:0034504	protein localization to nucleus	0	0	-2.12069	0	-2.04892	0	0	0
GO:0006515	protein quality control for misfolded or incompletely synthesized proteins	0	0	-2.28619	0	-2.22871	0	-2.15648	0
GO:0009220	pyrimidine ribonucleotide biosynthetic process	0	0	0	0	0	0	0	-2.57491
GO:0000470	maturation of LSU-rRNA	0	0	0	0	0	-2.89732	0	-2.67072
GO:0000255	allantoin metabolic process	-3.93142	-4.54214	0	0	0	-3.771	0	0
GO:0019740	nitrogen utilization	-3.73215	-4.34099	0	0	0	-3.5724	0	0
GO:0006865	amino acid transport	-3.62704	-2.65469	0	0	0	-2.4989	0	0
GO:0006825	copper ion transport	-2.77086	-3.36475	0	0	0	-2.61637	0	-2.49081
GO:0071941	nitrogen cycle metabolic process	-4.1696	0	0	0	0	-4.00852	0	0
GO:0015847	putrescine transport	-4.46578	0	0	0	0	-4.30402	0	0
GO:0042255	ribosome assembly	-3.59171	0	0	-3.29373	0	-12.3807	0	-8.3755
GO:0006407	rRNA export from nucleus	-3.87028	0	0	-3.42808	0	-9.62146	0	-4.77245
WP210	Cytoplasmic ribosomal proteins	-10.1882	0	0	-10.8711	0	-52.8356	0	-28.6295
GO:0006457	protein folding	-7.38323	-8.84305	-17.1487	-4.25044	-14.0704	-2.23568	-13.5965	-7.06168
GO:0009408	response to heat	-2.58959	-3.35228	-5.66278	-3.64185	-4.28864	-2.39482	-5.38689	-3.13792
sce01230	Biosynthesis of amino acids - Saccharomyces cerevisiae (budding yeast)	-6.45693	-4.66402	-4.39138	0	-5.13757	-2.23568	-2.50108	-2.0007
WP112	Principal pathways of carbon metabolism	-5.56838	-4.01043	-3.80446	-3.39323	-3.68994	-2.62555	0	0

## Sheet: Figure6B-C
Strains	Timepoint	Replicates	GLYCINE	LYSINE	HISTIDINE	ARGININE	GLUTAMIC.ACID	ASPARTIC.ACID	ALANINE	ASPARIGINE	CITRULLINE	THREONINE	HOMOSERINE	GLUTAMINE	VALINE	METHIONINE	PROLINE	TYROSINE	LEUCINE	PHENYLALANINE	TRYPTOPHAN
T	2.5	3	-0.62293	-0.648414	-0.937008	-0.609258	-0.815994	-0.853723	-1.1729	-0.944677	-0.679494	-1.1827	-1.23374	-0.855388	-0.989278	-0.140325	-0.856042	-0.784247	-0.818071	-0.95496	-0.91674
T	8	3	-0.150162	1.5156	2.01162	1.12726	1.69173	1.90033	-0.476558	-0.524283	0.011457	1.82338	1.73954	0.081177	0.576422	1.77755	-0.463842	2.76068	1.14544	1.53888	1.74603
T	0	3	4.88805	-1.12208	-1.20158	-1.09578	-1.09834	-1.06632	-0.973401	-1.02101	-0.710204	-1.06912	-1.09777	-0.972746	-1.04244	-0.803027	-0.802546	-0.969131	-0.92277	-1.17657	-1.03285
T	2.5	2	-0.80091	0.182963	-0.093366	0.121708	-0.862709	-0.858902	-1.21911	-0.815933	1.13944	-1.03079	-0.978611	-0.757332	-0.949743	-0.821379	-0.828212	-0.833904	-0.681137	-1.03818	-0.942195
T	8	2	0.720423	1.42838	1.49538	0.776923	1.61011	1.88167	-0.7423	0.386804	-0.338618	1.22237	1.16557	0.332873	0.382643	0.257784	-0.402355	1.38383	1.2649	0.886411	0.765708
T	0	2	0.330072	-1.23527	-1.25548	-1.16895	-1.16378	-1.25225	-1.21172	-1.05953	-0.290849	-1.39757	-1.43542	-0.984098	-1.10408	-0.739982	-0.897279	-0.975924	-0.969614	-1.16973	-1.06469
T	2.5	1	-0.012636	-0.630827	-0.663822	-0.523133	-0.896308	-0.779518	-1.00386	-0.812938	-0.648124	-0.977527	-1.06588	-0.800192	-0.88099	-0.182134	-0.787487	-0.80218	-0.682218	-0.891057	-0.902384
T	8	1	0.796188	1.206	1.24333	1.03884	1.20141	1.23353	-1.03575	0.453863	-0.338962	1.2292	1.26546	0.561944	0.343183	-0.762573	-0.471891	0.827307	0.972361	0.562855	0.366588
T	0	1	0.758059	-0.857707	-0.618283	-0.717622	-1.06066	-0.432245	0.16721	-0.822709	-0.628119	0.566885	0.63441	-0.901733	-0.61107	-0.791292	-0.621617	-0.585067	-0.361334	-0.128995	-0.620031
S	2.5	3	0.0427559	0.346586	1.20111	1.25223	0.0457188	0.594291	0.0165195	1.2581	-0.607558	0.502764	0.553245	1.2479	0.629831	-0.777001	2.92559	0.044963	1.03962	0.244196	0.197576
S	8	3	-0.82922	0.424968	0.552874	1.12306	0.141601	0.174574	-0.73227	1.57203	2.093	-0.38435	-0.404293	1.52185	0.0927526	0.268801	0.831329	-0.199007	0.170609	-0.247957	-0.206125
S	0	3	0.211297	-0.991406	-0.514127	-0.620753	-0.807546	-0.65673	-0.286686	-0.645165	0.288493	-0.132751	-0.130977	-0.474574	-0.60859	-0.807659	0.925076	-0.666381	-0.442142	-0.657129	-0.649715
S	2.5	2	0.0775867	0.93509	1.3142	2.1098	0.352455	1.11887	-0.51503	1.29139	3.14296	0.0543598	0.0537537	1.37977	0.0686056	0.165864	2.16	-0.0142135	0.263114	-0.172071	0.00252114
S	8	2	-0.291185	0.769796	1.33542	1.9428	0.203119	-0.0416019	-0.367733	1.9786	2.91358	-0.227111	-0.0812553	2.43571	1.73551	0.688887	2.17927	0.811504	1.86158	1.2235	1.18306
S	0	2	0.246093	-0.943583	-0.274262	-0.473382	-0.818099	-1.13271	-0.478319	-0.666062	0.515215	-0.250272	-0.284734	-0.417482	-0.723324	-0.407095	0.765021	-0.664873	-0.500788	-0.70636	-0.704538
S	2.5	1	-0.878948	-0.357487	0.202899	0.469655	-0.488391	-0.292871	-1.23697	-0.18911	1.49859	-1.03081	-1.01323	-0.0624464	-0.788885	-0.479456	-0.151496	-0.545243	-0.51684	-0.840383	-0.530753
S	8	1	-0.448508	0.758306	1.6824	1.79378	0.686357	0.154445	2.66476	2.51573	-0.572314	0.554632	0.577854	2.95161	2.33915	2.65889	1.4166	1.74457	3.92549	2.68741	2.7471
S	0	1	-0.217575	-0.576401	0.183668	0.18829	-0.472788	-0.674332	0.463491	-0.329826	1.19201	1.39059	1.32093	0.0198944	-0.263099	-0.286406	1.99519	-0.324988	0.144863	-0.0457656	-0.21757
MT	8	1	-0.659427	0.413392	0.0233943	-0.522023	0.801179	1.2795	0.706848	0.0939571	-0.404997	1.03014	1.03754	-0.143715	0.615726	2.14296	-0.294758	0.591113	-0.0851181	0.848491	0.533133
MT	2.5	3	-0.489107	1.30562	0.39389	-0.101615	1.04828	-0.0126276	2.72049	-0.086082	-0.21011	0.941386	0.778585	0.418851	0.57945	-0.671059	-0.422649	0.058349	0.0518911	0.225556	0.288163
MT	8	3	0.405587	0.963836	-0.0633126	-0.389852	1.86031	2.15333	0.352806	0.513107	-0.360633	1.43893	1.58348	-0.175816	1.65887	1.8131	-0.17964	0.784925	0.159998	1.02021	0.794974
MT	0	3	-0.637994	-1.09949	-1.0251	-1.24498	-0.983958	-0.725172	0.620987	-0.915924	-0.638347	-0.215725	-0.325729	-0.960318	-0.752926	-0.526849	-0.643102	-0.769955	-0.640991	-0.568879	-0.560647
MT	8	2	0.0820238	-0.11112	-0.410129	-0.812015	0.392504	0.178011	0.66991	0.180167	-0.532536	0.280935	0.352136	-0.491052	0.186059	0.455179	-0.404914	-0.0533897	-0.4474	0.0748011	-0.022806
MT	2.5	2	-0.339546	2.53359	0.554265	0.62942	1.7091	0.28626	1.8607	0.906164	-0.0916517	1.00945	1.13416	0.774486	2.12918	2.64078	-0.279798	0.703399	0.50966	0.949096	0.813257
MT	2.5	1	0.635802	1.42453	0.377913	0.0361487	1.02114	0.0305148	1.24733	0.478945	-0.191994	0.60533	0.563749	0.458298	0.574437	0.218209	-0.482229	0.184978	-0.0797	0.253071	0.335352
MT	0	1	0.950584	-1.16944	-1.16864	-1.29035	-1.04478	-1.06529	0.215011	-1.01313	-0.42204	-0.792021	-0.819105	-0.986244	-0.848579	-0.36586	-0.69488	-0.892762	-0.843449	-0.914916	-0.75828
M	2.5	3	-0.442105	0.0337693	-0.459731	0.553795	0.0767929	-0.14108	-0.257818	-0.175743	-0.444635	-0.973596	-0.866468	-0.0110295	-0.561696	-0.283952	-0.274553	-0.424455	-0.540999	-0.571332	-0.544993
M	8	3	-0.265911	0.149718	0.776199	0.899427	1.2759	1.56862	0.50581	1.46573	-0.345467	1.42244	1.43325	0.679094	1.08453	-0.818725	0.299045	1.47709	0.799799	1.42949	1.51618
M	0	3	-0.998136	-1.16251	-1.26755	-1.07847	-1.08696	-1.16232	-0.347893	-0.97437	-0.722872	-1.25571	-1.27527	-0.940033	-0.981534	-0.438505	-0.677463	-0.879148	-0.835508	-0.892049	-0.910196
M	2.5	2	-0.54714	-0.094336	-0.589853	-0.198421	-0.328252	0.105478	-0.380238	-0.465842	-0.427862	-0.958817	-0.899528	-0.534816	-0.701321	0.403061	-0.685059	-0.589955	-0.63447	-0.389504	-0.482294
M	8	2	-0.400397	0.187306	0.925252	0.0774498	0.757568	1.28049	1.09496	0.895968	-0.380702	0.97643	0.883338	0.230903	0.790021	-0.429586	-0.0621939	0.835081	0.251318	1.14663	0.894635
M	0	2	-0.584029	-0.945165	-1.12369	-0.888002	-0.992577	-0.79896	-0.0989565	-0.89187	-0.529492	-0.582145	-0.599943	-0.880877	-0.771401	-0.511733	-0.146176	-0.875055	-0.647004	-0.796467	-0.750931
M	8	1	-0.605115	0.622909	1.11215	1.05148	0.978096	0.798513	0.342845	1.20507	-0.234366	0.919198	0.907599	0.968497	1.51593	-0.823061	0.207565	2.31143	0.676808	1.89212	2.37365
M	0	1	-0.351557	-1.24647	-1.30273	-1.44991	-1.14636	-1.08428	-0.669205	-0.997045	-0.695623	-1.12885	-1.17217	-0.979572	-0.922305	-0.201525	-0.714338	-0.850957	-0.834832	-0.808657	-0.922454
M	2.5	1	-0.490158	-0.859248	-1.22667	-0.754566	-0.762349	-0.813333	-0.644505	-0.82305	-0.673277	-1.44692	-1.40298	-0.734656	-0.91631	-0.804953	-0.694465	-0.87999	-0.913597	-1.02292	-0.967787
MT	0	2	0.918175	-1.1514	-1.19062	-1.25299	-1.0235	-0.894167	0.201541	-1.02134	-0.673897	-0.931652	-0.897518	-0.998745	-0.884719	-0.616924	-0.765707	-0.938401	-0.839465	-0.988832	-0.849938

## Sheet: Figure7A
Strain	Biological replicates	Number_Spores	Total_cells	Sporulation_efficiency					Strain	group1	group2	n1	n2	p	p.signif
SS	1	83	1008	8.23413					SS	Wildtype	arg4	3	4	0.033	*
SS	2	75	1000	7.5					SS	Wildtype	arg56	3	4	0.24	ns
SS	3	53	1004	5.27888					SS	arg4	arg56	4	4	0.012	*
MM	1	415	997	41.6249					MM	Wildtype	arg4	6	4	0.081	ns
MM	2	412	1005	40.995					MM	Wildtype	arg56	6	4	0.176	ns
MM	3	426	1004	42.4303					MM	arg4	arg56	4	4	0.718	ns
MM	4	402	1009	39.8414					TT	Wildtype	arg4	7	4	0.173	ns
MM	5	393	1004	39.1434					TT	Wildtype	arg56	7	4	0.98	ns
MM	6	357	1007	35.4518					TT	arg4	arg56	4	4	0.262	ns
TT	1	429	1002	42.8144					MMTT	Wildtype	arg4	12	4	3.3e-16	****
TT	2	420	966	43.4783					MMTT	Wildtype	arg56	12	4	0.032	*
TT	3	225	565	39.823					MMTT	arg4	arg56	4	4	6.78e-06	****
TT	4	355	1004	35.3586					p-values obtained using unpaired t-test
TT	5	173	463	37.365
TT	6	151	419	36.0382
TT	7	384	997	38.5155
MmTt	1	705	997	70.7121
MmTt	2	375	523	71.7017
MmTt	3	716	1002	71.4571
MMTT	1	698	988	70.6478
MMTT	2	728	1007	72.2939
MMTT	3	712	1005	70.8458
MMTT	4	757	1018	74.3615
MMTT	5	312	446	69.9552
MMTT	6	270	355	76.0563
MMTT	7	273	348	78.4483
MMTT	8	170	211	80.5687
MMTT	9	722	1007	71.6981
SK1	1	924	1007	91.7577
SK1	2	897	987	90.8815
SK1	3	907	1005	90.2488
SK1	4	878	1002	87.6248
S-arg4Δ	1	39	356	10.9551
S-arg4Δ	2	35	333	10.5105
S-arg4Δ	3	33	322	10.2484
S-arg4Δ	4	44	369	11.9241
M-arg4Δ	1	221	354	62.4294
M-arg4Δ	2	205	345	59.4203
M-arg4Δ	3	188	366	51.3661
M-arg4Δ	4	157	374	41.9786
T-arg4Δ	1	101	273	36.9963
T-arg4Δ	2	166	345	48.1159
T-arg4Δ	3	143	310	46.129
T-arg4Δ	4	123	289	42.5606
MT-arg4Δ	1	0	200	0
MT-arg4Δ	2	0	200	0
MT-arg4Δ	3	0	200	0
MT-arg4Δ	4	0	200	0
S-arg5Δ	1	30	333	9.00901
S-arg5Δ	2	34	350	9.71429
S-arg5Δ	3	25	325	7.69231
S-arg5Δ	4	26	347	7.4928
M-arg5Δ	1	209	316	66.1392
M-arg5Δ	2	176	322	54.6584
M-arg5Δ	3	155	326	47.546
M-arg5Δ	4	128	356	35.9551
T-arg5Δ	1	95	283	33.5689
T-arg5Δ	2	137	338	40.5325
T-arg5Δ	3	120	323	37.1517
T-arg5Δ	4	153	338	45.2663
MT-arg5Δ	1	198	248	79.8387
MT-arg5Δ	2	215	282	76.2411
MT-arg5Δ	3	208	279	74.552
MT-arg5Δ	4	223	287	77.7003

## Sheet: Figure7C
Strain	Flu	Abs	R_flu	RI	Genotype
SS	12623	0.772	16351	0.660862	Wildtype
MM	13025	0.695	18741	0.757457	Wildtype
TT	17166	0.573	29958.1	1.21082	Wildtype
MMTT	16810	0.715	23510.5	0.950226	Wildtype
SS	16692	0.603	27681.6	1.11881	ARG4
MM	16732	0.722	23174.5	0.936647	ARG4
TT	18160	0.572	31748.3	1.28317	ARG4
MMTT	6912	0.396	17454.5	0.705462	ARG4
SS	15919	0.658	24193	0.977811	ARG5
MM	16805	0.713	23569.4	0.952608	ARG5
TT	14412	0.67	21510.4	0.86939	ARG5
MMTT	14122	0.736	19187.5	0.775503	ARG5
SS	14876	0.664	22403.6	0.905489	Wildtype
MM	12616	0.683	18471.4	0.746563	Wildtype
TT	14900	0.682	21847.5	0.883013	Wildtype
MMTT	15539	0.695	22358.3	0.903657	Wildtype
SS	13498	0.725	18617.9	0.752483	ARG4
MM	14476	0.629	23014.3	0.930172	ARG4
TT	16384	0.665	24637.6	0.99578	ARG4
MMTT	7708	0.482	15991.7	0.646338	ARG4
SS	18362	0.697	26344.3	1.06476	ARG5
MM	17796	0.614	28983.7	1.17144	ARG5
TT	15881	0.586	27100.7	1.09533	ARG5
MMTT	16106	0.719	22400.6	0.905366	ARG5
SS	13084	0.815	16054	0.648856	Wildtype
MM	13665	0.661	20673.2	0.835552	Wildtype
TT	17652	0.684	25807	1.04304	Wildtype
MMTT	16307	0.661	24670.2	0.997098	Wildtype
SS	14445	0.576	25078.1	1.01359	ARG4
MM	14195	0.572	24816.4	1.00301	ARG4
TT	16788	0.464	36181	1.46233	ARG4
MMTT	5255	0.662	7938.07	0.320834	ARG4
SS	14487	0.523	27699.8	1.11955	ARG5
MM	15214	0.518	29370.7	1.18708	ARG5
TT	15473	0.618	25037.2	1.01193	ARG5
MMTT	15771	0.774	20376	0.823538	ARG5
SS	16768	0.649	25836.7	1.04424	Wildtype
MM	15281	0.642	23802.2	0.962015	Wildtype
TT	17587	0.595	29558	1.19465	Wildtype
MMTT	16956	0.673	25194.7	1.01829	Wildtype
SS	14257	0.556	25642.1	1.03638	ARG4
MM	15126	0.651	23235	0.939092	ARG4
TT	16850	0.582	28951.9	1.17015	ARG4
MMTT	5549	0.398	13942.2	0.563504	ARG4
SS	13323	0.634	21014.2	0.849333	ARG5
MM	13809	0.709	19476.7	0.787193	ARG5
TT	17055	0.568	30026.4	1.21358	ARG5
MMTT	17653	0.718	24586.4	0.993709	ARG5
SS	14388	0.703	20466.6	0.8272	Wildtype
MM	13583	0.675	20123	0.813312	Wildtype
TT	14020	1.073	13066.2	0.528097	Wildtype
MMTT	14981	0.689	21743.1	0.878793	Wildtype
SS	14289	0.67	21326.9	0.86197	ARG4
MM	15648	0.591	26477.2	1.07013	ARG4
TT	18383	0.532	34554.5	1.39659	ARG4
MMTT	8044	0.495	16250.5	0.656798	ARG4
SS	14313	0.679	21079.5	0.851974	ARG5
MM	17304	0.657	26337.9	1.0645	ARG5
TT	15920	0.566	28127.2	1.13682	ARG5
MMTT	16370	0.683	23967.8	0.968709	ARG5
SS	18291	0.543	33685.1	1.36145	Wildtype
MM	17242	0.629	27411.8	1.1079	Wildtype
TT	18858	0.617	30564	1.23531	Wildtype
MMTT	19472	0.654	29773.7	1.20337	Wildtype
SS	19778	0.605	32690.9	1.32127	ARG4
MM	17600	0.581	30292.6	1.22434	ARG4
TT	21784	0.467	46646.7	1.88532	ARG4
MMTT	5136	0.292	17589	0.710898	ARG4
SS	15784	0.671	23523.1	0.950736	ARG5
MM	17121	0.595	28774.8	1.16299	ARG5
TT	23128	0.532	43473.7	1.75708	ARG5
MMTT	23947	0.61	39257.4	1.58667	ARG5
			24742

## Sheet: Figure7E
Measurement	Well	Acetate_data	Time	OCR	OD	Normalized OD	Norm_OCR	Group	Genotype	Media
1	A02	S-wt-g	1.59	66.81	0.342	0.253	26.4089	S	wt	g
1	A03	S-wt-g	1.59	72.28	0.283	0.194	37.2602	S	wt	g			g= Seahorse gluocse media
1	A04	S-wt-g	1.59	74.18	0.317	0.228	32.5368	S	wt	g			a= Seahorse acetate media
1	A05	S-wt-g	1.59	85.75	0.28	0.191	44.894	S	wt	g			wt = Wildtype (without deletion)
1	A06	M-wt-g	1.59	167.95	0.267	0.178	94.3564	M	wt	g			4d = arg4 deletion
1	A07	M-wt-g	1.59	253.16	0.324	0.235	107.729	M	wt	g			5d = arg5 deletion
1	A08	M-wt-g	1.59	260.87	0.331	0.242	107.797	M	wt	g
1	A09	M-wt-g	1.59	127.91	0.225	0.136	94.0513	M	wt	g
1	A10	T-wt-g	1.59	101.2	0.294	0.205	49.365	T	wt	g
1	A11	T-wt-g	1.59	75.27	0.302	0.213	35.3369	T	wt	g
1	B01	T-wt-g	1.59	122.71	0.277	0.188	65.2726	T	wt	g
1	B02	T-wt-g	1.59	132.24	0.308	0.219	60.3852	T	wt	g
1	B03	MT-wt-g	1.59	174.68	0.301	0.212	82.3961	MT	wt	g
1	B04	MT-wt-g	1.59	222.11	0.32	0.231	96.1536	MT	wt	g
1	B05	MT-wt-g	1.59	272.12	0.309	0.22	123.69	MT	wt	g
1	B06	MT-wt-g	1.59	251.17	0.314	0.225	111.633	MT	wt	g
1	B07	S-4d-g	1.59	306.82	0.41	0.321	95.582	S	4d	g
1	B08	S-4d-g	1.59	350.7	0.475	0.386	90.8561	S	4d	g
1	B09	S-4d-g	1.59	288.01	0.329	0.24	120.005	S	4d	g
1	B10	S-4d-g	1.59	199.51	0.372	0.283	70.4972	S	4d	g
1	B11	M-4d-g	1.59	72.74	0.266	0.177	41.0962	M	4d	g
1	B12	M-4d-g	1.59	74.32	0.291	0.202	36.7913	M	4d	g
1	C01	M-4d-g	1.59	58.6	0.293	0.204	28.727	M	4d	g
1	C02	M-4d-g	1.59	106.86	0.306	0.217	49.2462	M	4d	g
1	C03	T-4d-g	1.59	147.68	0.28	0.191	77.3171	T	4d	g
1	C04	T-4d-g	1.59	162.92	0.296	0.207	78.7066	T	4d	g
1	C05	T-4d-g	1.59	167.84	0.247	0.158	106.229	T	4d	g
1	C06	T-4d-g	1.59	208.66	0.232	0.143	145.916	T	4d	g
1	C07	MT-4d-g	1.59	66.72	0.204	0.115	58.0156	MT	4d	g
1	C08	MT-4d-g	1.59	112.16	0.255	0.166	67.5636	MT	4d	g
1	C09	MT-4d-g	1.59	41.65	0.31	0.221	18.847	MT	4d	g
1	C10	MT-4d-g	1.59	27.82	0.227	0.138	20.1628	MT	4d	g
1	C11	S-5d-g	1.59	186.5	0.354	0.265	70.3764	S	5d	g
1	C12	S-5d-g	1.59	99.37	0.211	0.122	81.4545	S	5d	g
1	D01	S-5d-g	1.59	644.98	0.609	0.52	124.035	S	5d	g
1	D02	M-5d-g	1.59	227.39	0.371	0.282	80.6336	M	5d	g
1	D03	M-5d-g	1.59	92	0.328	0.239	38.4952	M	5d	g
1	D04	M-5d-g	1.59	255.89	0.337	0.248	103.18	M	5d	g
1	D05	T-5d-g	1.59	292.47	0.427	0.338	86.5303	T	5d	g
1	D06	T-5d-g	1.59	429.84	0.432	0.343	125.316	T	5d	g
1	D07	T-5d-g	1.59	329.18	0.334	0.245	134.359	T	5d	g
1	D08	MT-5d-g	1.59	344.23	0.385	0.296	116.294	MT	5d	g
1	D09	MT-5d-g	1.59	246.69	0.321	0.232	106.33	MT	5d	g
1	D10	MT-5d-g	1.59	279.77	0.33	0.241	116.089	MT	5d	g
1	E01	S-5d-a	1.59	250.73	0.386	0.297	84.4218	S	5d	a
1	E02	M-5d-a	1.59	264.09	0.287	0.198	133.378	M	5d	a
1	E03	M-5d-a	1.59	201.33	0.28	0.191	105.41	M	5d	a
1	E04	M-5d-a	1.59	202.18	0.279	0.19	106.412	M	5d	a
1	E05	T-5d-a	1.59	256.79	0.33	0.241	106.552	T	5d	a
1	E06	T-5d-a	1.59	269.34	0.331	0.242	111.298	T	5d	a
1	E07	T-5d-a	1.59	314.38	0.296	0.207	151.876	T	5d	a
1	E08	MT-5d-a	1.59	361.53	0.337	0.248	145.78	MT	5d	a
1	E09	MT-5d-a	1.59	409.72	0.299	0.21	195.103	MT	5d	a
1	E10	MT-5d-a	1.59	249.63	0.291	0.202	123.577	MT	5d	a
1	F01	M-4d-a	1.59	111.43	0.241	0.152	73.3081	M	4d	a
1	F02	M-4d-a	1.59	183.67	0.269	0.18	102.038	M	4d	a
1	F03	T-4d-a	1.59	201.43	0.253	0.164	122.822	T	4d	a
1	F04	T-4d-a	1.59	228.59	0.253	0.164	139.386	T	4d	a
1	F05	T-4d-a	1.59	240.95	0.187	0.098	245.867	T	4d	a
1	F06	T-4d-a	1.59	430.38	0.217	0.128	336.236	T	4d	a
1	F07	MT-4d-a	1.59	12.36	0.204	0.115	10.7456	MT	4d	a
1	F08	MT-4d-a	1.59	14.19	0.19	0.101	14.0541	MT	4d	a
1	F09	MT-4d-a	1.59	12.41	0.23	0.141	8.80305	MT	4d	a
1	F10	MT-4d-a	1.59	8.47	0.171	0.082	10.3333	MT	4d	a
1	F11	S-5d-a	1.59	411.89	0.197	0.108	381.378	S	5d	a
1	F12	S-5d-a	1.59	180.89	0.203	0.114	158.674	S	5d	a
1	G01	T-wt-a	1.59	243.59	0.243	0.154	158.173	T	wt	a
1	G02	T-wt-a	1.59	163.65	0.248	0.159	102.926	T	wt	a
1	G03	MT-wt-a	1.59	213.2	0.257	0.168	126.908	MT	wt	a
1	G04	MT-wt-a	1.59	248.36	0.231	0.142	174.901	MT	wt	a
1	G05	MT-wt-a	1.59	308.63	0.247	0.158	195.336	MT	wt	a
1	G06	MT-wt-a	1.59	376.35	0.238	0.149	252.582	MT	wt	a
1	G07	S-4d-a	1.59	248.26	0.294	0.205	121.1	S	4d	a
1	G08	S-4d-a	1.59	371.78	0.303	0.214	173.73	S	4d	a
1	G09	S-4d-a	1.59	449.96	0.245	0.156	288.437	S	4d	a
1	G10	S-4d-a	1.59	189.79	0.282	0.193	98.336	S	4d	a
1	G11	M-4d-a	1.59	112.27	0.221	0.132	85.0505	M	4d	a
1	G12	M-4d-a	1.59	116.7	0.247	0.158	73.8589	M	4d	a
1	H02	S-wt-a	1.59	237.97	0.313	0.224	106.238	S	wt	a
1	H03	S-wt-a	1.59	238.76	0.285	0.196	121.818	S	wt	a
1	H04	S-wt-a	1.59	231.56	0.255	0.166	139.494	S	wt	a
1	H05	S-wt-a	1.59	378.89	0.275	0.186	203.704	S	wt	a
1	H06	M-wt-a	1.59	339.93	0.234	0.145	234.434	M	wt	a
1	H07	M-wt-a	1.59	489.51	0.241	0.152	322.043	M	wt	a
1	H08	M-wt-a	1.59	401.38	0.208	0.119	337.298	M	wt	a
1	H09	M-wt-a	1.59	160.47	0.17	0.081	198.113	M	wt	a
1	H10	T-wt-a	1.59	203.62	0.222	0.133	153.096	T	wt	a
1	H11	T-wt-a	1.59	129.08	0.221	0.132	97.7866	T	wt	a
2	A02	S-wt-g	7.53	74.13	0.342	0.253	29.2997	S	wt	g
2	A03	S-wt-g	7.53	75.77	0.283	0.194	39.0585	S	wt	g
2	A04	S-wt-g	7.53	79.27	0.317	0.228	34.7663	S	wt	g
2	A05	S-wt-g	7.53	81.9	0.28	0.191	42.8793	S	wt	g
2	A06	M-wt-g	7.53	146.46	0.267	0.178	82.2826	M	wt	g
2	A07	M-wt-g	7.53	232.94	0.324	0.235	99.1223	M	wt	g
2	A08	M-wt-g	7.53	263.79	0.331	0.242	109.003	M	wt	g
2	A09	M-wt-g	7.53	114.38	0.225	0.136	84.106	M	wt	g
2	A10	T-wt-g	7.53	124.56	0.294	0.205	60.7599	T	wt	g
2	A11	T-wt-g	7.53	81.23	0.302	0.213	38.1341	T	wt	g
2	B01	T-wt-g	7.53	199.25	0.277	0.188	105.986	T	wt	g
2	B02	T-wt-g	7.53	141.48	0.308	0.219	64.6019	T	wt	g
2	B03	MT-wt-g	7.53	167.75	0.301	0.212	79.1255	MT	wt	g
2	B04	MT-wt-g	7.53	217.45	0.32	0.231	94.1325	MT	wt	g
2	B05	MT-wt-g	7.53	257.87	0.309	0.22	117.214	MT	wt	g
2	B06	MT-wt-g	7.53	218.07	0.314	0.225	96.9198	MT	wt	g
2	B07	S-4d-g	7.53	306.91	0.41	0.321	95.6099	S	4d	g
2	B08	S-4d-g	7.53	403.18	0.475	0.386	104.452	S	4d	g
2	B09	S-4d-g	7.53	255.2	0.329	0.24	106.332	S	4d	g
2	B10	S-4d-g	7.53	181.34	0.372	0.283	64.0791	S	4d	g
2	B11	M-4d-g	7.53	79.52	0.266	0.177	44.9283	M	4d	g
2	B12	M-4d-g	7.53	87.16	0.291	0.202	43.1497	M	4d	g
2	C01	M-4d-g	7.53	63.63	0.293	0.204	31.1891	M	4d	g
2	C02	M-4d-g	7.53	112.67	0.306	0.217	51.9219	M	4d	g
2	C03	T-4d-g	7.53	160.2	0.28	0.191	83.8724	T	4d	g
2	C04	T-4d-g	7.53	215.25	0.296	0.207	103.985	T	4d	g
2	C05	T-4d-g	7.53	152.62	0.247	0.158	96.597	T	4d	g
2	C06	T-4d-g	7.53	176.37	0.232	0.143	123.335	T	4d	g
2	C07	MT-4d-g	7.53	60.42	0.204	0.115	52.5422	MT	4d	g
2	C08	MT-4d-g	7.53	124.58	0.255	0.166	75.048	MT	4d	g
2	C09	MT-4d-g	7.53	61.83	0.31	0.221	27.9796	MT	4d	g
2	C10	MT-4d-g	7.53	45.46	0.227	0.138	32.9437	MT	4d	g
2	C11	S-5d-g	7.53	203.46	0.354	0.265	76.7762	S	5d	g
2	C12	S-5d-g	7.53	246.76	0.211	0.122	202.265	S	5d	g
2	D01	S-5d-g	7.53	322.62	0.609	0.52	62.0424	S	5d	g
2	D02	M-5d-g	7.53	221.05	0.371	0.282	78.3849	M	5d	g
2	D03	M-5d-g	7.53	101.39	0.328	0.239	42.4233	M	5d	g
2	D04	M-5d-g	7.53	274.77	0.337	0.248	110.795	M	5d	g
2	D05	T-5d-g	7.53	497.82	0.427	0.338	147.284	T	5d	g
2	D06	T-5d-g	7.53	234.46	0.432	0.343	68.3565	T	5d	g
2	D07	T-5d-g	7.53	322.09	0.334	0.245	131.464	T	5d	g
2	D08	MT-5d-g	7.53	337.43	0.385	0.296	113.998	MT	5d	g
2	D09	MT-5d-g	7.53	230.8	0.321	0.232	99.4817	MT	5d	g
2	D10	MT-5d-g	7.53	280.46	0.33	0.241	116.373	MT	5d	g
2	E01	S-5d-a	7.53	223.77	0.386	0.297	75.3426	S	5d	a
2	E02	M-5d-a	7.53	255.96	0.287	0.198	129.272	M	5d	a
2	E03	M-5d-a	7.53	214.02	0.28	0.191	112.053	M	5d	a
2	E04	M-5d-a	7.53	200.26	0.279	0.19	105.403	M	5d	a
2	E05	T-5d-a	7.53	209.18	0.33	0.241	86.7979	T	5d	a
2	E06	T-5d-a	7.53	230.05	0.331	0.242	95.0625	T	5d	a
2	E07	T-5d-a	7.53	258.88	0.296	0.207	125.061	T	5d	a
2	E08	MT-5d-a	7.53	339.33	0.337	0.248	136.826	MT	5d	a
2	E09	MT-5d-a	7.53	354	0.299	0.21	168.574	MT	5d	a
2	E10	MT-5d-a	7.53	231.39	0.291	0.202	114.552	MT	5d	a
2	F01	M-4d-a	7.53	148.43	0.241	0.152	97.6499	M	4d	a
2	F02	M-4d-a	7.53	213.71	0.269	0.18	118.73	M	4d	a
2	F03	T-4d-a	7.53	259.98	0.253	0.164	158.523	T	4d	a
2	F04	T-4d-a	7.53	222.31	0.253	0.164	135.557	T	4d	a
2	F05	T-4d-a	7.53	252.16	0.187	0.098	257.307	T	4d	a
2	F06	T-4d-a	7.53	405.4	0.217	0.128	316.719	T	4d	a
2	F07	MT-4d-a	7.53	14.46	0.204	0.115	12.5759	MT	4d	a
2	F08	MT-4d-a	7.53	15.46	0.19	0.101	15.3071	MT	4d	a
2	F09	MT-4d-a	7.53	13.93	0.23	0.141	9.87698	MT	4d	a
2	F10	MT-4d-a	7.53	9.74	0.171	0.082	11.8764	MT	4d	a
2	F11	S-5d-a	7.53	452.41	0.197	0.108	418.896	S	5d	a
2	F12	S-5d-a	7.53	181.55	0.203	0.114	159.25	S	5d	a
2	G01	T-wt-a	7.53	224.61	0.243	0.154	145.849	T	wt	a
2	G02	T-wt-a	7.53	181.24	0.248	0.159	113.986	T	wt	a
2	G03	MT-wt-a	7.53	236.99	0.257	0.168	141.065	MT	wt	a
2	G04	MT-wt-a	7.53	234.1	0.231	0.142	164.858	MT	wt	a
2	G05	MT-wt-a	7.53	287.79	0.247	0.158	182.147	MT	wt	a
2	G06	MT-wt-a	7.53	296.73	0.238	0.149	199.15	MT	wt	a
2	G07	S-4d-a	7.53	263.95	0.294	0.205	128.756	S	4d	a
2	G08	S-4d-a	7.53	365.74	0.303	0.214	170.906	S	4d	a
2	G09	S-4d-a	7.53	424.77	0.245	0.156	272.29	S	4d	a
2	G10	S-4d-a	7.53	178.65	0.282	0.193	92.5639	S	4d	a
2	G11	M-4d-a	7.53	136.02	0.221	0.132	103.044	M	4d	a
2	G12	M-4d-a	7.53	135.57	0.247	0.158	85.8061	M	4d	a
2	H02	S-wt-a	7.53	216.71	0.313	0.224	96.7468	S	wt	a
2	H03	S-wt-a	7.53	230.03	0.285	0.196	117.361	S	wt	a
2	H04	S-wt-a	7.53	207.19	0.255	0.166	124.811	S	wt	a
2	H05	S-wt-a	7.53	334.52	0.275	0.186	179.848	S	wt	a
2	H06	M-wt-a	7.53	326.87	0.234	0.145	225.429	M	wt	a
2	H07	M-wt-a	7.53	466.27	0.241	0.152	306.754	M	wt	a
2	H08	M-wt-a	7.53	389.55	0.208	0.119	327.352	M	wt	a
2	H09	M-wt-a	7.53	168.05	0.17	0.081	207.474	M	wt	a
2	H10	T-wt-a	7.53	189.81	0.222	0.133	142.715	T	wt	a
2	H11	T-wt-a	7.53	134.75	0.221	0.132	102.081	T	wt	a
3	A02	S-wt-g	13.48	75.1	0.342	0.253	29.6853	S	wt	g
3	A03	S-wt-g	13.48	75.86	0.283	0.194	39.1005	S	wt	g
3	A04	S-wt-g	13.48	79.33	0.317	0.228	34.7953	S	wt	g
3	A05	S-wt-g	13.48	77.1	0.28	0.191	40.369	S	wt	g
3	A06	M-wt-g	13.48	131.71	0.267	0.178	73.993	M	wt	g
3	A07	M-wt-g	13.48	209.47	0.324	0.235	89.1374	M	wt	g
3	A08	M-wt-g	13.48	252.67	0.331	0.242	104.41	M	wt	g
3	A09	M-wt-g	13.48	103.06	0.225	0.136	75.7779	M	wt	g
3	A10	T-wt-g	13.48	135.69	0.294	0.205	66.1896	T	wt	g
3	A11	T-wt-g	13.48	81.39	0.302	0.213	38.2099	T	wt	g
3	B01	T-wt-g	13.48	190.34	0.277	0.188	101.245	T	wt	g
3	B02	T-wt-g	13.48	140.18	0.308	0.219	64.008	T	wt	g
3	B03	MT-wt-g	13.48	158.94	0.301	0.212	74.9726	MT	wt	g
3	B04	MT-wt-g	13.48	212.98	0.32	0.231	92.1984	MT	wt	g
3	B05	MT-wt-g	13.48	294.6	0.309	0.22	133.909	MT	wt	g
3	B06	MT-wt-g	13.48	198.57	0.314	0.225	88.2519	MT	wt	g
3	B07	S-4d-g	13.48	323.79	0.41	0.321	100.87	S	4d	g
3	B08	S-4d-g	13.48	537.19	0.475	0.386	139.167	S	4d	g
3	B09	S-4d-g	13.48	238.26	0.329	0.24	99.2757	S	4d	g
3	B10	S-4d-g	13.48	207.11	0.372	0.283	73.1835	S	4d	g
3	B11	M-4d-g	13.48	87.4	0.266	0.177	49.3764	M	4d	g
3	B12	M-4d-g	13.48	99.39	0.291	0.202	49.2018	M	4d	g
3	C01	M-4d-g	13.48	63.28	0.293	0.204	31.0216	M	4d	g
3	C02	M-4d-g	13.48	110.28	0.306	0.217	50.8206	M	4d	g
3	C03	T-4d-g	13.48	130.69	0.28	0.191	68.4257	T	4d	g
3	C04	T-4d-g	13.48	313.27	0.296	0.207	151.337	T	4d	g
3	C05	T-4d-g	13.48	143.14	0.247	0.158	90.5925	T	4d	g
3	C06	T-4d-g	13.48	159.63	0.232	0.143	111.629	T	4d	g
3	C07	MT-4d-g	13.48	55.87	0.204	0.115	48.5815	MT	4d	g
3	C08	MT-4d-g	13.48	121.44	0.255	0.166	73.1564	MT	4d	g
3	C09	MT-4d-g	13.48	78.53	0.31	0.221	35.5333	MT	4d	g
3	C10	MT-4d-g	13.48	39.4	0.227	0.138	28.5491	MT	4d	g
3	C11	S-5d-g	13.48	243.67	0.354	0.265	91.9494	S	5d	g
3	C12	S-5d-g	13.48	195.85	0.211	0.122	160.534	S	5d	g
3	D01	S-5d-g	13.48	391.13	0.609	0.52	75.2177	S	5d	g
3	D02	M-5d-g	13.48	211.32	0.371	0.282	74.9376	M	5d	g
3	D03	M-5d-g	13.48	102.06	0.328	0.239	42.7026	M	5d	g
3	D04	M-5d-g	13.48	252.4	0.337	0.248	101.774	M	5d	g
3	D05	T-5d-g	13.48	298.81	0.427	0.338	88.4056	T	5d	g
3	D06	T-5d-g	13.48	215.99	0.432	0.343	62.9701	T	5d	g
3	D07	T-5d-g	13.48	285.41	0.334	0.245	116.493	T	5d	g
3	D08	MT-5d-g	13.48	308.82	0.385	0.296	104.329	MT	5d	g
3	D09	MT-5d-g	13.48	395.89	0.321	0.232	170.643	MT	5d	g
3	D10	MT-5d-g	13.48	382.49	0.33	0.241	158.71	MT	5d	g
3	E01	S-5d-a	13.48	206.49	0.386	0.297	69.5255	S	5d	a
3	E02	M-5d-a	13.48	251.03	0.287	0.198	126.781	M	5d	a
3	E03	M-5d-a	13.48	213.35	0.28	0.191	111.701	M	5d	a
3	E04	M-5d-a	13.48	187.98	0.279	0.19	98.9366	M	5d	a
3	E05	T-5d-a	13.48	206.17	0.33	0.241	85.5474	T	5d	a
3	E06	T-5d-a	13.48	228.37	0.331	0.242	94.3669	T	5d	a
3	E07	T-5d-a	13.48	234.23	0.296	0.207	113.154	T	5d	a
3	E08	MT-5d-a	13.48	380.53	0.337	0.248	153.438	MT	5d	a
3	E09	MT-5d-a	13.48	316	0.299	0.21	150.476	MT	5d	a
3	E10	MT-5d-a	13.48	209.3	0.291	0.202	103.616	MT	5d	a
3	F01	M-4d-a	13.48	157.16	0.241	0.152	103.395	M	4d	a
3	F02	M-4d-a	13.48	216.79	0.269	0.18	120.439	M	4d	a
3	F03	T-4d-a	13.48	254.02	0.253	0.164	154.888	T	4d	a
3	F04	T-4d-a	13.48	207.05	0.253	0.164	126.25	T	4d	a
3	F05	T-4d-a	13.48	253.37	0.187	0.098	258.541	T	4d	a
3	F06	T-4d-a	13.48	366.69	0.217	0.128	286.478	T	4d	a
3	F07	MT-4d-a	13.48	13.39	0.204	0.115	11.6415	MT	4d	a
3	F08	MT-4d-a	13.48	15.17	0.19	0.101	15.0165	MT	4d	a
3	F09	MT-4d-a	13.48	14.35	0.23	0.141	10.1807	MT	4d	a
3	F10	MT-4d-a	13.48	9.6	0.171	0.082	11.7133	MT	4d	a
3	F11	S-5d-a	13.48	447.23	0.197	0.108	414.099	S	5d	a
3	F12	S-5d-a	13.48	173.53	0.203	0.114	152.215	S	5d	a
3	G01	T-wt-a	13.48	213.46	0.243	0.154	138.608	T	wt	a
3	G02	T-wt-a	13.48	180.63	0.248	0.159	113.606	T	wt	a
3	G03	MT-wt-a	13.48	240.12	0.257	0.168	142.927	MT	wt	a
3	G04	MT-wt-a	13.48	224.88	0.231	0.142	158.366	MT	wt	a
3	G05	MT-wt-a	13.48	275.84	0.247	0.158	174.583	MT	wt	a
3	G06	MT-wt-a	13.48	260.63	0.238	0.149	174.919	MT	wt	a
3	G07	S-4d-a	13.48	274.52	0.294	0.205	133.914	S	4d	a
3	G08	S-4d-a	13.48	340.73	0.303	0.214	159.219	S	4d	a
3	G09	S-4d-a	13.48	372.63	0.245	0.156	238.863	S	4d	a
3	G10	S-4d-a	13.48	162.79	0.282	0.193	84.3488	S	4d	a
3	G11	M-4d-a	13.48	144.11	0.221	0.132	109.174	M	4d	a
3	G12	M-4d-a	13.48	146.83	0.247	0.158	92.9306	M	4d	a
3	H02	S-wt-a	13.48	213.55	0.313	0.224	95.3369	S	wt	a
3	H03	S-wt-a	13.48	226.46	0.285	0.196	115.541	S	wt	a
3	H04	S-wt-a	13.48	196.09	0.255	0.166	118.126	S	wt	a
3	H05	S-wt-a	13.48	311.57	0.275	0.186	167.512	S	wt	a
3	H06	M-wt-a	13.48	299.68	0.234	0.145	206.675	M	wt	a
3	H07	M-wt-a	13.48	456.58	0.241	0.152	300.381	M	wt	a
3	H08	M-wt-a	13.48	362.58	0.208	0.119	304.692	M	wt	a
3	H09	M-wt-a	13.48	166.2	0.17	0.081	205.18	M	wt	a
3	H10	T-wt-a	13.48	174.58	0.222	0.133	131.265	T	wt	a
3	H11	T-wt-a	13.48	132.84	0.221	0.132	100.633	T	wt	a
4	A02	S-wt-g	19.52	64.76	0.342	0.253	25.5983	S	wt	g
4	A03	S-wt-g	19.52	68.61	0.283	0.194	35.3657	S	wt	g
4	A04	S-wt-g	19.52	70.24	0.317	0.228	30.8053	S	wt	g
4	A05	S-wt-g	19.52	60.16	0.28	0.191	31.4969	S	wt	g
4	A06	M-wt-g	19.52	97.66	0.267	0.178	54.8676	M	wt	g
4	A07	M-wt-g	19.52	135.95	0.324	0.235	57.8503	M	wt	g
4	A08	M-wt-g	19.52	161.86	0.331	0.242	66.8823	M	wt	g
4	A09	M-wt-g	19.52	65.93	0.225	0.136	48.477	M	wt	g
4	A10	T-wt-g	19.52	75.17	0.294	0.205	36.6705	T	wt	g
4	A11	T-wt-g	19.52	57.41	0.302	0.213	26.9526	T	wt	g
4	B01	T-wt-g	19.52	107.19	0.277	0.188	57.014	T	wt	g
4	B02	T-wt-g	19.52	131.68	0.308	0.219	60.1292	T	wt	g
4	B03	MT-wt-g	19.52	155.09	0.301	0.212	73.1558	MT	wt	g
4	B04	MT-wt-g	19.52	186.71	0.32	0.231	80.8256	MT	wt	g
4	B05	MT-wt-g	19.52	287.28	0.309	0.22	130.583	MT	wt	g
4	B06	MT-wt-g	19.52	165.46	0.314	0.225	73.5369	MT	wt	g
4	B07	S-4d-g	19.52	182.56	0.41	0.321	56.8717	S	4d	g
4	B08	S-4d-g	19.52	251.59	0.475	0.386	65.1776	S	4d	g
4	B09	S-4d-g	19.52	129.68	0.329	0.24	54.0316	S	4d	g
4	B10	S-4d-g	19.52	130.09	0.372	0.283	45.9669	S	4d	g
4	B11	M-4d-g	19.52	72.1	0.266	0.177	40.7326	M	4d	g
4	B12	M-4d-g	19.52	92.83	0.291	0.202	45.9532	M	4d	g
4	C01	M-4d-g	19.52	53.26	0.293	0.204	26.1064	M	4d	g
4	C02	M-4d-g	19.52	93.89	0.306	0.217	43.266	M	4d	g
4	C03	T-4d-g	19.52	101.32	0.28	0.191	53.0458	T	4d	g
4	C04	T-4d-g	19.52	150.55	0.296	0.207	72.7307	T	4d	g
4	C05	T-4d-g	19.52	121.72	0.247	0.158	77.0394	T	4d	g
4	C06	T-4d-g	19.52	123.69	0.232	0.143	86.4978	T	4d	g
4	C07	MT-4d-g	19.52	34.35	0.204	0.115	29.8692	MT	4d	g
4	C08	MT-4d-g	19.52	124.72	0.255	0.166	75.1322	MT	4d	g
4	C09	MT-4d-g	19.52	69.53	0.31	0.221	31.4628	MT	4d	g
4	C10	MT-4d-g	19.52	30.47	0.227	0.138	22.0793	MT	4d	g
4	C11	S-5d-g	19.52	142.75	0.354	0.265	53.8664	S	5d	g
4	C12	S-5d-g	19.52	94.4	0.211	0.122	77.3759	S	5d	g
4	D01	S-5d-g	19.52	392.65	0.609	0.52	75.5101	S	5d	g
4	D02	M-5d-g	19.52	189.94	0.371	0.282	67.3535	M	5d	g
4	D03	M-5d-g	19.52	94.12	0.328	0.239	39.3791	M	5d	g
4	D04	M-5d-g	19.52	229.16	0.337	0.248	92.4031	M	5d	g
4	D05	T-5d-g	19.52	393.85	0.427	0.338	116.523	T	5d	g
4	D06	T-5d-g	19.52	319.07	0.432	0.343	93.0219	T	5d	g
4	D07	T-5d-g	19.52	191.44	0.334	0.245	78.1403	T	5d	g
4	D08	MT-5d-g	19.52	186.75	0.385	0.296	63.0906	MT	5d	g
4	D09	MT-5d-g	19.52	239.48	0.321	0.232	103.223	MT	5d	g
4	D10	MT-5d-g	19.52	188.95	0.33	0.241	78.4022	MT	5d	g
4	E01	S-5d-a	19.52	109.9	0.386	0.297	37.0021	S	5d	a
4	E02	M-5d-a	19.52	138.52	0.287	0.198	69.9583	M	5d	a
4	E03	M-5d-a	19.52	90.89	0.28	0.191	47.5888	M	5d	a
4	E04	M-5d-a	19.52	78.17	0.279	0.19	41.1427	M	5d	a
4	E05	T-5d-a	19.52	186.83	0.33	0.241	77.5231	T	5d	a
4	E06	T-5d-a	19.52	159.39	0.331	0.242	65.864	T	5d	a
4	E07	T-5d-a	19.52	80.04	0.296	0.207	38.666	T	5d	a
4	E08	MT-5d-a	19.52	123.77	0.337	0.248	49.9088	MT	5d	a
4	E09	MT-5d-a	19.52	115.84	0.299	0.21	55.1613	MT	5d	a
4	E10	MT-5d-a	19.52	86.13	0.291	0.202	42.6374	MT	5d	a
4	F01	M-4d-a	19.52	51.01	0.241	0.152	33.5609	M	4d	a
4	F02	M-4d-a	19.52	89.58	0.269	0.18	49.7681	M	4d	a
4	F03	T-4d-a	19.52	99.7	0.253	0.164	60.7947	T	4d	a
4	F04	T-4d-a	19.52	86.18	0.253	0.164	52.5476	T	4d	a
4	F05	T-4d-a	19.52	82.17	0.187	0.098	83.8498	T	4d	a
4	F06	T-4d-a	19.52	78.55	0.217	0.128	61.3693	T	4d	a
4	F07	MT-4d-a	19.52	14.78	0.204	0.115	12.8515	MT	4d	a
4	F08	MT-4d-a	19.52	17.58	0.19	0.101	17.4108	MT	4d	a
4	F09	MT-4d-a	19.52	17.56	0.23	0.141	12.452	MT	4d	a
4	F10	MT-4d-a	19.52	6.13	0.171	0.082	7.47864	MT	4d	a
4	F11	S-5d-a	19.52	79.39	0.197	0.108	73.5108	S	5d	a
4	F12	S-5d-a	19.52	56.57	0.203	0.114	49.6241	S	5d	a
4	G01	T-wt-a	19.52	120.81	0.243	0.154	78.4509	T	wt	a
4	G02	T-wt-a	19.52	76.56	0.248	0.159	48.1532	T	wt	a
4	G03	MT-wt-a	19.52	88.73	0.257	0.168	52.8133	MT	wt	a
4	G04	MT-wt-a	19.52	140.42	0.231	0.142	98.8884	MT	wt	a
4	G05	MT-wt-a	19.52	113.7	0.247	0.158	71.9617	MT	wt	a
4	G06	MT-wt-a	19.52	69.76	0.238	0.149	46.8217	MT	wt	a
4	G07	S-4d-a	19.52	185.9	0.294	0.205	90.6846	S	4d	a
4	G08	S-4d-a	19.52	131.75	0.303	0.214	61.5656	S	4d	a
4	G09	S-4d-a	19.52	79.3	0.245	0.156	50.8363	S	4d	a
4	G10	S-4d-a	19.52	54.89	0.282	0.193	28.438	S	4d	a
4	G11	M-4d-a	19.52	59.99	0.221	0.132	45.4433	M	4d	a
4	G12	M-4d-a	19.52	68.28	0.247	0.158	43.2152	M	4d	a
4	H02	S-wt-a	19.52	83.9	0.313	0.224	37.4551	S	wt	a
4	H03	S-wt-a	19.52	102.39	0.285	0.196	52.2381	S	wt	a
4	H04	S-wt-a	19.52	59.79	0.255	0.166	36.0194	S	wt	a
4	H05	S-wt-a	19.52	106.96	0.275	0.186	57.5062	S	wt	a
4	H06	M-wt-a	19.52	66.68	0.234	0.145	45.9841	M	wt	a
4	H07	M-wt-a	19.52	87.25	0.241	0.152	57.3993	M	wt	a
4	H08	M-wt-a	19.52	62.29	0.208	0.119	52.3445	M	wt	a
4	H09	M-wt-a	19.52	39.9	0.17	0.081	49.2588	M	wt	a
4	H10	T-wt-a	19.52	47.84	0.222	0.133	35.9673	T	wt	a
4	H11	T-wt-a	19.52	45.72	0.221	0.132	34.6351	T	wt	a
5	A02	S-wt-g	25.47	50.19	0.342	0.253	19.8363	S	wt	g
5	A03	S-wt-g	25.47	57.86	0.283	0.194	29.824	S	wt	g
5	A04	S-wt-g	25.47	54.28	0.317	0.228	23.8058	S	wt	g
5	A05	S-wt-g	25.47	47.09	0.28	0.191	24.6536	S	wt	g
5	A06	M-wt-g	25.47	88.02	0.267	0.178	49.4478	M	wt	g
5	A07	M-wt-g	25.47	115.96	0.324	0.235	49.3452	M	wt	g
5	A08	M-wt-g	25.47	167.62	0.331	0.242	69.266	M	wt	g
5	A09	M-wt-g	25.47	57.59	0.225	0.136	42.3471	M	wt	g
5	A10	T-wt-g	25.47	65.31	0.294	0.205	31.8571	T	wt	g
5	A11	T-wt-g	25.47	52.5	0.302	0.213	24.6472	T	wt	g
5	B01	T-wt-g	25.47	91.56	0.277	0.188	48.7001	T	wt	g
5	B02	T-wt-g	25.47	107.25	0.308	0.219	48.9739	T	wt	g
5	B03	MT-wt-g	25.47	130.54	0.301	0.212	61.5775	MT	wt	g
5	B04	MT-wt-g	25.47	168.58	0.32	0.231	72.9799	MT	wt	g
5	B05	MT-wt-g	25.47	258.94	0.309	0.22	117.702	MT	wt	g
5	B06	MT-wt-g	25.47	147.18	0.314	0.225	65.4112	MT	wt	g
5	B07	S-4d-g	25.47	176.77	0.41	0.321	55.0692	S	4d	g
5	B08	S-4d-g	25.47	278.42	0.475	0.386	72.1283	S	4d	g
5	B09	S-4d-g	25.47	133.27	0.329	0.24	55.53	S	4d	g
5	B10	S-4d-g	25.47	113.67	0.372	0.283	40.1648	S	4d	g
5	B11	M-4d-g	25.47	71.9	0.266	0.177	40.6231	M	4d	g
5	B12	M-4d-g	25.47	85.55	0.291	0.202	42.3518	M	4d	g
5	C01	M-4d-g	25.47	50.11	0.293	0.204	24.5638	M	4d	g
5	C02	M-4d-g	25.47	77.03	0.306	0.217	35.4985	M	4d	g
5	C03	T-4d-g	25.47	81.68	0.28	0.191	42.7645	T	4d	g
5	C04	T-4d-g	25.47	131.61	0.296	0.207	63.5777	T	4d	g
5	C05	T-4d-g	25.47	108.07	0.247	0.158	68.3962	T	4d	g
5	C06	T-4d-g	25.47	112.61	0.232	0.143	78.7469	T	4d	g
5	C07	MT-4d-g	25.47	34.44	0.204	0.115	29.9456	MT	4d	g
5	C08	MT-4d-g	25.47	132.51	0.255	0.166	79.8272	MT	4d	g
5	C09	MT-4d-g	25.47	92.58	0.31	0.221	41.8917	MT	4d	g
5	C10	MT-4d-g	25.47	30.58	0.227	0.138	22.1597	MT	4d	g
5	C11	S-5d-g	25.47	136.45	0.354	0.265	51.4923	S	5d	g
5	C12	S-5d-g	25.47	96.7	0.211	0.122	79.264	S	5d	g
5	D01	S-5d-g	25.47	442.48	0.609	0.52	85.093	S	5d	g
5	D02	M-5d-g	25.47	157.46	0.371	0.282	55.8357	M	5d	g
5	D03	M-5d-g	25.47	80.91	0.328	0.239	33.8532	M	5d	g
5	D04	M-5d-g	25.47	213.71	0.337	0.248	86.1734	M	5d	g
5	D05	T-5d-g	25.47	400.69	0.427	0.338	118.549	T	5d	g
5	D06	T-5d-g	25.47	272.5	0.432	0.343	79.4454	T	5d	g
5	D07	T-5d-g	25.47	172.43	0.334	0.245	70.379	T	5d	g
5	D08	MT-5d-g	25.47	181.27	0.385	0.296	61.2404	MT	5d	g
5	D09	MT-5d-g	25.47	201.98	0.321	0.232	87.0606	MT	5d	g
5	D10	MT-5d-g	25.47	209.06	0.33	0.241	86.7454	MT	5d	g
5	E01	S-5d-a	25.47	91.17	0.386	0.297	30.6965	S	5d	a
5	E02	M-5d-a	25.47	114.8	0.287	0.198	57.9791	M	5d	a
5	E03	M-5d-a	25.47	78.53	0.28	0.191	41.1175	M	5d	a
5	E04	M-5d-a	25.47	67.41	0.279	0.19	35.4802	M	5d	a
5	E05	T-5d-a	25.47	150.64	0.33	0.241	62.5069	T	5d	a
5	E06	T-5d-a	25.47	129.95	0.331	0.242	53.6981	T	5d	a
5	E07	T-5d-a	25.47	66.65	0.296	0.207	32.1989	T	5d	a
5	E08	MT-5d-a	25.47	100.29	0.337	0.248	40.4381	MT	5d	a
5	E09	MT-5d-a	25.47	93.43	0.299	0.21	44.4907	MT	5d	a
5	E10	MT-5d-a	25.47	70.3	0.291	0.202	34.8015	MT	5d	a
5	F01	M-4d-a	25.47	45.07	0.241	0.152	29.6488	M	4d	a
5	F02	M-4d-a	25.47	76.62	0.269	0.18	42.5643	M	4d	a
5	F03	T-4d-a	25.47	83.43	0.253	0.164	50.8736	T	4d	a
5	F04	T-4d-a	25.47	73.5	0.253	0.164	44.8144	T	4d	a
5	F05	T-4d-a	25.47	72.41	0.187	0.098	73.8854	T	4d	a
5	F06	T-4d-a	25.47	67.46	0.217	0.128	52.7059	T	4d	a
5	F07	MT-4d-a	25.47	13.09	0.204	0.115	11.3837	MT	4d	a
5	F08	MT-4d-a	25.47	14.46	0.19	0.101	14.3162	MT	4d	a
5	F09	MT-4d-a	25.47	16.36	0.23	0.141	11.6063	MT	4d	a
5	F10	MT-4d-a	25.47	9.89	0.171	0.082	12.0669	MT	4d	a
5	F11	S-5d-a	25.47	70.25	0.197	0.108	65.0444	S	5d	a
5	F12	S-5d-a	25.47	50.01	0.203	0.114	43.872	S	5d	a
5	G01	T-wt-a	25.47	104.66	0.243	0.154	67.9621	T	wt	a
5	G02	T-wt-a	25.47	66.06	0.248	0.159	41.5488	T	wt	a
5	G03	MT-wt-a	25.47	78.64	0.257	0.168	46.8123	MT	wt	a
5	G04	MT-wt-a	25.47	118.74	0.231	0.142	83.62	MT	wt	a
5	G05	MT-wt-a	25.47	98.45	0.247	0.158	62.309	MT	wt	a
5	G06	MT-wt-a	25.47	60.26	0.238	0.149	40.4461	MT	wt	a
5	G07	S-4d-a	25.47	141.04	0.294	0.205	68.8008	S	4d	a
5	G08	S-4d-a	25.47	101.02	0.303	0.214	47.2072	S	4d	a
5	G09	S-4d-a	25.47	71.64	0.245	0.156	45.9241	S	4d	a
5	G10	S-4d-a	25.47	49.4	0.282	0.193	25.5984	S	4d	a
5	G11	M-4d-a	25.47	51.28	0.221	0.132	38.8477	M	4d	a
5	G12	M-4d-a	25.47	58.35	0.247	0.158	36.9318	M	4d	a
5	H02	S-wt-a	25.47	70.79	0.313	0.224	31.6022	S	wt	a
5	H03	S-wt-a	25.47	91.26	0.285	0.196	46.559	S	wt	a
5	H04	S-wt-a	25.47	56.49	0.255	0.166	34.0318	S	wt	a
5	H05	S-wt-a	25.47	94.34	0.275	0.186	50.7227	S	wt	a
5	H06	M-wt-a	25.47	59.96	0.234	0.145	41.3507	M	wt	a
5	H07	M-wt-a	25.47	79.41	0.241	0.152	52.245	M	wt	a
5	H08	M-wt-a	25.47	56.98	0.208	0.119	47.8842	M	wt	a
5	H09	M-wt-a	25.47	37.85	0.17	0.081	46.7262	M	wt	a
5	H10	T-wt-a	25.47	41.9	0.222	0.133	31.5069	T	wt	a
5	H11	T-wt-a	25.47	38.66	0.221	0.132	29.2909	T	wt	a
6	A02	S-wt-g	31.41	48.5	0.342	0.253	19.1719	S	wt	g
6	A03	S-wt-g	31.41	59.66	0.283	0.194	30.7537	S	wt	g
6	A04	S-wt-g	31.41	53.08	0.317	0.228	23.279	S	wt	g
6	A05	S-wt-g	31.41	47.45	0.28	0.191	24.8455	S	wt	g
6	A06	M-wt-g	31.41	82.89	0.267	0.178	46.5688	M	wt	g
6	A07	M-wt-g	31.41	109.2	0.324	0.235	46.4666	M	wt	g
6	A08	M-wt-g	31.41	161.69	0.331	0.242	66.8142	M	wt	g
6	A09	M-wt-g	31.41	54.22	0.225	0.136	39.8668	M	wt	g
6	A10	T-wt-g	31.41	61.69	0.294	0.205	30.0936	T	wt	g
6	A11	T-wt-g	31.41	51.52	0.302	0.213	24.1857	T	wt	g
6	B01	T-wt-g	31.41	87.49	0.277	0.188	46.5383	T	wt	g
6	B02	T-wt-g	31.41	101.22	0.308	0.219	46.2207	T	wt	g
6	B03	MT-wt-g	31.41	123.17	0.301	0.212	58.1009	MT	wt	g
6	B04	MT-wt-g	31.41	161.02	0.32	0.231	69.7035	MT	wt	g
6	B05	MT-wt-g	31.41	253.28	0.309	0.22	115.125	MT	wt	g
6	B06	MT-wt-g	31.41	137.11	0.314	0.225	60.9383	MT	wt	g
6	B07	S-4d-g	31.41	188.71	0.41	0.321	58.788	S	4d	g
6	B08	S-4d-g	31.41	305.04	0.475	0.386	79.0248	S	4d	g
6	B09	S-4d-g	31.41	163.84	0.329	0.24	68.268	S	4d	g
6	B10	S-4d-g	31.41	112.62	0.372	0.283	39.7961	S	4d	g
6	B11	M-4d-g	31.41	77.81	0.266	0.177	43.9624	M	4d	g
6	B12	M-4d-g	31.41	84.49	0.291	0.202	41.8282	M	4d	g
6	C01	M-4d-g	31.41	49.8	0.293	0.204	24.4118	M	4d	g
6	C02	M-4d-g	31.41	75.01	0.306	0.217	34.568	M	4d	g
6	C03	T-4d-g	31.41	72.33	0.28	0.191	37.8678	T	4d	g
6	C04	T-4d-g	31.41	132.83	0.296	0.207	64.1703	T	4d	g
6	C05	T-4d-g	31.41	100.75	0.247	0.158	63.7641	T	4d	g
6	C06	T-4d-g	31.41	113.5	0.232	0.143	79.3674	T	4d	g
6	C07	MT-4d-g	31.41	34.37	0.204	0.115	29.8898	MT	4d	g
6	C08	MT-4d-g	31.41	141.93	0.255	0.166	85.4984	MT	4d	g
6	C09	MT-4d-g	31.41	121.14	0.31	0.221	54.8148	MT	4d	g
6	C10	MT-4d-g	31.41	31.41	0.227	0.138	22.7636	MT	4d	g
6	C11	S-5d-g	31.41	140.91	0.354	0.265	53.1747	S	5d	g
6	C12	S-5d-g	31.41	104.74	0.211	0.122	85.8489	S	5d	g
6	D01	S-5d-g	31.41	396.89	0.609	0.52	76.3257	S	5d	g
6	D02	M-5d-g	31.41	152.07	0.371	0.282	53.9248	M	5d	g
6	D03	M-5d-g	31.41	80.23	0.328	0.239	33.571	M	5d	g
6	D04	M-5d-g	31.41	232.58	0.337	0.248	93.7834	M	5d	g
6	D05	T-5d-g	31.41	393.75	0.427	0.338	116.495	T	5d	g
6	D06	T-5d-g	31.41	259	0.432	0.343	75.5091	T	5d	g
6	D07	T-5d-g	31.41	164.18	0.334	0.245	67.0121	T	5d	g
6	D08	MT-5d-g	31.41	199.75	0.385	0.296	67.4825	MT	5d	g
6	D09	MT-5d-g	31.41	184.57	0.321	0.232	79.5546	MT	5d	g
6	D10	MT-5d-g	31.41	254.91	0.33	0.241	105.774	MT	5d	g
6	E01	S-5d-a	31.41	81.88	0.386	0.297	27.5699	S	5d	a
6	E02	M-5d-a	31.41	103.24	0.287	0.198	52.1416	M	5d	a
6	E03	M-5d-a	31.41	72	0.28	0.191	37.6963	M	5d	a
6	E04	M-5d-a	31.41	60.54	0.279	0.19	31.8641	M	5d	a
6	E05	T-5d-a	31.41	130.94	0.33	0.241	54.3313	T	5d	a
6	E06	T-5d-a	31.41	115.05	0.331	0.242	47.5427	T	5d	a
6	E07	T-5d-a	31.41	60.71	0.296	0.207	29.3273	T	5d	a
6	E08	MT-5d-a	31.41	90.44	0.337	0.248	36.4669	MT	5d	a
6	E09	MT-5d-a	31.41	85.78	0.299	0.21	40.8498	MT	5d	a
6	E12	acetate_medium	31.41	0.6	0.086	-0.003	-19.8916	acetate_medium
6	F01	M-4d-a	31.41	41.49	0.241	0.152	27.2934	M	4d	a
6	F02	M-4d-a	31.41	69.75	0.269	0.18	38.7516	M	4d	a
6	F03	T-4d-a	31.41	75.29	0.253	0.164	45.9063	T	4d	a
6	F04	T-4d-a	31.41	65.45	0.253	0.164	39.9114	T	4d	a
6	F05	T-4d-a	31.41	64.97	0.187	0.098	66.2928	T	4d	a
6	F06	T-4d-a	31.41	61.74	0.217	0.128	48.2361	T	4d	a
6	F07	MT-4d-a	31.41	12.57	0.204	0.115	10.9344	MT	4d	a
6	F08	MT-4d-a	31.41	13.97	0.19	0.101	13.8343	MT	4d	a
6	F09	MT-4d-a	31.41	16.35	0.23	0.141	11.596	MT	4d	a
6	F10	MT-4d-a	31.41	9.95	0.171	0.082	12.1391	MT	4d	a
6	F11	S-5d-a	31.41	66.6	0.197	0.108	61.6686	S	5d	a
6	F12	S-5d-a	31.41	47.35	0.203	0.114	41.5392	S	5d	a
6	G01	T-wt-a	31.41	93.43	0.243	0.154	60.6666	T	wt	a
6	G02	T-wt-a	31.41	60.6	0.248	0.159	38.114	T	wt	a
6	G03	MT-wt-a	31.41	72.47	0.257	0.168	43.1347	MT	wt	a
6	G04	MT-wt-a	31.41	106.94	0.231	0.142	75.3099	MT	wt	a
6	G05	MT-wt-a	31.41	91.22	0.247	0.158	57.7345	MT	wt	a
6	G06	MT-wt-a	31.41	56.94	0.238	0.149	38.2156	MT	wt	a
6	G07	S-4d-a	31.41	120.8	0.294	0.205	58.926	S	4d	a
6	G08	S-4d-a	31.41	88.38	0.303	0.214	41.2991	S	4d	a
6	G09	S-4d-a	31.41	65.48	0.245	0.156	41.974	S	4d	a
6	G10	S-4d-a	31.41	46.88	0.282	0.193	24.2901	S	4d	a
6	G11	M-4d-a	31.41	48.19	0.221	0.132	36.5049	M	4d	a
6	G12	M-4d-a	31.41	55.12	0.247	0.158	34.8844	M	4d	a
6	H02	S-wt-a	31.41	63.68	0.313	0.224	28.4264	S	wt	a
6	H03	S-wt-a	31.41	84.48	0.285	0.196	43.1026	S	wt	a
6	H04	S-wt-a	31.41	53.28	0.255	0.166	32.0976	S	wt	a
6	H05	S-wt-a	31.41	86.04	0.275	0.186	46.2563	S	wt	a
6	H06	M-wt-a	31.41	56.55	0.234	0.145	38.9991	M	wt	a
6	H07	M-wt-a	31.41	73.28	0.241	0.152	48.2087	M	wt	a
6	H08	M-wt-a	31.41	52.89	0.208	0.119	44.4443	M	wt	a
6	H09	M-wt-a	31.41	35.22	0.17	0.081	43.4813	M	wt	a
6	H10	T-wt-a	31.41	38.76	0.222	0.133	29.1395	T	wt	a
6	H11	T-wt-a	31.41	36.45	0.221	0.132	27.6164	T	wt	a

## Sheet: Figure7D
Strains	Genotype	Type	Grande	Petite	Total	PF			Genotype	group1	group2	p	p.signif
S1	S	Wildtype	387	36	423	8.51064			S	Wildtype	arg4 deletion	0.178	ns
S2	S	Wildtype	337	58	395	14.6835			M	Wildtype	arg4 deletion	0.703	ns
S3	S	Wildtype	326	17	343	4.95627			T	Wildtype	arg4 deletion	0.694	ns
M1	M	Wildtype	106	90	196	45.9184			MT	Wildtype	arg4 deletion	0.000192	***
M2	M	Wildtype	389	122	511	23.8748			p-values are obtained using un-paired t test
M3	M	Wildtype	171	156	327	47.7064
T1	T	Wildtype	302	10	312	3.20513
T2	T	Wildtype	346	40	386	10.3627
T3	T	Wildtype	295	15	310	4.83871
MT1	MT	Wildtype	142	150	292	51.3699
MT2	MT	Wildtype	210	212	422	50.237
MT3	MT	Wildtype	150	144	294	48.9796
MT_arg4_1	MT	arg4 deletion	0	324	324	100
MT_arg4_2	MT	arg4 deletion	0	378	378	100
MT_arg4_3	MT	arg4 deletion	0	310	310	100
S_arg4_1	S	arg4 deletion	325	18	343	5.24781
S_arg4_2	S	arg4 deletion	339	6	345	1.73913
S_arg4_3	S	arg4 deletion	264	12	276	4.34783
M_arg4_1	M	arg4 deletion	106	87	193	45.0777
M_arg4_2	M	arg4 deletion	134	91	225	40.4444
M_arg4_3	M	arg4 deletion	122	89	211	42.1801
T_arg4_1	T	arg4 deletion	226	8	234	3.4188
T_arg4_2	T	arg4 deletion	154	17	171	9.94152
T_arg4_3	T	arg4 deletion	228	22	250	8.8

[truncated: 17 more sheets: Supplementary Fig.3, Supplementary Fig.4A, Supplementary Fig.4B, Supplementary Fig.4C, Supplementary Fig.5A, Supplementary Fig.5B, Supplementary Fig.7,8,9, Supplementary Fig.9C, Supplementary Fig.10A, Supplementary Fig.10B, Supplementary Fig.11, Supplementary Fig.12, Supplementary Fig.13, Supplementary Fig.14, Supplementary Fig.15, Supplementary Fig.16A-B, Supplementary Fig.17]
